# Supplementary material for: Impact of angiotensin-converting enzyme inhibitors versus angiotensin receptor blockers on clinical outcomes in hypertensive patients with acute myocardial infarction
Source: PLoS One. 2023 Mar 9;18(3):e0281460. doi: 10.1371/journal.pone.0281460 (PMC9997890; doi:10.1371/journal.pone.0281460)
Supplement: S1 Dataset — (XLSX) [file pone.0281460.s005.xlsx]

## Sheet: KAMIR-NIH HT
Case No.	Sex	Age	SBP	DBP	HR	Killip	Ht	Wt	BMI	HTN	DM	DL	Prev_MI	Prev_angina	HF	CVD	CVD_type	Smoking	Cr	eGFR	CKD_stage	Aspirin	Clopidogrel	Prasugrel	Cilostazol	Ticlopidine	Ticagrelor	P2Y12 inhibitor	CCB	BB	Using Dose_8_2	Drug Name_5_2	ACEi	Using Dose_9_2	Drug Name_6_2	ARB	Using Dose_10_2	Drug Name_7_2	ACEi or ARB	ACEi and ARB	Statin	Using Dose_14_2	Drug Name_9_2	Target_vv	Tx	LM	LAD	LCX	RCA
1	Male	72	150	80	60	1	162	78	29.7211	1	0	0	0	1	0	0	0	Unknown	1	78.0683	2	1	1	0	0	0	0	1	1	1	2.5	Bisoprolol	0			1	80	Telmisartan	1	0	1	10	Rosuvastatin	RCA	Stent	0	1	1	1
2	Male	72	190	90	70	1	160	60	23.4375	1	1	0	0	0	0	0	0	Current smoker	1.1	69.937	2	1	1	0	0	0	0	1	1	0			0			1	40	Telmisartan	1	0	1	20	Atorvastatin	LCX	Stent	0	1	1	1
3	Female	64	158	75	95	2	153	68	29.0487	1	1	1	0	1	0	1	TIA	Never smoker	1.1	53.149	3	1	1	0	0	0	0	1	1	1	5	Bisoprolol	0			1	50	Losartan	1	0	1	10	Atorvastatin	LAD	No	0	1	1	1
4	Male	77	129	90	98	4	170	64	22.1453	1	0	1	0	0	0	0	0	Unknown	1.4	52.2304	3	1	1	0	0	0	0	1	1	1	2.5	Bisoprolol	0			1	50	Losartan	1	0	1	10	Atorvastatin	LAD	Stent	0	1	0	1
5	Male	66	137	71	90	1	169	87	30.4611	1	1	1	0	0	0	0	0	Ex- smoker	1.3	58.7023	3	1	1	0	0	0	0	1	0	1	2.5	Bisoprolol	0			1	80	Telmisartan	1	0	1	10	Vytorin	LAD	Stent	0	1	1	0
6	Male	75	117	81	108	1	162	57	21.7193	1	1	1	0	0	0	0	0	Ex- smoker	1.1	69.3599	2	1	1	0	0	0	0	1	0	1	1.25	Bisoprolol	0			0			0	0	1	20	Atorvastatin	LAD	Stent	0	1	0	1
7	Male	69	117	66	71	1	170	85	29.4118	1	0	1	0	0	0	0	0	Current smoker	1	78.7457	2	1	1	0	1	0	0	1	0	1	6.25	Carvedilol	0			0			0	0	1	20	Rosuvastatin	LAD	Stent	0	1	0	0
8	Female	82	142	62	63	1	151	64	28.0689	1	1	0	0	1	0	0	0	Never smoker	0.6	101.725	1	1	1	0	1	0	0	1	1	1	5	Nebivolol	0			1	150	Irbesartan	1	0	1	40	Atorvastatin	LAD	Balloon	0	1	1	1
9	Female	74	191	101	58	1	148	51	23.2834	1	1	0	0	0	0	0	0	Never smoker	0.9	65.0529	2	1	1	0	0	0	0	1	0	1	6.25	Carvedilol	0			1	50	Losartan	1	0	1	40	Atorvastatin	RCA	Stent	0	1	1	1
10	Male	52	142	88	76	1	167	66	23.6652	1	0	0	0	0	0	0	0	Current smoker	0.7	125.87	1	1	1	0	0	0	0	1	0	1	25	Carvedilol	0			0			0	0	1	40	Atorvastatin	LAD	Stent	0	1	0	0
11	Male	79	135	86	136	3	160	52	20.3125	1	1	0	0	0	0	1	Infarction	Current smoker	1.4	51.9593	3	1	1	0	1	0	0	1	0	0			0			0			0	0	1	10	Atorvastatin	LAD	Stent	1	1	1	1
12	Male	80	109	69	100	3	160	46	17.9688	1	0	0	0	0	0	0	0	Ex- smoker	1.4	51.8267	3	1	1	0	0	0	0	1	0	1	3.125	Carvedilol	0			1	25	Losartan	1	0	1	20	Atorvastatin	LAD	Stent	0	1	0	0
13	Male	63	133	73	95	1	169	67	23.4586	1	1	0	0	0	0	1	Infarction	Never smoker	0.9	90.5839	1	1	1	0	1	0	0	1	1	0			0			0			0	0	1	2	Pitavastatin	LAD	Stent	0	1	0	0
14	Male	44	191	119	76	1	162	73	27.8159	1	0	0	0	0	0	0	0	Current smoker	0.7	130.211	1	1	1	0	0	0	0	1	1	1	6.25	Carvedilol	0			1	50	Losartan	1	0	1	40	Atorvastatin	LCX	Balloon	0	0	1	0
15	Male	60	137	77	95	2	175	71	23.1837	1	1	0	0	0	0	0	0	Never smoker	1.5	50.7387	3	1	1	0	0	0	0	1	0	0			0			0			0	0	1	20	Atorvastatin	RCA	Stent	0	1	0	1
16	Male	59	166	106	104	4	169	84	29.4107	1	0	0	0	0	0	0	0	Never smoker	2	36.5293	3	1	1	0	0	0	0	1	1	1	50	Atenolol	0			0			0	0	1	40	Pravastatin	LAD	Stent	0	1	1	0
17	Female	88	115	62	86	2	150	46	20.4444	1	1	0	0	0	0	0	0	Current smoker	0.7	83.9351	2	1	1	0	1	0	0	1	0	1	12.5	Carvedilol	1	4	Perindopril	0			1	0	1	10	Rosuvastatin	LCX	Stent	0	1	1	1
18	Male	71	156	91	114	3	174	68	22.46	1	1	0	1	0	0	0	0	Ex- smoker	8.8	6.36465	5	1	1	0	0	0	0	1	0	1	6.25	Carvedilol	1	25	Captopril	0			1	0	1	10	Atorvastatin	RCA	Stent	1	1	1	1
19	Female	68	123	78	66	1	156	61	25.0657	1	0	1	0	0	0	0	0	Never smoker	0.7	88.4452	2	1	1	0	0	0	0	1	0	0			0			1	25	Losartan	1	0	1	10	Atorvastatin	LAD	Stent	0	1	0	0
20	Male	51	149	98	102	1	170	77	26.6436	1	0	0	1	0	0	0	0	Never smoker	0.8	108.32	1	1	1	0	0	0	0	1	0	1	6.25	Carvedilol	1	2.5	Enalapril	0			1	0	1	20	Rosuvastatin	LAD	Stent	0	1	1	0
21	Female	63	80	48	64	1	150	58	25.7778	1	0	0	0	0	0	0	0	Never smoker	0.9	67.2132	2	1	1	0	0	0	0	1	0	1	6.25	Carvedilol	0			1	25	Losartan	1	0	1	10	Atorvastatin	RCA	Stent	1	1	1	1
22	Female	67	157	87	73	1	153	56	23.9224	1	1	1	0	1	0	0	0	Never smoker	0.9	66.3786	2	1	1	0	0	0	0	1	0	1	5	Bisoprolol	0			1	16	Candesartan	1	0	1	40	Atorvastatin	LCX	Stent	1	1	1	1
23	Female	71	145	79	59	1	158	65	26.0375	1	0	1	0	0	0	1	Infarction	Never smoker	1.2	47.0691	3	1	1	0	0	0	0	1	1	1	5	Nebivolol	0			1	80	Telmisartan	1	0	1	10	Rosuvastatin	LCX	Stent	0	1	1	0
24	Male	52	140	82	84	1	168	85	30.1162	1	1	1	0	0	0	0	0	Current smoker	0.7	125.87	1	1	1	0	0	0	0	1	1	0			0			1	80	Valsartan	1	0	0			LCX	Stent	0	0	1	0
25	Male	63	136	83	75	1	172	65	21.9713	1	0	0	0	0	0	0	0	Current smoker	0.7	121.061	1	1	1	0	0	0	0	1	0	1	6.25	Carvedilol	1	5	Ramipril	0			1	0	1	40	Atorvastatin	LCX	Stent	0	1	1	0
26	Male	83	147	77	97	2	161	43	16.5889	1	1	0	0	0	0	1	Infarction	Never smoker	1.7	41.1152	3	1	1	0	1	0	0	1	0	0			1	4	Perindopril	0			1	0	1	10	Atorvastatin	Left main	Stent	1	1	1	0
27	Female	77	159	83	74	1	159	52	20.5688	1	0	1	0	0	0	0	0	Never smoker	4.2	10.9076	5	1	1	0	0	0	0	1	0	1	2.5	Nebivolol	0			1	40	Telmisartan	1	0	1	5	Rosuvastatin	RCA	Stent	0	1	1	1
28	Female	59	67	41	43	4	150	69	30.6667	1	0	0	0	0	0	0	0	Current smoker	2.5	20.9513	4	1	1	0	0	0	0	1	0	1	1.25	Bisoprolol	0			0			0	0	1	10	Atorvastatin	RCA	Stent	0	0	0	1
29	Male	58	131	91	81	1	168	69	24.4473	1	0	1	0	1	0	0	0	Ex- smoker	0.8	105.529	1	1	1	0	0	0	0	1	0	0			0			1	8	Candesartan	1	0	1	10	Atorvastatin	LAD	Stent	0	1	0	0
30	Male	42	199	120	73	1	172	73	24.6755	1	0	0	0	0	0	0	0	Never smoker	0.8	112.675	1	1	1	0	0	0	0	1	1	0			0			1	160	Valsartan	1	0	1	40	Atorvastatin	LCX	Stent	0	1	1	0
31	Male	71	159	73	74	3	172	62	20.9573	1	1	0	0	0	0	0	0	Ex- smoker	4	15.8099	4	1	1	0	1	0	0	1	0	1	2.5	Nebivolol	1	37.5	Captopril	0			1	0	1	40	Atorvastatin	Left main	Stent	1	1	1	1
32	Male	83	214	81	60	1	165	64	23.5078	1	0	0	0	0	0	0	0	Ex- smoker	2.8	23.1164	4	1	1	0	0	0	0	1	1	0			0			0			0	0	1	10	Vytorin	LAD	Stent	0	1	1	0
33	Male	52	156	75	71	1	173	94	31.4077	1	1	0	1	0	0	0	0	Current smoker	1.2	67.5755	2	1	1	0	0	0	0	1	1	1	5	Bisoprolol	0			1	160	Valsartan	1	0	1	10	Rosuvastatin	LAD	Stent	0	1	1	0
34	Female	68	119	76	82	4	155	50	20.8117	1	1	0	0	0	0	0	0	Never smoker	6.9	6.30791	5	1	1	0	0	0	0	1	1	1	6.25	Carvedilol	0			0			0	0	1	5	Atorvastatin	LCX	Stent	1	1	1	1
35	Male	57	106	66	91	1	168	66	23.3844	1	1	0	0	0	0	0	0	Current smoker	0.9	92.4431	1	1	1	0	0	0	0	1	0	1	3.125	Carvedilol	0			1	25	Losartan	1	0	1	40	Atorvastatin	LAD	Stent	0	1	1	1
36	Male	71	119	76	55	1	174	90	29.7265	1	0	0	0	0	0	0	0	Ex- smoker	1.3	57.8385	3	1	1	0	0	0	0	1	1	1	6.25	Carvedilol	1	10	Enalapril	0			1	0	1	5	Atorvastatin	RCA	Stent	0	0	0	1
37	Male	69	211	99	71	1	167	70	25.0995	1	0	0	0	0	0	0	0	Current smoker	0.9	88.9264	2	1	1	0	0	0	0	1	0	1	25	Carvedilol	0			1	32	Candesartan	1	0	1	40	Atorvastatin	LCX	Balloon	0	1	1	1
38	Male	37	156	100	116	1	185	84	24.5435	1	0	1	0	0	0	0	0	Current smoker	0.9	100.919	1	1	1	0	0	0	0	1	0	1	2.5	Bisoprolol	1	5	Ramipril	0			1	0	1	80	Atorvastatin	LAD	Stent	0	1	0	0
39	Male	92	94	73	112	4	175	61	19.9184	1	0	0	1	0	0	0	0	Never smoker	2	33.3792	3	1	1	0	0	0	0	1	0	0			0			0			0	0	0			Left main	Stent	1	1	1	1
40	Female	77	112	60	83	1	150	52	23.1111	1	1	0	0	0	0	0	0	Never smoker	0.7	86.2415	2	1	1	0	0	0	0	1	0	0			0			1	50	Losartan	1	0	1	10	Atorvastatin	LAD	Stent	0	1	1	1
41	Male	83	137	76	83	3	162	59	22.4813	1	1	0	1	0	0	0	0	Never smoker	1.3	56.0337	3	1	1	0	0	0	0	1	0	1	1.25	Bisoprolol	1	1.25	Ramipril	0			1	0	1	10	Atorvastatin	RCA	Stent	1	1	0	1
42	Female	76	124	71	82	3	150	47	20.8889	1	1	0	0	0	0	0	0	Never smoker	5.6	7.84698	5	1	1	0	0	0	0	1	0	0			0			1	150	Irbesartan	1	0	0			Left main	Stent	1	1	1	1
43	Male	60	100	70	21	1	162	62	23.6244	1	0	0	1	0	0	0	0	Current smoker	2.4	29.4974	4	1	1	0	0	0	0	1	0	0			0			1	25	Losartan	1	0	1	20	Atorvastatin	RCA	Stent	0	0	1	1
44	Male	71	145	80	104	1	165	62	22.7732	1	1	1	0	0	0	0	0	Never smoker	1.2	63.4355	2	1	1	0	0	0	0	1	0	1	6.25	Carvedilol	1	2.5	Ramipril	0			1	0	0			LCX	Stent	0	1	1	0
45	Female	71	185	89	94	3	155	60	24.974	1	1	0	0	0	0	0	0	Never smoker	1.6	33.772	3	1	1	0	0	0	0	1	0	1	6.25	Carvedilol	0			1	8	Candesartan	1	0	1	20	Rosuvastatin	LAD	Stent	0	1	1	1
46	Female	64	179	94	70	1	145	46	21.8787	1	0	0	0	0	0	0	0	Never smoker	0.7	89.5404	2	1	1	0	0	0	0	1	0	1	12.5	Carvedilol	0			1	50	Losartan	1	0	1	40	Atorvastatin	LAD	Stent	0	1	0	0
47	Male	49	141	80	88	1	172	70	23.6614	1	0	0	0	0	0	0	0	Ex- smoker	0.6	152.201	1	1	1	0	0	0	0	1	0	1	3.125	Carvedilol	0			1	50	Losartan	1	0	1	20	Atorvastatin	LAD	Stent	0	1	1	0
48	Female	67	178	81	57	1	160	57	22.2656	1	0	0	0	0	0	1	Infarction	Never smoker	0.7	88.7116	2	1	1	0	0	0	0	1	1	0			0			1	50	Losartan	1	0	1	20	Atorvastatin	LCX	Stent	0	1	1	0
49	Male	68	155	80	65	1	172	67	22.6474	1	1	1	0	0	0	0	0	Current smoker	0.8	102.176	1	1	1	0	0	0	0	1	0	0			0			1	40	Telmisartan	1	0	1	2	Pitavastatin	LAD	Stent	0	1	0	0
50	Male	79	116	67	75	1	175	63	20.5714	1	0	0	0	0	0	0	0	Never smoker	1.4	51.9593	3	1	1	0	0	0	0	1	0	0			0			1	50	Losartan	1	0	1	10	Atorvastatin	LCX	Stent	0	0	1	0
51	Male	55	198	114	72	1	178	80	25.2493	1	0	0	0	0	0	0	0	Never smoker	0.9	93.1158	1	1	1	0	0	0	0	1	1	0			0			1	16	Candesartan	1	0	1	10	Atorvastatin	LAD	Stent	0	1	0	1
52	Female	74	131	79	108	1	150	51	22.6667	1	1	0	0	0	0	0	0	Never smoker	0.6	103.867	1	1	1	0	0	0	0	1	1	0			0			1	50	Losartan	1	0	1	10	Atorvastatin	LAD	Stent	0	1	0	0
53	Male	60	118	67	64	1	165	58	21.3039	1	0	1	0	0	0	1	Infarction	Current smoker	0.6	146.07	1	1	1	0	0	0	0	1	0	1	12.5	Carvedilol	0			1	8	Candesartan	1	0	1	10	Rosuvastatin	LAD	Stent	0	1	1	1
54	Male	48	153	96	85	1	178	89	28.0899	1	0	1	0	0	0	0	0	Never smoker	0.7	127.932	1	1	1	0	0	0	0	1	0	1	25	Carvedilol	0			1	50	Losartan	1	0	1	10	Atorvastatin	LAD	Stent	0	1	1	1
55	Female	63	160	90	56	1	158	63	25.2363	1	0	0	0	0	0	0	0	Never smoker	0.6	107.316	1	1	1	0	0	0	0	1	0	0			1	5	Ramipril	0			1	0	1	20	Atorvastatin	LAD	Stent	0	1	0	0
56	Male	60	149	57	84	1	170	82	28.3737	1	0	0	0	1	0	0	0	Ex- smoker	0.8	104.805	1	1	1	0	0	0	0	1	0	0			1	2.5	Ramipril	0			1	0	1	20	Atorvastatin	LAD	Stent	0	1	1	1
57	Male	77	91	49	51	1	161	63	24.3046	1	0	0	0	0	0	0	0	Ex- smoker	1.7	41.7462	3	1	1	0	0	0	0	1	0	0			0			1	50	Losartan	1	0	1	40	Atorvastatin	RCA	Stent	1	1	1	1
58	Male	63	155	98	108	3	166	64	23.2254	1	1	0	0	0	0	0	0	Current smoker	0.7	121.061	1	1	1	0	1	0	0	1	0	1	2.5	Bisoprolol	0			1	25	Losartan	1	0	1	40	Atorvastatin	LAD	Stent	0	1	1	1
59	Male	70	109	63	123	1				1	0	1	0	1	0	0	0	Current smoker	1.4	53.2508	3	1	1	0	0	0	0	1	1	1	6.25	Carvedilol	0			1	300	Irbesartan	1	0	1	20	Simvastatin	RCA	Stent	0	1	1	1
60	Male	81	124	74	96	3	160	71	27.7344	1	0	0	0	0	0	0	0	Never smoker	2	34.2533	3	1	1	0	0	0	0	1	0	0			0			1	50	Losartan	1	0	1	10	Atorvastatin	LAD	Stent	0	1	1	0
61	Female	78	166	68	55	1	146	58	27.2096	1	0	0	0	0	0	0	0	Never smoker	1.6	33.1335	3	1	1	0	1	0	0	1	1	1	6.25	Carvedilol	0			0			0	0	1	10	Rosuvastatin	RCA	Stent	0	1	1	1
62	Female	75	123	67	88	1	155	58	24.1415	1	0	0	0	0	0	0	0	Never smoker	0.8	74.3213	2	1	1	0	0	0	0	1	0	1	2.5	Bisoprolol	0			1	50	Losartan	1	0	1	40	Atorvastatin	LAD	Stent	0	1	0	1
63	Male	63	125	87	75	1	162	65	24.7676	1	0	1	0	0	0	0	0	Ex- smoker	1.1	71.8587	2	1	1	0	0	0	0	1	1	1	5	Bisoprolol	0			1	80	Valsartan	1	0	1	20	Rosuvastatin	LAD	Balloon	0	1	0	0
64	Female	70	109	76	78	1	161	61	23.533	1	0	0	0	0	0	0	0	Never smoker	0.7	87.9263	2	1	1	0	0	0	0	1	0	1	1.25	Bisoprolol	0			1	25	Losartan	1	0	1	20	Atorvastatin	LAD	Stent	0	1	0	0
65	Male	69	156	77	76	1	162	62	23.6244	1	0	0	1	0	0	0	0	Current smoker	1	78.7457	2	1	1	0	1	0	0	1	0	1	3.125	Carvedilol	0			0			0	0	1	10	Vytorin	LAD	Stent	0	1	1	0
66	Female	76	206	109	92	1	150	69	30.6667	1	0	1	0	0	0	0	0	Never smoker	0.9	64.7017	2	1	1	0	0	0	0	1	1	1	25	Carvedilol	0			1	160	Valsartan	1	0	1	4	Pitavastatin	LCX	Stent	0	1	1	0
67	Male	77	127	66	75	1	169	66	23.1084	1	1	0	0	0	0	0	0	Ex- smoker	1.4	52.2304	3	1	1	0	0	0	0	1	0	1	3.125	Carvedilol	0			1	50	Losartan	1	0	1	20	Atorvastatin	LCX	Stent	0	1	1	1
68	Male	77	155	84	79	1	168	70	24.8016	1	0	1	0	0	0	0	0	Unknown	0.7	116.228	1	1	1	0	0	0	0	1	1	1	3.125	Carvedilol	0			1	50	Losartan	1	0	1	5	Rosuvastatin	LCX	Stent	0	0	1	1
69	Female	47	138	91	77	1	160	48	18.75	1	0	0	1	0	0	0	0	Never smoker	0.6	113.892	1	1	1	0	0	0	0	1	0	1	1.25	Bisoprolol	0			0			0	0	1	10	Rosuvastatin	LAD	Balloon	0	1	0	0
70	Female	70	131	78	64	1	157	51	20.6905	1	0	0	0	0	0	0	0	Never smoker	0.9	65.7909	2	1	1	0	1	0	0	1	0	1	3.125	Carvedilol	0			0			0	0	1	40	Atorvastatin	RCA	Stent	1	1	0	1
71	Male	48	133	80	102	3	169	73	25.5593	1	1	1	0	0	1	0	0	Ex- smoker	1.1	75.9371	2	1	1	0	1	0	0	1	0	1	6.25	Carvedilol	1	4	Perindopril	0			1	0	0			Left main	Balloon	1	1	1	1
72	Male	70	123	66	60	2	171	81	27.7008	1	1	1	1	0	0	0	0	Never smoker	1.7	42.5618	3	1	1	0	0	0	0	1	0	1	2.5	Bisoprolol	0			1	40	Telmisartan	1	0	1	5	Atorvastatin	LAD	Stent	0	1	1	1
73	Male	56	171	96	70	1	175	107	34.9388	1	1	0	0	0	0	0	0	Current smoker	22	2.31993	5	1	1	0	0	0	0	1	0	1	12.5	Carvedilol	1	5	Enalapril	0			1	0	1	20	Rosuvastatin	LAD	Stent	0	1	1	0
74	Male	63	163	91	127	4	162	55	20.9572	1	1	0	0	0	0	0	0	Unknown	3.1	21.7378	4	1	1	0	0	0	0	1	0	1	1.5625	Carvedilol	0			1	25	Losartan	1	0	1	10	Rosuvastatin	LAD	Stent	1	1	1	1
75	Male	44	122	57	61	1	170	66	22.8374	1	0	0	1	0	0	1	TIA	Unknown	1	86.2764	2	1	1	0	0	0	0	1	0	1	6.25	Carvedilol	0			1	100	Losartan	1	0	1	20	Atorvastatin	LCX	Balloon	0	1	1	0
76	Male	68	158	98	100	1	165	60	22.0386	1	0	0	0	1	0	1	Bleeding	Never smoker	6.9	8.50123	5	1	1	0	0	0	0	1	0	1	6.25	Carvedilol	1	2.5	Enalapril	0			1	0	0			LCX	Balloon	0	1	1	1
77	Male	69	142	80	73	1	174	67	22.1297	1	0	1	0	1	0	0	0	Ex- smoker	0.8	101.873	1	1	1	0	1	0	0	1	0	1	6.25	Carvedilol	1	2.5	Ramipril	0			1	0	0			LCX	Stent	0	0	1	1
78	Female	69	195	94	102	1	157	76	30.8329	1	1	1	0	0	0	0	0	Never smoker	0.5	130.023	1	1	1	0	0	0	0	1	0	1	25	Carvedilol	1	10	Enalapril	0			1	0	1	10	Rosuvastatin	LCX	Stent	0	1	1	0
79	Female	73	147	74	80	2	149	49	22.0711	1	1	1	0	0	0	0	0	Never smoker	0.9	65.2329	2	1	1	0	0	0	0	1	1	1	12.5	Carvedilol	0			1	100	Losartan	1	0	1	20	Pravastatin	Left main	Stent	1	1	1	1
80	Female	83	1	1	114	4	155	54	22.4766	1	1	0	1	0	0	0	0	Never smoker	1.2	45.6004	3	1	1	0	0	0	0	1	1	1	25	Carvedilol	1	5	Ramipril	0			1	0	0			LAD	Stent	1	1	0	0
81	Male	53	127	76	58	1	166	74	26.8544	1	0	1	0	0	0	0	0	Never smoker	0.9	93.8186	1	1	1	0	0	0	0	1	0	0			1	2.5	Enalapril	0			1	0	1	20	Rosuvastatin	RCA	Stent	1	1	1	1
82	Male	59	134	64	65	1	160	64	25	1	0	1	0	1	0	0	0	Never smoker	0.9	91.7982	1	1	1	0	0	0	0	1	1	0			0			0			0	0	1	20	Atorvastatin	Left main	Stent	1	1	1	0
83	Male	56	139	90	79	3	170	73	25.2595	1	1	0	0	0	0	0	0	Never smoker	1.2	66.5665	2	1	1	0	0	0	0	1	0	1	3.125	Carvedilol	1	5	Enalapril	0			1	0	1	20	Atorvastatin	LCX	Stent	0	1	1	0
84	Male	81	123	80	113	1	171	79	27.0169	1	0	0	0	0	0	0	0	Never smoker	0.7	115.04	1	1	1	0	0	0	0	1	0	1	6.25	Carvedilol	0			1	50	Losartan	1	0	1	20	Simvastatin	RCA	Stent	0	1	1	1
85	Male	43	126	76	84	1	165	81	29.7521	1	0	1	0	0	0	0	0	Current smoker	0.9	97.8865	1	1	1	0	0	0	0	1	0	1	25	Carvedilol	1	8	Perindopril	0			1	0	1	20	Atorvastatin	LAD	Stent	1	1	0	0
86	Female	77	232	143	108	1	160	62	24.2188	1	0	1	0	0	0	0	0	Never smoker	0.5	127.159	1	1	1	0	0	0	0	1	0	1	50	Carvedilol	1	4	Perindopril	0			1	0	1	20	Atorvastatin	LCX	Stent	0	1	1	0
87	Male	61	155	86	56	1	162	62	23.6244	1	1	1	0	0	0	0	0	Ex- smoker	0.9	91.1791	1	1	1	0	0	0	0	1	0	1	6.25	Carvedilol	1	2	Perindopril	0			1	0	1	20	Atorvastatin	RCA	Stent	0	1	0	1
88	Female	80	117	82	62	1	155	46	19.1467	1	1	0	0	0	0	1	Infarction	Never smoker	0.5	126.176	1	1	1	0	1	0	0	1	0	1	6.25	Carvedilol	0			0			0	0	1	10	Atorvastatin	LAD	Stent	1	1	0	0
89	Female	57	137	97	63	1	160	56	21.875	1	0	0	0	1	0	0	0	Never smoker	0.6	109.519	1	1	1	0	0	0	0	1	1	1	95	Propranolol	0			0			0	0	1	10	Atorvastatin	LAD	Stent	0	1	0	0
90	Male	73	128	62	84	1	167	53	19.0039	1	1	1	0	0	0	1	Infarction	Ex- smoker	0.8	100.715	1	1	1	0	0	0	0	1	0	1	6.25	Carvedilol	0			1	4	Candesartan	1	0	1	20	Rosuvastatin	RCA	Stent	0	1	1	1
91	Female	82	133	95	101	2	155	71	29.5525	1	1	1	0	0	0	0	0	Never smoker	2.9	16.5122	4	1	1	0	0	0	0	1	1	1	6.25	Carvedilol	0			1	100	Losartan	1	0	1	2	Pitavastatin	LAD	Stent	0	1	0	0
92	Female	73	154	79	95	3	162	48	18.2899	1	1	0	0	0	0	0	0	Never smoker	1.2	46.8045	3	1	1	0	0	0	0	1	0	1	6.25	Carvedilol	0			1	25	Losartan	1	0	1	10	Atorvastatin	LAD	Stent	0	1	1	1
93	Male	86	174	84	110	1	172	82	27.7177	1	1	1	0	0	0	0	0	Never smoker	2.1	31.9866	3	1	1	0	0	0	0	1	0	1	6.25	Carvedilol	0			0			0	0	1	20	Rosuvastatin	RCA	Stent	0	1	1	1
94	Male	57	175	96	78	1	175	74	24.1633	1	1	1	0	0	0	0	0	Current smoker	0.8	105.902	1	1	1	0	0	0	0	1	0	1	6.25	Carvedilol	1	5	Ramipril	0			1	0	1	40	Atorvastatin	RCA	Balloon	0	1	1	1
95	Male	44	132	84	75	1	167	85	30.478	1	0	0	0	0	0	0	0	Current smoker	0.9	97.4308	1	1	1	0	0	0	0	1	0	1	25	Carvedilol	1	4	Perindopril	0			1	0	1	20	Rosuvastatin	LAD	Stent	0	1	1	0
96	Male	70	126	57	59	1	158	60	24.0346	1	0	0	0	0	0	0	0	Ex- smoker	0.8	101.576	1	1	1	0	0	0	0	1	0	1	12.5	Carvedilol	0			1	40	Telmisartan	1	0	1	10	Atorvastatin	RCA	Stent	0	0	1	1
97	Male	48	130	88	65	1	166	63	22.8625	1	0	0	0	1	0	0	0	Never smoker	0.9	95.7249	1	1	1	0	0	0	0	1	1	0			1	75	Ramipril	0			1	0	1	10	Atorvastatin	LAD	Stent	0	1	0	0
98	Male	64	125	76	63	1	167	73	26.1752	1	0	0	0	0	0	0	0	Never smoker	0.8	103.441	1	1	1	0	0	0	0	1	0	1	12.5	Carvedilol	0			1	50	Losartan	1	0	1	40	Atorvastatin	RCA	Stent	0	0	0	1
99	Female	81	160	80	66	2	153	40	17.0874	1	1	0	0	0	0	1	TIA	Never smoker	3.6	12.898	5	1	1	0	0	0	0	1	1	1	5	Nebivolol	0			1	16	Candesartan	1	0	1	20	Atorvastatin	LAD	Stent	0	1	1	0
100	Female	60	108	66	80	3	158	69	27.6398	1	1	1	0	0	0	0	0	Never smoker	0.6	108.384	1	1	1	0	0	0	0	1	0	0			1	4	Perindopril	0			1	0	1	40	Atorvastatin	RCA	Stent	1	1	1	1
101	Male	90	139	83	72	3	162	72	27.4348	1	0	0	0	0	1	0	0	Never smoker	1.4	50.6023	3	1	1	0	0	0	0	1	0	1	3.75	Bisoprolol	0			1	25	Losartan	1	0	1	10	Atorvastatin	LCX	Stent	0	1	1	1
102	Male	52	127	68	78	1	172	89	30.0838	1	1	0	0	1	0	0	0	Current smoker	0.9	94.1821	1	1	1	0	0	0	0	1	0	1	6.25	Carvedilol	0			1	8	Candesartan	1	0	1	40	Atorvastatin	RCA	Stent	0	1	0	1
103	Male	72	157	70	60	4	170	56	19.3772	1	1	0	0	0	0	1	TIA	Never smoker	1	78.0683	2	1	1	0	0	0	0	1	0	1	12.5	Carvedilol	0			0			0	0	1	10	Atorvastatin	RCA	Stent	0	1	0	1
104	Male	69	96	53	70	2	175	81	26.449	1	1	0	1	0	0	0	0	Never smoker	2.1	33.4492	3	1	1	0	0	0	0	1	0	1	64	Carvedilol	0			1	20	Olmesartan	1	0	1	5	Rosuvastatin	LAD	Stent	0	1	1	1
105	Female	77	123	76	92	1	153	55	23.4952	1	1	0	0	0	0	0	0	Never smoker	0.6	103.032	1	1	1	0	0	0	0	1	0	1	6.25	Carvedilol	0			0			0	0	1	10	Rosuvastatin	LAD	Stent	0	1	0	1
106	Male	67	169	92	63	1	164	66	24.539	1	1	0	0	0	0	0	0	Current smoker	1.1	70.9664	2	1	1	0	0	0	0	1	0	1	6.25	Carvedilol	0			1	80	Valsartan	1	0	1	20	Rosuvastatin	LAD	Stent	0	1	0	0
107	Male	82	151	77	104	1	170	72	24.9135	1	1	0	0	0	0	0	0	Never smoker	6.2	9.25953	5	1	1	0	0	0	0	1	0	1	12.5	Carvedilol	0			1	8	Candesartan	1	0	1	10	Rosuvastatin	RCA	Stent	0	1	0	1
108	Female	91	155	74	46	1	148	41	18.718	1	0	0	0	0	0	0	0	Never smoker	1.1	49.4839	3	1	1	0	0	0	0	1	1	0			0			1	100	Losartan	1	0	1	10	Atorvastatin	LAD	Stent	0	1	1	1
109	Male	63	120	65	68	1	170	69	23.8754	1	0	0	0	0	0	0	0	Current smoker	0.9	90.5839	1	1	1	0	1	0	0	1	0	1	3.125	Carvedilol	1	1.25	Ramipril	0			1	0	1	40	Atorvastatin	LCX	Stent	0	1	1	0
110	Male	68	121	68	84	1	172	77	26.0276	1	0	0	0	0	0	0	0	Current smoker	0.9	89.1903	2	1	1	0	0	0	0	1	0	1	3.125	Carvedilol	0			0			0	0	1	20	Rosuvastatin	LAD	Stent	0	1	1	1
111	Male	61	120	67	54	1	176	93	30.0232	1	1	1	0	1	0	0	0	Never smoker	0.7	121.856	1	1	1	0	1	0	0	1	0	1	25	Carvedilol	1	5	Ramipril	0			1	0	1	20	Rosuvastatin	RCA	Stent	0	0	0	1
112	Male	78	109	74	97	4	151	50	21.9289	1	0	0	1	0	0	0	0	Never smoker	1	76.81	2	1	1	0	1	0	0	1	0	0			0			0			0	0	1	10	Atorvastatin	LAD	Stent	1	1	1	0
113	Female	83	160	67	73	1	160	59	23.0469	1	0	0	0	0	0	0	0	Never smoker	1.2	45.6004	3	1	1	0	0	0	0	1	0	1	3.125	Carvedilol	0			1	25	Losartan	1	0	1	20	Rosuvastatin	LCX	Stent	1	0	1	0
114	Male	61	166	85	81	1	170	75	25.9516	1	1	0	0	0	0	0	0	Current smoker	1	80.7404	2	1	1	0	0	0	0	1	0	1	64	Carvedilol	0			1	40	Telmisartan	1	0	1	10	Atorvastatin	LAD	Stent	0	1	0	1
115	Female	62	237	105	81	1	147	63	29.1545	1	0	1	0	0	0	0	0	Never smoker	1.3	44.1134	3	1	1	0	0	0	0	1	1	1	6.25	Carvedilol	0			1	100	Losartan	1	0	1	20	Rosuvastatin	LAD	Stent	0	1	0	0
116	Male	79	130	68	88	1	169	71	24.8591	1	0	1	1	0	1	0	0	Never smoker	1.7	41.5295	3	1	1	0	0	0	0	1	1	0			0			0			0	0	1	20	Atorvastatin	LAD	Stent	0	1	1	1
117	Male	77	126	70	80	1	161	65	25.0762	1	1	0	0	0	0	0	0	Ex- smoker	1.9	36.7175	3	1	1	0	1	0	0	1	0	0			0			1	25	Losartan	1	0	1	40	Atorvastatin	Left main	Stent	1	1	0	1
118	Female	65	148	82	80	1	153	57	24.3496	1	0	0	0	0	0	0	0	Never smoker	0.5	131.609	1	1	1	0	0	0	0	1	1	0			0			1	25	Losartan	1	0	1	40	Atorvastatin	LAD	Stent	0	1	1	1
119	Female	77	105	57	70	1	144	55	26.5239	1	1	1	0	0	0	0	0	Never smoker	1.9	27.2444	4	1	1	0	0	0	0	1	0	1	12.5	Carvedilol	0			1	80	Valsartan	1	0	1	5	Atorvastatin	RCA	Stent	0	1	1	1
120	Male	67	131	85	61	1	166	72	26.1286	1	0	1	1	0	0	0	0	Never smoker	0.8	102.483	1	1	1	0	0	0	0	1	0	1	6.25	Carvedilol	1	5	Enalapril	0			1	0	1	40	Atorvastatin	RCA	Stent	0	0	0	1
121	Male	59	115	73	66	1	167	66	23.6652	1	1	1	1	1	0	0	0	Never smoker	7.4	8.07117	5	1	1	0	0	0	0	1	0	1	2.5	Bisoprolol	0			0			0	0	1	20	Atorvastatin	RCA	Stent	1	0	0	1
122	Male	70	202	104	64	1	169	80	28.0102	1	0	1	0	0	0	0	0	Ex- smoker	0.9	88.667	2	1	1	0	0	0	0	1	1	1	2.5	Bisoprolol	1	5	Ramipril	0			1	0	1	40	Atorvastatin	LCX	Stent	0	0	1	0
123	Male	62	119	65	72	1	173	68	22.7204	1	1	1	1	1	0	0	0	Ex- smoker	1	80.4743	2	1	1	0	1	0	0	1	0	0			0			1	4	Candesartan	1	0	1	10	Rosuvastatin	RCA	Stent	0	1	0	1
124	Female	49	141	79	95	1	162	74	28.1969	1	1	0	0	0	0	0	0	Never smoker	0.6	112.933	1	1	1	0	0	0	0	1	0	0			0			1	40	Telmisartan	1	0	1	40	Atorvastatin	LAD	Stent	0	1	1	1
125	Male	50	168	111	75	1	173	74	24.7252	1	0	0	0	0	0	0	0	Current smoker	0.9	94.935	1	1	1	0	0	0	0	1	0	0			1	2.5	Enalapril	0			1	0	1	20	Rosuvastatin	LAD	Stent	0	1	0	1
126	Male	52	139	89	113	1	160	60	23.4375	1	1	1	0	0	0	0	0	Current smoker	0.5	185.589	1	1	1	0	0	0	0	1	0	0			0			1	25	Losartan	1	0	1	10	Atorvastatin	LCX	Stent	0	0	1	1
127	Male	50	176	105	100	1	167	75	26.8923	1	0	0	0	0	0	0	0	Never smoker	0.8	108.757	1	1	1	0	0	0	0	1	0	1	12.5	Carvedilol	1	2.5	Ramipril	0			1	0	1	40	Atorvastatin	LAD	Stent	1	1	1	1
128	Female	66	164	98	77	1	158	53	21.2306	1	0	0	0	0	0	0	0	Never smoker	0.7	88.9828	2	1	1	0	0	0	0	1	0	1	12.5	Carvedilol	0			1	60	Fimasartan	1	0	0			LCX	Stent	0	0	1	0
129	Male	75	161	77	52	1	163	67	25.2174	1	0	0	0	0	0	0	0	Never smoker	1	77.424	2	1	1	0	1	0	0	1	0	1	5	Nebivolol	0			0			0	0	1	40	Atorvastatin	Left main	Stent	1	1	1	1
130	Male	60	142	73	88	1	172	70	23.6614	1	1	1	1	1	0	0	0	Current smoker	1.7	43.9147	3	1	1	0	0	0	0	1	1	1	25	Carvedilol	0			0			0	0	1	10	Vytorin	LAD	Stent	0	1	0	1
131	Male	67	148	96	105	1	160	55	21.4844	1	0	1	0	1	0	0	0	Never smoker				1	1	0	1	0	0	1	0	0			0			1	50	Losartan	1	0	1	20	Simvastatin	LAD	Balloon	0	1	1	1
132	Male	74	181	81	80	1	177	76	24.2587	1	0	1	0	0	0	0	0	Never smoker	1.1	69.5491	2	1	1	0	0	0	0	1	1	1	100	Metoprolol	0			0			0	0	1	2	Pitavastatin	Left main	Stent	1	1	1	0
133	Male	75	122	75	78	1	165	71	26.079	1	0	0	0	0	0	0	0	Current smoker	1.4	52.5102	3	1	1	0	0	0	0	1	0	0			0			1	50	Losartan	1	0	1	20	Rosuvastatin	LAD	Stent	0	1	0	0
134	Female	66	139	80	61	1	153	59	25.204	1	0	0	0	1	0	0	0	Current smoker	0.5	131.201	1	1	1	0	0	0	0	1	0	0			0			1	50	Losartan	1	0	1	20	Rosuvastatin	RCA	Stent	0	0	0	1
135	Female	38	205	115	74	1	148	45	20.5442	1	0	0	0	1	0	0	0	Unknown	0.6	118.914	1	1	1	0	0	0	0	1	0	1	12.5	Carvedilol	0			0			0	0	1	20	Rosuvastatin	RCA	Stent	0	0	0	1
136	Male	47	139	89	68	1	174	68	22.46	1	0	0	0	0	0	0	0	Current smoker	0.9	96.1349	1	1	1	0	0	0	0	1	0	1	3.125	Carvedilol	0			1	50	Losartan	1	0	1	20	Rosuvastatin	LAD	Stent	0	1	0	0
137	Female	75	130	86	98	1	160	64	25	1	1	1	0	0	0	0	0	Never smoker	0.7	86.7034	2	1	1	0	0	0	0	1	1	1	5	Nebivolol	0			1	80	Telmisartan	1	0	1	5	Rosuvastatin	RCA	Stent	0	0	0	1
138	Male	59	175	108	93	1	155	60	24.974	1	0	1	0	0	0	0	0	Never smoker	0.8	105.163	1	1	1	0	0	0	0	1	0	1	12.5	Carvedilol	0			0			0	0	1	40	Atorvastatin	LCX	Stent	0	0	1	0
139	Male	44	138	104	78	1	170	63	21.7993	1	1	1	0	0	0	0	0	Current smoker	1.3	63.7384	2	1	1	0	0	0	0	1	0	1	25	Carvedilol	1	4	Perindopril	0			1	0	1	40	Atorvastatin	RCA	Stent	0	1	0	1
140	Male	58	146	75	98	1	167	72	25.8166	1	1	0	0	0	0	0	0	Ex- smoker	7.9	7.51061	5	1	1	0	0	0	0	1	0	1	3.125	Carvedilol	0			1	32	Candesartan	1	0	1	10	Vytorin	LAD	Stent	0	1	1	1
141	Female	70	147	88	67	1	161	63	24.3046	1	1	0	0	0	0	0	0	Never smoker	1.2	47.2049	3	1	1	0	0	0	0	1	0	1	6.25	Carvedilol	0			1	60	Fimasartan	1	0	1	10	Atorvastatin	LAD	Stent	0	1	1	1
142	Male	71	182	98	74	1	163	62	23.3355	1	0	0	0	1	0	0	0	Current smoker	1.1	70.1359	2	1	1	0	0	0	0	1	0	0			0			1	50	Losartan	1	0	1	10	Rosuvastatin	LAD	Balloon	0	1	1	1
143	Male	70	185	90	89	1	162	61	23.2434	1	0	1	0	1	0	0	0	Never smoker	0.8	101.576	1	1	1	0	0	0	0	1	0	1	6.25	Carvedilol	0			1	50	Losartan	1	0	1	20	Atorvastatin	RCA	Stent	0	0	1	1
144	Male	61	112	81	57	1	163	65	24.4646	1	1	1	1	1	0	0	0	Ex- smoker	0.8	104.454	1	1	1	0	0	0	0	1	0	1	5	Nebivolol	1	8	Perindopril	0			1	0	1	10	Atorvastatin	RCA	Stent	0	0	0	1
145	Male	45	160	90	69	1	169	75	26.2596	1	0	0	0	0	0	0	0	Never smoker	1	85.8837	2	1	1	0	0	0	0	1	0	1	5	Nebivolol	0			0			0	0	1	10	Atorvastatin	RCA	Stent	1	1	1	1
146	Male	75	190	110	96	1	171	72	24.623	1	0	0	0	0	0	0	0	Never smoker	3.9	16.0986	4	1	1	0	1	0	0	1	0	1	25	Carvedilol	0			0			0	0	1	10	Rosuvastatin	Left main	Stent	1	1	0	0
147	Male	66	147	93	69	1	183	74	22.0968	1	0	0	0	0	0	0	0	Ex- smoker	1	79.4594	2	1	1	0	0	0	0	1	0	1	3.125	Carvedilol	0			1	150	Irbesartan	1	0	1	40	Atorvastatin	LCX	Stent	0	0	1	1
148	Male	61	164	93	81	1	170	77	26.6436	1	1	0	0	0	0	0	0	Never smoker	6.3	9.65277	5	1	1	0	0	0	0	1	1	0			0			1	40	Olmesartan	1	0	1	20	Rosuvastatin	LAD	Stent	0	1	1	1
149	Female	76	177	102	96	1	154	61	25.721	1	1	0	0	0	0	0	0	Never smoker	5.6	7.84698	5	1	1	0	0	0	0	1	0	0			0			1	8	Candesartan	1	0	1	20	Atorvastatin	LAD	Stent	0	1	0	0
150	Male	81	133	78	118	1	160	79	30.8594	1	1	0	0	0	0	0	0	Ex- smoker	2.3	29.1512	4	1	1	0	0	0	0	1	0	0			0			0			0	0	1	20	Rosuvastatin	LAD	Stent	0	1	0	1
151	Male	75	117	85	68	1	168	63	22.3214	1	0	0	0	0	0	0	0	Never smoker	1	77.424	2	1	1	0	0	0	0	1	0	0			0			0			0	0	1	10	Rosuvastatin	LAD	Stent	0	1	1	0
152	Male	65	182	99	100	1	160	58	22.6562	1	1	0	0	1	0	0	0	Unknown	9.8	5.72291	5	1	1	0	0	0	0	1	0	0			0			0			0	0	0			RCA	Stent	0	1	0	1
153	Female	73				1	159	66	26.1066	1	1	0	0	0	0	0	0	Never smoker	1.1	51.7482	3	1	1	0	0	0	0	1	0	0			0			1	16	Candesartan	1	0	1	10	Rosuvastatin	LAD	Stent	0	1	0	0
154	Female	66	128	78	77	1	153	52	22.2137	1	1	0	0	0	0	0	0	Never smoker	0.6	106.307	1	1	1	0	0	0	0	1	1	0			0			0			0	0	1	20	Rosuvastatin	RCA	Stent	0	0	0	1
155	Male	75	187	87	83	1	171	73	24.9649	1	1	0	0	0	0	0	0	Current smoker	1.6	45.0112	3	1	1	0	0	0	0	1	0	0			0			1	80	Telmisartan	1	0	1	20	Simvastatin	LCX	Stent	0	1	1	1
156	Female	71				1	153	45	19.2234	1	1	0	0	0	0	0	0	Never smoker	1.7	31.49	3	1	1	0	0	0	0	1	0	0			0			1	50	Losartan	1	0	1	20	Simvastatin	RCA	Stent	0	1	1	1
157	Male	63	215	115	93	1	164	69	25.6544	1	1	0	0	0	0	0	0	Never smoker	0.8	103.772	1	1	1	0	0	0	0	1	0	0			1	5	Ramipril	0			1	0	1	20	Rosuvastatin	LAD	Stent	0	1	0	0
158	Female	67	178	98	66	1	150	60	26.6667	1	1	0	0	0	0	0	0	Never smoker	0.5	130.801	1	1	1	0	0	0	0	1	1	0			0			1	80	Valsartan	1	0	1	20	Simvastatin	Left main	Stent	1	1	1	1
159	Male	62	115	70	44	1	165	77	28.2828	1	0	0	0	0	0	0	0	Ex- smoker	1	80.4743	2	1	1	0	0	0	0	1	0	0			0			0			0	0	1	20	Rosuvastatin	RCA	Stent	0	0	0	1
160	Male	54	187	123	76	1	172	63	21.2953	1	0	0	0	0	0	0	0	Never smoker	0.9	93.4633	1	1	1	0	0	0	0	1	0	0			0			0			0	0	1	20	Rosuvastatin	RCA	Stent	0	0	1	1
161	Female	80	177	81	59	1	140	65	33.1633	1	0	0	0	0	0	0	0	Never smoker	0.6	102.236	1	1	1	0	0	0	0	1	1	0			0			1	80	Valsartan	1	0	1	20	Rosuvastatin	RCA	Stent	0	1	1	1
162	Male	78	119	68	78	1	152	57	24.6711	1	1	0	0	0	0	0	0	Never smoker	1.2	62.2361	2	1	1	0	0	0	0	1	0	1	3.125	Carvedilol	0			1	50	Losartan	1	0	1	20	Simvastatin	RCA	Stent	0	1	1	1
163	Male	82	166	86	108	1	157	55	22.3133	1	0	0	0	0	0	0	0	Never smoker	1	76.0342	2	1	1	0	0	0	0	1	1	1	3.125	Carvedilol	0			0			0	0	1	20	Rosuvastatin	LAD	Stent	1	1	1	1
164	Male	74	182	82	92	1	168	65	23.03	1	0	0	0	0	0	0	0	Never smoker	0.8	100.437	1	1	1	0	0	0	0	1	1	1	2.5	Bisoprolol	0			0			0	0	1	10	Atorvastatin	LAD	Stent	0	1	1	0
165	Male	65	124	81	103	1	170	67	23.1834	1	1	0	0	0	0	0	0	Current smoker	1.3	58.8845	3	1	1	0	0	0	0	1	1	0			0			1	80	Valsartan	1	0	1	40	Atorvastatin	LCX	Stent	0	1	1	0
166	Male	45	164	124	112	1	175	84	27.4286	1	0	0	0	0	0	0	0	Unknown	2	38.5942	3	1	1	0	0	0	0	1	0	1	3.125	Carvedilol	0			1	50	Losartan	1	0	1	40	Rosuvastatin	LAD	Stent	0	1	1	1
167	Female	71	141	73	78	1	140	60	30.6122	1	0	0	0	0	0	0	0	Never smoker	0.7	87.6735	2	1	1	0	0	0	0	1	0	1	3.125	Carvedilol	0			1	50	Losartan	1	0	1	20	Rosuvastatin	LAD	Stent	0	1	1	1
168	Male	68	174	90	68	1	165	63	23.1405	1	1	0	0	0	0	0	0	Never smoker	1.2	63.9939	2	1	1	0	0	0	0	1	0	1	8	Carvedilol	0			1	50	Losartan	1	0	1	20	Rosuvastatin	RCA	Stent	0	1	1	1
169	Female	79	112	51	46	1	156	75	30.8185	1	1	0	0	0	0	0	0	Never smoker	1.8	28.8479	4	1	1	0	0	0	0	1	0	0			0			1	150	Irbesartan	1	0	1	10	Atorvastatin	RCA	Stent	0	0	0	1
170	Male	38	151	90	105	1	168	72	25.5102	1	1	0	1	0	0	0	0	Current smoker	1.5	55.6682	3	1	1	0	0	0	0	1	0	0			0			0			0	0	0			LAD	Stent	0	1	1	1
171	Male	87	83	53	57	1				1	1	0	0	0	0	1	Infarction	Unknown	3.3	18.942	4	1	1	0	0	0	0	1	0	1	3.125	Carvedilol	0			0			0	0	1	10	Atorvastatin	RCA	Stent	0	0	0	1
172	Male	55	116	69	74	1	166	57	20.6852	1	0	0	0	0	0	0	0	Never smoker	0.9	93.1158	1	1	1	0	0	0	0	1	0	1	3.125	Carvedilol	0			1	50	Losartan	1	0	1	10	Rosuvastatin	LAD	Stent	0	1	0	0
173	Male	67	136	88	81	1	166	66	23.9512	1	0	0	0	0	0	0	0	Never smoker	0.9	89.459	2	1	1	1	0	0	0	1	0	1	3.125	Carvedilol	0			1	50	Losartan	1	0	1	20	Rosuvastatin	LAD	Stent	0	1	0	0
174	Female	71	126	87	77	1	154	66	27.8293	1	0	0	0	0	0	0	0	Never smoker	0.6	104.743	1	1	1	1	0	0	0	1	0	1	3.125	Carvedilol	0			1	50	Losartan	1	0	1	20	Rosuvastatin	LCX	Stent	0	0	1	0
175	Male	61	146	78	106	1	170	81	28.0277	1	0	0	0	0	0	0	0	Ex- smoker	1	80.7404	2	1	1	0	0	0	0	1	0	1	3.125	Carvedilol	0			1	50	Losartan	1	0	1	80	Atorvastatin	LCX	Stent	0	1	1	0
176	Female	82	108	76	66	1	150	42	18.6667	1	0	0	0	0	0	0	0	Never smoker	1.9	26.8987	4	1	1	0	1	0	0	1	1	1	5	Nebivolol	0			0			0	0	1	40	Vytorin	LAD	Stent	0	1	0	1
177	Male	74	96	54	48	1	153	53	22.6409	1	0	0	0	1	0	0	0	Never smoker	1.2	62.9048	2	1	1	0	0	0	0	1	0	0			0			0			0	0	1	10	Vytorin	RCA	Balloon	1	0	0	1
178	Male	60	137	87	111	1	161	69	26.6193	1	0	0	0	1	0	0	0	Never smoker	0.8	104.805	1	1	1	0	0	0	0	1	0	1	3.125	Carvedilol	0			1	50	Losartan	1	0	1	20	Vytorin	LCX	Balloon	0	1	1	0
179	Male	37	179	129	93	1	169	80	28.0102	1	0	0	0	0	0	0	0	Current smoker	0.8	115.612	1	1	1	0	0	0	0	1	0	1	3.125	Carvedilol	0			1	50	Losartan	1	0	1	40	Atorvastatin	RCA	Stent	0	0	1	1
180	Female	84	188	107	115	1	156	71	29.1749	1	0	0	0	0	0	0	0	Never smoker	0.9	63.4004	2	1	1	0	0	0	0	1	1	1	2.5	Bisoprolol	1	10	Enalapril	0			1	0	1	10	Rosuvastatin	LAD	Stent	0	1	1	0
181	Male	81	130	92	75	1	166	53	19.2336	1	0	0	0	0	0	0	0	Ex- smoker	0.9	86.0785	2	1	1	0	0	0	0	1	0	1	3.125	Carvedilol	0			1	50	Losartan	1	0	0			LAD	Stent	1	1	1	1
182	Female	61	164	75	77	1	161	46	17.7462	1	1	0	0	0	0	0	0	Unknown	7.6	5.76814	5	1	1	0	0	0	0	1	0	1	3.125	Carvedilol	0			1	50	Losartan	1	0	1	10	Rosuvastatin	RCA	Stent	0	0	1	1
183	Male	73	179	109	66	1	171	63	21.5451	1	1	0	0	0	0	0	0	Never smoker	0.7	117.494	1	1	1	0	0	0	0	1	0	1	6.25	Carvedilol	0			1	300	Irbesartan	1	0	1	40	Atorvastatin	LAD	Stent	0	1	0	0
184	Female	74	170	81	97	1	149	66	29.7284	1	1	1	0	0	0	0	0	Never smoker	0.8	74.5241	2	1	1	0	0	0	0	1	0	1	6.25	Carvedilol	0			1	40	Olmesartan	1	0	1	20	Rosuvastatin	RCA	Stent	0	1	1	1
185	Male	62	181	94	103	1	157	63	25.5588	1	0	0	0	0	0	0	0	Ex- smoker	0.7	121.455	1	1	1	1	0	0	0	1	0	1	6.25	Carvedilol	0			1	40	Telmisartan	1	0	1	20	Atorvastatin	LCX	Stent	0	1	1	0
186	Male	79	108	57	46	1	168	69	24.4473	1	0	0	0	0	0	0	0	Never smoker	1.5	47.9828	3	1	1	0	0	0	0	1	1	1	3.125	Carvedilol	0			1	50	Losartan	1	0	1	20	Atorvastatin	RCA	Stent	0	1	0	1
187	Female	71	172	89	116	1	149	49	22.0711	1	1	1	0	1	0	0	0	Unknown	1.2	47.0691	3	1	1	0	0	0	0	1	1	1	25	Carvedilol	0			0			0	0	1	20	Atorvastatin	LAD	Stent	0	1	1	0
188	Female	79	200	80	100	1	160	53	20.7031	1	1	0	0	0	1	0	0	Unknown	2.3	21.7403	4	1	1	0	0	0	0	1	0	1	25	Carvedilol	0			1	80	Valsartan	1	0	1	10	Rosuvastatin	RCA	Stent	0	1	1	1
189	Female	76	165	80	81	1	145	55	26.1593	1	1	1	0	0	0	0	0	Unknown	0.9	64.7017	2	1	1	0	0	0	0	1	0	1	12.5	Carvedilol	0			0			0	0	1	40	Atorvastatin	LAD	Stent	0	1	1	0
190	Male	71	129	61	66	1	166	63	22.8625	1	1	1	0	1	0	0	0	Current smoker	1.1	70.1359	2	1	1	1	0	0	0	1	0	1	12.5	Carvedilol	1	5	Ramipril	0			1	0	0			LCX	Stent	0	1	1	1
191	Male	83	175	89	99	1	164	60	22.3081	1	1	0	0	0	0	0	0	Current smoker	0.9	85.6533	2	1	1	0	0	0	0	1	0	1	12.5	Carvedilol	1	5	Ramipril	0			1	0	1	20	Atorvastatin	LAD	Stent	0	1	1	1
192	Female	76	178	116	88	1	144	54	26.0417	1	0	0	0	1	0	0	0	Never smoker	0.6	103.306	1	1	1	0	0	0	0	1	1	0			0			1	80	Valsartan	1	0	1	20	Rosuvastatin	LCX	Stent	0	1	1	1
193	Male	60	136	85	74	1	172	76	25.6896	1	0	0	0	0	0	0	0	Current smoker	0.9	91.4855	1	1	1	1	0	0	0	1	0	0			1	5	Enalapril	0			1	0	1	20	Atorvastatin	LCX	Stent	0	1	1	1
194	Female	78	129	81	54	1	158	60	24.0346	1	0	0	0	0	0	0	0	Never smoker	1.3	42.1047	3	1	1	0	0	0	0	1	0	1	3.125	Carvedilol	0			0			0	0	1	20	Rosuvastatin	RCA	Stent	0	1	1	1
195	Male	70	114	79	108	1	167	58	20.7967	1	0	0	0	0	0	0	0	Unknown	0.9	88.667	2	1	1	1	0	0	0	1	0	0			0			0			0	0	1	40	Atorvastatin	LAD	Stent	0	1	1	1
196	Male	74	136	77	82	1	168	48	17.0068	1	1	0	0	0	0	0	0	Current smoker	0.7	117.17	1	1	1	0	0	0	0	1	0	1	3.125	Carvedilol	1	2.5	Ramipril	0			1	0	0			LAD	Stent	0	1	1	1
197	Male	65	162	88	95	1	180	86	26.5432	1	0	0	0	0	0	0	0	Current smoker	1.3	58.8845	3	1	1	1	0	0	0	1	0	1	3.125	Carvedilol	0			0			0	0	1	40	Atorvastatin	RCA	Stent	0	1	1	1
198	Male	71	137	82	77	1	176	79	25.5036	1	1	0	0	0	0	0	0	Ex- smoker	1.2	63.4355	2	1	1	1	0	0	0	1	0	1	3.125	Carvedilol	1	2.5	Ramipril	0			1	0	1	40	Atorvastatin	LAD	Stent	0	1	1	1
199	Female	79	172	104	103	1	150	40	17.7778	1	0	0	0	0	0	0	0	Never smoker	0.8	73.5415	2	1	1	0	0	0	0	1	0	0			0			1	150	Irbesartan	1	0	1	10	Rosuvastatin	LAD	Stent	0	1	0	0
200	Male	77	180	86	126	1	165	53	19.4674	1	1	0	0	0	0	0	0	Unknown	6.3	9.20696	5	1	1	0	0	0	0	1	0	1	6.25	Carvedilol	0			1	16	Candesartan	1	0	1	20	Rosuvastatin	LCX	Stent	0	1	1	1
201	Male	58	120	81	85	1	174	74	24.4418	1	0	0	1	0	0	0	0	Current smoker	0.8	105.529	1	1	1	0	0	0	0	1	0	1	1.25	Bisoprolol	0			0			0	0	1	40	Atorvastatin	LAD	Balloon	0	1	0	0
202	Male	71	110	61	67	1	172	82	27.7177	1	0	1	0	1	0	0	0	Current smoker	2.3	29.9415	4	1	1	0	0	0	0	1	0	1	5	Bisoprolol	0			0			0	0	1	20	Vytorin	RCA	Stent	0	1	0	1
203	Male	55	135	78	70	1	168	69	24.4473	1	0	0	0	0	0	0	0	Ex- smoker	0.8	106.673	1	1	1	0	0	0	0	1	0	1	25	Carvedilol	0			0			0	0	1	10	Atorvastatin	RCA	Stent	0	0	1	1
204	Male	36	184	132	108	1	174	98	32.3689	1	1	1	0	0	0	1	Infarction	Current smoker	0.9	101.482	1	1	1	0	0	0	0	1	0	0			1	5	Ramipril	1	300	Irbesartan	1	1	1	20	Atorvastatin	LCX	Stent	0	0	1	0
205	Male	57	101	79	75	1	170	62	21.4533	1	0	0	0	0	0	0	0	Current smoker	1	81.8597	2	1	1	0	0	0	0	1	0	1	3.125	Carvedilol	0			0			0	0	1	10	Atorvastatin	RCA	Stent	0	0	0	1
206	Female	80	154	112	87	1	152	45	19.4771	1	0	0	0	0	1	0	0	Current smoker	1.8	28.7743	4	1	1	0	0	0	0	0	0	1	2.5	Bisoprolol	0			0			0	0	0			LCX	Balloon	0	0	1	0
207	Male	56	170	88	76	1	168	64	22.6757	1	1	0	0	0	0	0	0	Current smoker	0.8	106.283	1	1	1	0	0	0	0	1	0	1	12.5	Carvedilol	0			1	25	Losartan	1	0	1	20	Rosuvastatin	LAD	Balloon	0	1	1	1
208	Female	67	169	93	73	1	158	53	21.2306	1	0	0	0	0	0	0	0	Never smoker	1	58.7792	3	1	1	0	0	0	0	1	0	1	6.25	Carvedilol	0			1	50	Losartan	1	0	1	20	Atorvastatin	LAD	Stent	0	1	0	0
209	Male	66	121	62	69	1	168	70	24.8016	1	1	0	0	0	0	0	0	Ex- smoker	0.8	102.797	1	1	1	0	0	0	0	1	0	1	6.25	Carvedilol	0			1	25	Losartan	1	0	1	10	Atorvastatin	RCA	Stent	0	0	1	1
210	Female	85	93	54	51	1	150	36	16	1	0	0	0	0	0	0	0	Never smoker	0.7	84.5282	2	1	1	0	0	0	0	1	0	1	6.25	Carvedilol	0			1	25	Losartan	1	0	1	20	Atorvastatin	RCA	Stent	0	1	0	1
211	Male	65	138	92	80	1	170	71	24.5675	1	1	0	0	0	0	0	0	Current smoker	1	79.7061	2	1	1	0	0	0	0	1	0	1	12.5	Carvedilol	1	18.75	Captopril	0			1	0	1	20	Atorvastatin	RCA	Stent	0	1	0	1
212	Male	56	137	77	73	1	159	63	24.9199	1	1	0	0	1	0	0	0	Ex- smoker	1	82.1544	2	1	1	0	0	0	0	1	0	1	12.5	Carvedilol	0			1	25	Losartan	1	0	1	10	Atorvastatin	RCA	Stent	0	0	1	1
213	Male	71	66	54	90	4	167	56	20.0796	1	1	1	0	0	0	0	0	Current smoker	1.3	57.8385	3	1	1	0	0	0	0	1	0	1	12.5	Carvedilol	1	18.75	Captopril	0			1	0	1	10	Atorvastatin	LCX	Stent	0	1	1	1
214	Female	68	99	67	76	1	155	56	23.3091	1	0	0	0	0	0	0	0	Never smoker	0.6	105.665	1	1	1	0	0	0	0	1	0	1	6.25	Carvedilol	0			1	8	Candesartan	1	0	1	10	Atorvastatin	RCA	Stent	0	0	0	1
215	Male	62	154	92	74	1	178	70	22.0932	1	1	0	0	1	0	0	0	Ex- smoker	0.9	90.8786	1	1	1	0	0	0	0	1	0	1	2.5	Bisoprolol	0			1	150	Irbesartan	1	0	1	40	Atorvastatin
216	Male	62	141	66	102	1	169	72	25.2092	1	0	0	0	1	0	0	0	Ex- smoker	1	80.4743	2	1	1	0	1	0	0	1	0	1	25	Carvedilol	0			1	50	Losartan	1	0	1	20	Atorvastatin	LAD	Stent	0	1	0	0
217	Male	81	85	52	58	1	153	55	23.4952	1	0	0	0	0	0	0	0	Never smoker	1.5	47.7399	3	1	1	0	0	0	0	1	0	1	12.5	Carvedilol	1	9.375	Captopril	0			1	0	1	20	Atorvastatin	RCA	Stent	0	0	1	1
218	Male	55	190	122	72	1	165	74	27.1809	1	0	1	0	0	0	0	0	Current smoker	0.7	124.445	1	1	1	0	0	0	0	1	0	1	5	Bisoprolol	0			1	80	Valsartan	1	0	1	40	Atorvastatin	LAD	Stent	0	1	0	0
219	Male	63	123	81	78	1	154	50	21.0828	1	0	1	1	0	0	0	0	Never smoker	1	80.2134	2	1	1	0	0	0	0	1	0	1	6.25	Carvedilol	0			1	50	Losartan	1	0	1	2	Pitavastatin	RCA	Stent	0	0	1	1
220	Male	60	161	97	80	1	173	65	21.7181	1	0	0	0	0	0	0	0	Ex- smoker	0.8	104.805	1	1	1	0	0	0	0	1	0	1	2.5	Bisoprolol	0			1	60	Fimasartan	1	0	1	10	Atorvastatin	LAD	Stent	0	1	0	0
221	Female	75	141	65	60	1	149	53	23.8728	1	1	1	0	1	0	0	0	Never smoker	0.8	74.3213	2	1	1	0	1	0	0	1	0	1	6.25	Carvedilol	0			0			0	0	1	40	Atorvastatin	LAD	Balloon	0	1	0	0
222	Female	66	137	79	62	1	166	72	26.1286	1	0	0	0	0	0	0	0	Ex- smoker	0.7	88.9828	2	1	1	0	0	0	0	1	0	1	12.5	Carvedilol	0			1	40	Valsartan	1	0	1	10	Rosuvastatin	LAD	Stent	0	1	0	0
223	Male	46	138	94	77	1	177	82	26.1738	1	0	0	0	0	0	0	0	Current smoker	0.8	110.613	1	1	1	0	0	0	0	1	0	1	25	Carvedilol	1	4	Perindopril	0			1	0	1	40	Atorvastatin	RCA	Balloon	0	0	0	1
224	Male	66	180	89	70	1	169	72	25.2092	1	1	1	1	1	0	1	Infarction	Ex- smoker	9.3	6.06061	5	1	1	0	0	0	0	1	1	1	25	Carvedilol	0			1	150	Irbesartan	1	0	1	20	Atorvastatin
225	Male	58	102	80	100	1	160	59	23.0469	1	1	0	0	0	0	0	0	Current smoker	1.2	66.094	2	1	1	0	0	0	0	1	0	1	6.25	Carvedilol	0			1	25	Losartan	1	0	1	40	Atorvastatin	LAD	Stent	0	1	1	0
226	Female	82	115	52	71	1	160	61	23.8281	1	1	1	0	0	0	0	0	Current smoker	1	56.4173	3	1	1	0	0	0	0	1	0	1	6.25	Carvedilol	0			1	160	Valsartan	1	0	1	40	Rosuvastatin	RCA	Stent	0	1	0	1
227	Female	72	64	46	74	4	158	68	27.2392	1	1	0	0	0	0	0	0	Never smoker	0.8	74.9398	2	1	1	0	0	0	0	1	0	1	12.5	Carvedilol	0			0			0	0	1	40	Atorvastatin	LCX	Stent	0	1	1	0
228	Female	66	165	93	85	1	158	68	27.2392	1	0	0	0	0	0	0	0	Current smoker	0.6	106.307	1	1	1	0	0	0	0	1	0	1	12.5	Carvedilol	0			0			0	0	1	20	Rosuvastatin
229	Female	76	120	72	84	1	158	75	30.0433	1	1	1	0	0	0	0	0	Never smoker	0.6	103.306	1	1	1	0	0	0	0	1	0	1	25	Carvedilol	0			1	50	Losartan	1	0	1	10	Atorvastatin	LAD	Stent	0	1	0	1
230	Male	75	91	75	62	1	176	73	23.5666	1	0	0	0	1	0	0	0	Never smoker	0.7	116.851	1	1	1	0	0	0	0	1	0	1	3.125	Carvedilol	1	9.375	Captopril	0			1	0	1	10	Atorvastatin	LAD	Stent	0	1	1	0
231	Female	73	114	84	85	1	162	63	24.0055	1	1	0	0	0	0	0	0	Never smoker	1.6	33.5821	3	1	1	0	0	0	0	1	0	1	12.5	Carvedilol	0			0			0	0	1	20	Atorvastatin	LCX	Stent	0	1	1	1
232	Male	69	141	78	84	1	170	67	23.1834	1	1	0	0	0	0	0	0	Never smoker	1	78.7457	2	1	1	0	0	0	0	1	0	0			0			0			0	0	1	20	Atorvastatin	LAD	Stent	0	1	1	0
233	Male	68	134	81	59	1	173	76	25.3934	1	0	0	0	0	0	0	0	Ex- smoker	1	78.9794	2	1	1	0	0	0	0	1	0	0			1	9.375	Captopril	0			1	0	1	10	Rosuvastatin	LCX	Stent	0	0	1	0
234	Male	50	146	91	86	1	175	95	31.0204	1	1	0	0	0	0	0	0	Ex- smoker	1	84.0663	2	1	1	0	0	0	0	1	0	1	5	Bisoprolol	0			1	300	Irbesartan	1	0	0			LAD	Stent	0	1	1	0
235	Male	54	141	81	83	1	180	84	25.9259	1	1	0	0	0	0	0	0	Never smoker	0.7	124.909	1	1	1	0	0	0	0	1	0	1	12.5	Carvedilol	0			0			0	0	1	10	Atorvastatin	LAD	Stent	0	1	0	0
236	Male	74	184	91	76	1	168	58	20.5499	1	1	0	0	0	0	0	0	Ex- smoker	1.2	62.9048	2	1	1	0	0	0	0	1	0	0			0			1	50	Losartan	1	0	1	10	Atorvastatin	RCA	Stent	0	1	0	1
237	Male	65	176	81	80	1	165	66	24.2424	1	0	1	0	1	0	1	Infarction	Current smoker	1.8	40.4489	3	1	1	0	0	0	0	1	0	1	25	Carvedilol	0			0			0	0	1	20	Rosuvastatin	RCA	Stent	1	1	0	1
238	Male	49	95	58	86	1	169	77	26.9598	1	0	0	0	0	0	0	0	Current smoker	1.3	62.3609	2	1	1	0	0	0	0	1	0	1	6.25	Carvedilol	1	18.75	Captopril	0			1	0	1	20	Atorvastatin	RCA	Stent	0	0	0	1
239	Male	60	165	94	75	1	167	76	27.2509	1	0	0	1	0	0	0	0	Never smoker	0.8	104.805	1	1	1	0	0	0	0	1	0	1	50	Carvedilol	0			1	50	Losartan	1	0	1	10	Atorvastatin	RCA	Balloon	0	1	1	1
240	Male	68	146	90	66	1	158	66	26.4381	1	0	0	0	0	0	0	0	Ex- smoker	0.9	89.1903	2	1	1	0	0	0	0	1	0	1	6.25	Carvedilol	1	2	Perindopril	0			1	0	1	10	Rosuvastatin	LAD	Stent	0	1	1	1
241	Male	42	155	112	84	1	177	102	32.5577	1	0	1	0	0	0	0	0	Current smoker	1.1	78.0236	2	1	1	0	0	0	0	1	0	1	25	Carvedilol	1	37.5	Captopril	0			1	0	1	40	Atorvastatin	RCA	Stent	0	0	0	1
242	Male	87	166	108	90	1	160	66	25.7812	1	1	0	1	0	0	0	0	Ex- smoker	1.2	60.8717	2	1	1	0	0	0	0	1	0	1	6.25	Carvedilol	0			1	50	Losartan	1	0	1	10	Simvastatin	LAD	Stent	0	1	1	1
243	Male	51	155	116	91	1	174	82	27.0842	1	0	0	0	0	0	0	0	Current smoker	1.2	67.8424	2	1	1	0	0	0	0	1	0	1	25	Carvedilol	0			1	50	Losartan	1	0	1	40	Atorvastatin	LAD	Stent	0	1	1	0
244	Male	69	123	91	146	1	165	54	19.8347	1	1	0	0	0	0	0	0	Current smoker	1.9	37.5444	3	1	1	0	0	0	0	1	0	1	5	Bisoprolol	1	0.5	Cilazapril	0			1	0	1	40	Atorvastatin	LAD	Stent	0	1	0	0
245	Male	80	171	103	100	1	165	57	20.9366	1	0	0	0	0	0	0	0	Never smoker	1.2	61.9171	2	1	1	0	0	0	0	1	0	1	12.5	Carvedilol	1	37.5	Captopril	0			1	0	1	40	Atorvastatin	LAD	Stent	0	1	1	1
246	Male	88	167	88	57	1	170	78	26.9896	1	0	1	0	0	0	0	0	Never smoker	0.9	84.6422	2	1	1	0	0	0	0	1	0	1	6.25	Carvedilol	1	18.75	Captopril	0			1	0	1	10	Rosuvastatin	LAD	Stent	0	1	0	0
247	Female	75	84	44	46	4	145	43	20.4518	1	0	0	0	0	0	0	0	Never smoker	1.6	33.3983	3	1	1	0	0	0	0	1	0	1	12.5	Carvedilol	1	9.375	Captopril	0			1	0	1	10	Atorvastatin	LCX	Stent	0	1	1	0
248	Male	61	145	98	64	1	158	67	26.8386	1	0	0	0	0	0	0	0	Ex- smoker	0.9	91.1791	1	1	1	0	0	0	0	1	0	1	6.25	Carvedilol	1	6.25	Captopril	0			1	0	1	10	Atorvastatin	RCA	Stent	0	0	0	1
249	Male	56	192	102	86	1	167	73	26.1752	1	1	1	0	0	0	0	0	Current smoker	1	82.1544	2	1	1	0	0	0	0	1	0	1	25	Carvedilol	1	37.5	Captopril	0			1	0	1	10	Atorvastatin	LAD	Stent	0	1	1	0
250	Male	68	103	61	56	1	170	63	21.7993	1	0	0	0	0	0	1	Infarction	Unknown	0.8	102.176	1	1	1	0	0	0	0	1	0	0			1	10	Ramipril	0			1	0	1	20	Atorvastatin	RCA	Stent	0	0	1	1
251	Male	67	86	56	102	4	167	66	23.6652	1	1	0	1	0	0	0	0	Ex- smoker	6.8	8.6717	5	1	1	0	0	0	0	1	0	0			0			0			0	0	1	10	Atorvastatin	RCA	Stent	0	0	1	1
252	Female	72	199	80	55	1	150	54	24	1	1	0	0	1	0	0	0	Never smoker	0.9	65.4158	2	1	1	0	0	0	0	1	0	1	6.25	Carvedilol	0			0			0	0	0
253	Male	58	106	68	68	1	162	67	25.5296	1	1	0	0	0	0	0	0	Current smoker	1.2	66.094	2	1	1	1	0	0	0	1	0	1	12.5	Carvedilol	0			0			0	0	1	10	Rosuvastatin	RCA	Stent	0	1	1	1
254	Male	65	124	77	106	1	159	56	22.151	1	1	0	0	0	0	0	0	Never smoker	1.1	71.4043	2	1	1	0	0	0	0	1	0	1	6.25	Carvedilol	1	2	Perindopril	0			1	0	1	10	Rosuvastatin	RCA	Stent	0	1	0	1
255	Male	51	120	86	100	1	176	64	20.6612	1	0	0	0	0	0	0	0	Current smoker	0.7	126.367	1	1	1	0	0	0	0	1	0	1	12.5	Carvedilol	1	9.375	Captopril	0			1	0	1	40	Rosuvastatin	LAD	Stent	0	1	0	0
256	Female	62	161	92	73	1	147	56	25.9151	1	0	1	0	0	0	0	0	Never smoker	0.5	132.877	1	1	1	0	0	0	0	1	0	1	25	Carvedilol	0			1	50	Losartan	1	0	1	10	Atorvastatin	RCA	Stent	0	0	0	1
257	Male	64	155	90	75	1	166	70	25.4028	1	0	0	0	0	0	1	Infarction	Ex- smoker	0.9	90.2948	1	1	1	0	0	0	0	1	0	1	6.25	Carvedilol	0			0			0	0	1	20	Atorvastatin
258	Male	74	140	56	101	1	150	55	24.4444	1	0	1	0	1	0	0	0	Ex- smoker	0.8	100.437	1	1	1	0	0	0	0	1	0	1	6.25	Carvedilol	0			1	80	Valsartan	1	0	1	10	Atorvastatin	RCA	Stent	1	1	1	1
259	Male	47	154	120	95	1	167	66	23.6652	1	0	0	0	0	0	0	0	Current smoker	1	85.1289	2	1	1	0	0	0	0	1	0	1	5	Bisoprolol	0			1	150	Irbesartan	1	0	1	40	Atorvastatin	LAD	Stent	0	1	0	0
260	Male	65	97	62	53	1	172	69	23.3234	1	0	0	0	0	0	0	0	Never smoker	0.8	103.116	1	1	1	0	0	0	0	1	0	1	12.5	Carvedilol	0			0			0	0	1	10	Atorvastatin	RCA	Stent	0	1	0	1
261	Female	74	147	86	115	1	158	71	28.441	1	0	0	0	0	0	0	0	Never smoker	0.5	128.189	1	1	1	0	0	0	0	1	0	1	12.5	Carvedilol	1	75	Captopril	0			1	0	1	20	Atorvastatin	LAD	Balloon	0	1	0	0
262	Male	57	120	74	66	1	167	61	21.8724	1	0	1	1	0	0	0	0	Ex- smoker	0.8	105.902	1	1	1	0	0	0	0	1	1	0			0			0			0	0	1	10	Rosuvastatin	LCX	Balloon	0	0	1	0
263	Male	61	141	76	62	1	162	68	25.9107	1	1	0	0	0	0	1	Infarction	Current smoker	0.9	91.1791	1	1	1	0	0	0	0	1	0	1	12.5	Carvedilol	0			0			0	0	1	20	Atorvastatin
264	Female	76	153	74	61	1	155	52	21.6441	1	0	0	0	0	0	0	0	Never smoker	0.7	86.4706	2	1	1	0	0	0	1	1	0	1	2.5	Bisoprolol	1	5	Ramipril	0			1	0	1	40	Atorvastatin	LCX	Stent	0	0	1	0
265	Female	72	103	64	82	1	150	47	20.8889	1	0	0	0	0	0	0	0	Never smoker	0.5	128.904	1	1	1	0	0	0	0	1	0	1	12.5	Carvedilol	1	18.75	Captopril	0			1	0	1	40	Atorvastatin	RCA	Stent	0	1	0	1
266	Male	72	100	58	58	3	173	84	28.0664	1	1	1	1	0	1	1	Infarction	Ex- smoker	0.7	117.823	1	1	1	0	0	0	0	1	0	0			0			1	50	Losartan	1	0	1	40	Atorvastatin	RCA	Stent	0	0	0	1
267	Male	72	139	79	103	3	151	53	23.2446	1	1	1	0	1	0	0	0	Ex- smoker	1.6	45.3858	3	1	1	0	0	0	0	0	0	1	12.5	Carvedilol	0			0			0	0	0
268	Male	55	141	74	108	1	161	50	19.2894	1	0	1	0	0	0	0	0	Current smoker	22.1	2.31628	5	1	1	0	0	0	0	1	0	1	2.5	Bisoprolol	0			1	80	Valsartan	1	0	0			LCX	Stent	0	0	1	0
269	Male	55	138	90	70	1	166	70	25.4028	1	0	0	0	0	0	0	0	Ex- smoker	1	82.4554	2	1	1	0	0	0	0	1	0	1	2.5	Bisoprolol	0			1	100	Losartan	1	0	1	10	Atorvastatin	RCA	Stent	0	0	1	1
270	Male	74	106	62	72	1	176	73	23.5666	1	0	0	0	1	0	0	0	Ex- smoker	8.9	6.22964	5	1	1	0	0	0	0	1	0	1	3.125	Carvedilol	1	18.75	Captopril	0			1	0	1	20	Atorvastatin	RCA	Stent	0	1	0	1
271	Male	46	108	67	55	1	171	77	26.3329	1	0	0	0	0	0	0	0	Current smoker	0.9	96.5556	1	1	1	0	0	0	0	1	0	1	6.25	Carvedilol	0			1	80	Valsartan	1	0	1	20	Rosuvastatin	RCA	Stent	0	0	1	1
272	Male	52	179	100	94	1	176	88	28.4091	1	0	1	0	1	0	0	0	Ex- smoker	0.7	125.87	1	1	1	0	0	0	0	1	0	1	3.125	Carvedilol	0			1	50	Losartan	1	0	1	20	Rosuvastatin	RCA	Stent	0	0	1	1
273	Male	49	170	99	88	1	165	72	26.4463	1	1	0	0	0	0	0	0	Current smoker	0.8	109.204	1	1	1	0	0	0	0	1	0	1	12.5	Carvedilol	1	9.375	Captopril	1	16	Candesartan	1	1	1	10	Atorvastatin	LAD	Stent	0	1	0	0
274	Male	60	155	108	56	1	165	67	24.6097	1	0	0	0	0	0	0	0	Current smoker	1	81.0118	2	1	1	0	0	0	0	1	0	0			1	9.375	Captopril	0			1	0	1	10	Atorvastatin	RCA	Stent	0	0	0	1
275	Female	74	156	67	113	1	150	72	32	1	1	0	0	1	1	0	0	Never smoker	1.1	51.6055	3	1	1	1	0	0	0	1	1	0			0			0			0	0	1	20	Rosuvastatin	LCX	Balloon	0	1	1	0
276	Male	42	99	76	63	1	175	96	31.3469	1	1	0	0	0	0	0	0	Current smoker	0.9	98.3552	1	1	1	0	0	0	0	1	0	1	25	Carvedilol	0			0			0	0	1	10	Rosuvastatin	RCA	Stent	0	1	0	1
277	Male	51	126	99	101	1	167	77	27.6095	1	0	0	1	0	0	0	0	Current smoker	1	83.7291	2	1	1	1	0	0	0	1	0	1	25	Carvedilol	1	5	Ramipril	0			1	0	1	20	Atorvastatin	LAD	No	0	1	1	0
278	Male	71	221	86	72	1	170	56	19.3772	1	1	1	0	1	0	0	0	Never smoker	5.9	10.0959	5	1	1	0	0	0	0	1	1	1	25	Carvedilol	0			1	25	Losartan	1	0	0			RCA	Balloon	1	1	1	1
279	Male	50	126	100	69	1	170	79	27.3356	1	0	0	0	0	0	0	0	Current smoker	1.4	57.0152	3	1	1	0	0	0	0	1	0	1	5	Bisoprolol	0			0			0	0	1	20	Rosuvastatin	LAD	Stent	0	1	0	0
280	Male	83	108	76	83	1	160	64	25	1	0	0	0	0	0	0	0	Ex- smoker	1.1	67.9474	2	1	1	0	0	0	0	1	0	0			1	6.25	Captopril	0			1	0	1	20	Rosuvastatin	LAD	Stent	0	1	0	0
281	Male	61	162	116	91	1	161	68	26.2336	1	0	0	1	0	0	0	0	Ex- smoker	0.9	91.1791	1	1	1	0	0	0	0	1	0	1	2.5	Bisoprolol	0			1	20	Telmisartan	1	0	1	10	Atorvastatin	LAD	Stent	0	1	1	1
282	Female	63	159	69	71	1	161	64	24.6904	1	1	0	0	0	0	0	0	Never smoker	1.4	40.3663	3	1	1	0	0	0	0	1	1	1	2.5	Bisoprolol	1	8	Perindopril	0			1	0	1	10	Atorvastatin	RCA	Stent	0	0	1	1
283	Male	66	115	82	93	1	176	91	29.3776	1	0	0	1	0	0	1	Infarction	Ex- smoker	0.6	143.271	1	1	0	0	0	0	1	1	0	1	12.5	Carvedilol	0			1	16	Candesartan	1	0	1	10	Atorvastatin
284	Male	72	105	68	102	2	165	77	28.2828	1	0	0	1	0	0	0	0	Never smoker	1.3	57.6745	3	1	1	0	0	0	0	1	1	0			0			0			0	0	1	10	Rosuvastatin	RCA	No	0	1	1	1
285	Male	68	120	71	57	1	175	80	26.1224	1	1	0	1	1	0	0	0	Never smoker	1.8	40.0801	3	1	1	0	0	0	0	1	0	1	25	Atenolol	0			0			0	0	1	80	Fluvastatin	LAD	Stent	0	1	1	1
286	Male	59	140	89	106	1	156	57	23.4221	1	0	0	0	0	0	0	0	Ex- smoker	0.7	122.684	1	1	1	0	0	0	0	1	0	1	3.125	Carvedilol	1	12.5	Captopril	0			1	0	1	20	Rosuvastatin	RCA	Stent	0	0	1	1
287	Male	73	117	76	76	1	172	62	20.9573	1	1	0	0	0	0	0	0	Current smoker	0.9	87.9149	2	1	1	0	0	0	0	1	0	1	3.125	Carvedilol	1	4	Perindopril	0			1	0	1	80	Fluvastatin	RCA	Stent	0	0	0	0
288	Female	70	162	72	65	1	155	63	26.2227	1	0	0	0	0	0	0	0	Ex- smoker	1.1	52.1909	3	1	1	0	0	0	0	1	0	1	6.25	Carvedilol	1	9.375	Captopril	0			1	0	1	40	Atorvastatin	LCX	Stent	0	0	1	0
289	Male	72	84	53	99	1	166	80	29.0318	1	1	0	0	0	0	0	0	Current smoker	1.5	48.8951	3	1	1	0	0	0	0	1	0	1	25	Carvedilol	1	37.5	Captopril	0			1	0	1	10	Atorvastatin	RCA	Stent	0	0	0	1
290	Male	58	138	65	85	1	173	66	22.0522	1	0	0	0	0	0	0	0	Never smoker	1.2	66.094	2	1	1	0	0	0	0	1	0	1	25	Carvedilol	0			1	50	Losartan	1	0	1	20	Rosuvastatin	LCX	Stent	0	0	1	0
291	Male	59	122	84	109	1	165	64	23.5078	1	1	0	0	0	0	0	0	Never smoker	0.9	91.7982	1	1	0	0	0	0	1	0	0	1	25	Carvedilol	0			1	25	Losartan	1	0	1	10	Atorvastatin	Left main	Stent	1	0	1	0
292	Male	73	128	98	108	1	163	58	21.83	1	0	0	0	0	0	0	0	Never smoker	0.9	87.9149	2	1	0	0	0	0	1	1	0	1	12.5	Carvedilol	1	25	Captopril	0			1	0	1	10	Atorvastatin	LAD	Stent	0	1	0	0
293	Male	73	153	81	62	1	162	63	24.0055	1	0	1	0	0	0	0	0	Current smoker	0.9	87.9149	2	1	1	0	0	0	0	1	0	1	12.5	Carvedilol	1	37.5	Captopril	0			1	0	1	40	Atorvastatin	RCA	Stent	0	0	0	1
294	Male	69	153	103	81	1	162	74	28.1969	1	1	0	1	0	0	0	0	Never smoker	0.9	88.9264	2	1	1	0	0	0	0	1	0	1	6.25	Carvedilol	0			1	50	Losartan	1	0	1	80	Atorvastatin	RCA	Stent	0	0	0	1
295	Male	68	103	70	113	2	164	84	31.2314	1	1	0	1	0	0	0	0	Ex- smoker	1.6	45.9155	3	1	1	0	0	0	0	1	0	0			0			1	40	Valsartan	1	0	1	10	Atorvastatin	RCA	Stent	0	1	1	1
296	Female	83	129	72	82	1	156	79	32.4622	1	0	0	0	0	0	0	0	Never smoker	0.6	101.475	1	1	1	0	0	0	0	1	0	1	12.5	Carvedilol	1	25	Captopril	0			1	0	1	10	Atorvastatin	LAD	Stent	0	1	0	0
297	Male	82	119	66	85	1	168	59	20.9042	1	1	0	0	1	0	0	0	Never smoker	1.7	41.2165	3	1	1	0	0	0	0	1	0	0			0			0			0	0	1	20	Simvastatin	LCX	Balloon	0	1	1	1
298	Male	74	120	73	73	1	167	65	23.3067	1	0	0	0	0	0	0	0	Ex- smoker	0.9	87.6724	2	1	1	0	0	0	0	1	0	1	5	Bisoprolol	0			1	25	Losartan	1	0	1	20	Atorvastatin	LAD	Stent	0	1	0	0
299	Male	72	145	95	63	1	170	67	23.1834	1	0	0	0	0	0	0	0	Never smoker	1	78.0683	2	1	1	0	0	0	0	1	0	1	6.25	Carvedilol	0			1	25	Losartan	1	0	1	10	Atorvastatin	RCA	Stent	0	0	0	1
300	Male	66	144	81	68	1	168	71	25.1559	1	0	0	0	0	0	0	0	Ex- smoker	0.9	89.7325	2	1	1	0	0	0	1	1	0	1	25	Carvedilol	0			1	50	Losartan	1	0	1	10	Atorvastatin	LCX	Stent	0	0	1	0
301	Male	65	172	106	63	1	163	77	28.9811	1	0	1	0	1	0	0	0	Never smoker	1	79.7061	2	1	1	0	0	0	0	1	0	1	6.25	Carvedilol	1	50	Captopril	0			1	0	1	80	Fluvastatin	RCA	Stent	0	0	0	1
302	Male	63	152	102	100	1	166	72	26.1286	1	0	1	0	0	0	0	0	Current smoker	1	80.2134	2	1	1	0	0	0	1	1	0	1	6.25	Carvedilol	0			0			0	0	1	20	Rosuvastatin	RCA	Stent	0	0	1	1
303	Female	70	189	84	63	1	147	73	33.7822	1	1	0	0	1	0	0	0	Never smoker	0.7	87.9263	2	1	1	0	0	0	1	1	0	1	50	Carvedilol	0			1	80	Valsartan	1	0	1	40	Rosuvastatin	RCA	Stent	0	0	1	1
304	Male	58	134	84	56	1	172	76	25.6896	1	1	0	0	0	0	0	0	Never smoker	0.9	92.1173	1	1	1	0	0	0	0	1	0	1	2.5	Bisoprolol	0			1	50	Losartan	1	0	1	80	Atorvastatin	LCX	Stent	0	0	1	0
305	Female	65	163	89	87	1	153	50	21.3593	1	1	1	0	0	0	1	Infarction	Never smoker	0.4	170.262	1	1	1	0	0	0	0	1	0	1	6.25	Carvedilol	0			0			0	0	1	20	Atorvastatin
306	Male	67	112	77	70	1	168	70	24.8016	1	0	0	0	0	0	0	0	Never smoker	1	79.2172	2	1	1	0	0	0	0	1	0	1	2.5	Bisoprolol	1	2.5	Ramipril	0			1	0	1	10	Atorvastatin	LAD	Stent	0	1	0	0
307	Female	65	121	77	85	1	147	46	21.2874	1	1	1	0	1	0	0	0	Never smoker	0.7	89.2591	2	1	1	0	0	0	0	1	1	1	1.25	Bisoprolol	0			1	50	Losartan	1	0	1	40	Atorvastatin	RCA	Stent	0	1	0	1
308	Female	69	140	88	85	1	147	70	32.3939	1	0	0	0	0	0	0	0	Never smoker	0.4	168.211	1	1	1	0	0	0	1	1	0	1	6.25	Carvedilol	0			1	40	Valsartan	1	0	1	20	Rosuvastatin	LAD	Stent	0	1	1	1
309	Male	61	168	96	117	1	169	71	24.8591	1	1	0	0	0	0	0	0	Ex- smoker	1.1	72.3309	2	1	1	0	0	0	0	1	0	1	6.25	Carvedilol	0			1	80	Telmisartan	1	0	1	20	Rosuvastatin	LCX	Balloon	0	0	1	0
310	Male	30	105	63	73	1	170	94	32.526	1	0	1	1	0	0	0	0	Current smoker	0.9	105.308	1	1	1	0	0	0	1	1	0	0			0			1	40	Valsartan	1	0	1	80	Atorvastatin	LCX	Stent	0	0	1	1
311	Female	81	125	76	82	1	145	42	19.9762	1	0	0	1	0	0	1	Infarction	Never smoker	1.8	28.7019	4	1	1	0	0	0	0	1	0	1	6.25	Carvedilol	1	5	Ramipril	0			1	0	1	40	Atorvastatin	LAD	Stent	0	1	0	0
312	Male	79	149	85	87	1	162	67	25.5296	1	0	0	0	0	0	0	0	Ex- smoker	0.7	115.625	1	1	1	0	0	0	0	1	0	1	1.25	Bisoprolol	1	4	Perindopril	0			1	0	1	80	Atorvastatin	LAD	Stent	0	1	0	0
313	Male	59	187	81	89	1	166	56	20.3223	1	1	0	0	0	0	0	0	Current smoker	5.9	10.4825	5	1	1	0	0	0	1	1	1	1	25	Carvedilol	0			0			0	0	1	80	Atorvastatin	RCA	Stent	0	0	0	1
314	Male	67	161	73	111	1	171	77	26.3329	1	1	0	0	0	0	0	0	Current smoker	1.5	49.6147	3	1	1	0	0	0	0	1	0	1	5	Bisoprolol	0			0			0	0	1	80	Atorvastatin	RCA	Stent	0	1	0	1
315	Male	63	168	91	93	1	162	70	26.6728	1	1	1	0	1	0	0	0	Never smoker	5	12.5209	5	1	1	0	0	0	0	1	0	1	16	Carvedilol	0			0			0	0	1	20	Simvastatin	LCX	Balloon	0	1	1	0
316	Male	60	159	116	68	1	167	75	26.8923	1	0	1	0	0	0	0	0	Never smoker	1.8	41.1115	3	1	1	0	0	0	0	1	0	1	6.25	Carvedilol	0			1	50	Losartan	1	0	1	40	Vytorin	LAD	Stent	0	1	0	0
317	Male	78	151	99	82	1	168	54	19.1327	1	1	0	0	0	0	0	0	Never smoker	0.8	99.3692	1	1	1	0	0	0	0	1	0	1	12.5	Carvedilol	1	12.5	Captopril	0			1	0	1	40	Atorvastatin	LAD	Stent	0	1	1	1
318	Male	68	121	76	108	4	160	53	20.7031	1	0	0	0	0	0	0	0	Current smoker	0.1	1125.94	1	1	1	0	0	0	0	1	0	0			0			0			0	0	1	40	Atorvastatin	LCX	Stent	0	1	1	0
319	Male	63	136	97	99	1				1	1	1	0	0	0	0	0	Unknown	0.9	90.5839	1	1	0	0	0	0	1	1	1	0			0			1	160	Valsartan	1	0	1	10	Pravastatin	RCA	Stent	0	0	0	1
320	Male	71	157	97	113	1	174	71	23.4509	1	0	1	1	0	0	0	0	Never smoker	2.1	33.2557	3	1	1	0	0	0	0	1	1	1	5	Bisoprolol	0			1	16	Candesartan	1	0	1	40	Atorvastatin	LCX	Stent	0	1	1	1
321	Male	55	132	90	47	1	175	80	26.1224	1	1	0	1	0	0	0	0	Current smoker	1.2	66.8104	2	1	1	0	0	0	0	1	0	0			0			1	80	Valsartan	1	0	1	80	Atorvastatin	RCA	Balloon	0	0	0	1
322	Male	45	141	106	93	1	175	74	24.1633	1	0	1	0	0	0	0	0	Current smoker	0.9	96.9873	1	1	1	0	0	0	1	1	0	1	3.125	Carvedilol	0			1	50	Losartan	1	0	1	20	Rosuvastatin	LAD	Stent	0	1	0	0
323	Male	59	174	117	77	1	165	60	22.0386	1	0	0	0	0	0	0	0	Never smoker	0.8	105.163	1	1	1	0	0	0	1	1	0	1	3.125	Carvedilol	0			1	50	Losartan	1	0	1	20	Rosuvastatin	LAD	Stent	0	1	0	0
324	Male	82	96	65	63	1	168	62	21.9671	1	1	1	0	0	0	0	0	Ex- smoker	1	76.0342	2	1	1	0	0	0	0	1	1	1	2.5	Bisoprolol	0			0			0	0	1	80	Atorvastatin	RCA	Stent	0	1	1	1
325	Male	64	131	73	78	1	168	62	21.9671	1	1	0	0	0	0	0	0	Never smoker	0.7	120.674	1	1	1	0	0	0	1	1	0	1	3.125	Carvedilol	0			1	50	Losartan	1	0	1	40	Atorvastatin	RCA	Stent	0	1	1	1
326	Male	68	114	81	55	1	167	76	27.2509	1	0	0	0	0	0	0	0	Unknown	1.4	53.5651	3	1	1	0	0	0	0	1	0	1	3.125	Carvedilol	0			0			0	0	1	80	Atorvastatin	RCA	Stent	0	0	0	1
327	Male	62	134	68	57	1	166	77	27.9431	1	0	0	0	1	0	0	0	Never smoker	0.8	104.11	1	1	1	0	0	0	0	1	0	1	3.125	Carvedilol	1	12.5	Captopril	0			1	0	1	20	Rosuvastatin	LAD	Balloon	0	1	1	0
328	Female	78	147	122	108	2	151	55	24.1217	1	0	1	0	0	0	0	0	Never smoker	0.7	86.0159	2	1	1	0	0	0	0	1	0	1	3.125	Carvedilol	1	12.5	Captopril	0			1	0	1	40	Atorvastatin	Left main	Stent	1	0	0	1
329	Male	48	110	69	100	1	176	65	20.984	1	1	0	0	0	0	0	0	Current smoker	1.1	75.9371	2	1	1	0	0	0	0	1	0	1	3.125	Carvedilol	1	6.25	Captopril	1	25	Losartan	1	1	1	40	Atorvastatin	LAD	Stent	0	1	0	0
330	Male	64	97	57	117	1	167	66	23.6652	1	1	0	0	0	0	0	0	Current smoker	1	79.9574	2	1	1	0	0	0	0	1	0	1	2.5	Bisoprolol	1	3.125	Captopril	1	80	Valsartan	1	1	1	80	Atorvastatin	LAD	Stent	0	1	1	0
331	Male	65	172	90	58	1	165	75	27.5482	1	0	0	0	0	0	0	0	Ex- smoker	0.9	90.011	1	1	1	0	0	0	0	1	1	1	40	Propranolol	0			0			0	0	1	20	Rosuvastatin	RCA	Stent	0	0	1	1
332	Male	62	131	88	72	1	177	87	27.7698	1	0	0	0	0	0	0	0	Current smoker	1	80.4743	2	1	1	0	0	0	1	1	0	1	3.125	Carvedilol	0			1	50	Losartan	1	0	1	20	Rosuvastatin	LAD	Stent	0	1	0	0
333	Male	75	170	75	120	1				1	0	0	0	0	0	0	0	Never smoker	5.1	11.8124	5	1	1	0	0	0	0	1	0	1	3.125	Carvedilol	0			1	16	Candesartan	1	0	1	80	Atorvastatin	RCA	Stent	0	1	0	1
334	Female	76	107	50	79	1	160	53	20.7031	1	1	0	0	1	0	0	0	Never smoker	1.1	51.3268	3	1	1	0	0	0	0	1	0	1	2.5	Bisoprolol	0			1	160	Valsartan	1	0	1	80	Atorvastatin	RCA	Balloon	0	1	1	1
335	Male	49				1	173	76	25.3934	1	0	0	0	0	0	0	0	Never smoker	12.7	4.4938	5	1	1	0	0	0	0	1	0	1	3.125	Carvedilol	0			0			0	0	1	40	Atorvastatin	RCA	Stent	0	0	0	1
336	Male	76	189	65	61	1	163	58	21.83	1	1	0	0	1	0	0	0	Unknown	4.9	12.3373	5	1	1	0	0	0	0	1	0	0			0			1	80	Valsartan	1	0	1	40	Atorvastatin	LCX	Stent	0	1	1	1
337	Male	71	103	72	79	1	173	76	25.3934	1	1	0	0	0	0	1	Infarction	Never smoker	1.2	63.4355	2	1	1	0	0	0	0	1	0	0			0			0			0	0	1	20	Rosuvastatin	LAD	Stent	0	1	1	1
338	Male	57	148	85	55	1	164	77	28.6288	1	0	0	0	0	0	0	0	Current smoker	0.8	105.902	1	1	1	1	0	0	0	1	0	1	3.125	Carvedilol	0			0			0	0	1	80	Atorvastatin	RCA	Stent	0	0	0	1
339	Male	41	128	81	77	1	173	102	34.0807	1	1	1	1	0	0	0	0	Current smoker	0.8	113.228	1	1	1	0	0	0	0	1	0	1	5	Bisoprolol	0			1	120	Fimasartan	1	0	1	20	Rosuvastatin	RCA	Balloon	0	0	0	1
340	Female	80	134	87	86	3	149	59	26.5754	1	0	0	0	0	0	0	0	Never smoker	0.8	73.354	2	1	1	0	0	0	0	1	0	1	6.25	Carvedilol	0			1	25	Losartan	1	0	1	10	Rosuvastatin	LAD	Stent	0	1	0	0
341	Male	76	137	69	103	2	168	68	24.093	1	0	0	0	0	0	0	0	Unknown	0.8	99.8946	1	1	1	0	0	0	0	1	0	1	2.5	Bisoprolol	0			1	40	Valsartan	1	0	1	20	Rosuvastatin	LAD	Stent	0	1	1	1
342	Male	60	138	92	102	1	169	71	24.8591	1	0	1	0	0	0	0	0	Ex- smoker	1.1	72.574	2	1	1	0	0	0	0	1	0	1	25	Carvedilol	0			1	50	Losartan	1	0	1	40	Atorvastatin	LAD	Stent	0	1	1	1
343	Female	83	100	55	83	1	155	52	21.6441	1	0	0	0	0	0	0	0	Never smoker	0.9	63.5548	2	1	1	0	0	0	0	1	0	1	6.25	Carvedilol	0			1	25	Losartan	1	0	1	40	Atorvastatin	LAD	Stent	0	1	0	0
344	Female	86	139	76	79	2				1	1	0	0	0	0	1	Combined	Never smoker	1.2	45.2729	3	1	1	0	0	0	0	1	0	1	6.25	Carvedilol	0			0			0	0	1	20	Simvastatin	RCA	Stent	0	0	0	1
345	Female	75	158	112	106	1	150	70	31.1111	1	0	1	0	0	0	1	Infarction	Never smoker	0.8	74.3213	2	1	1	0	0	0	0	1	0	1	25	Carvedilol	1	9.375	Captopril	0			1	0	1	80	Atorvastatin	RCA	Stent	0	1	0	1
346	Female	88	104	55	105	2	150	50	22.2222	1	1	0	0	1	0	1	Infarction	Never smoker	0.8	71.9484	2	1	1	0	0	0	0	1	0	1	12.5	Carvedilol	0			1	25	Losartan	1	0	1	40	Atorvastatin	Left main	Stent	1	0	0	1
347	Female	75	182	122	90	1	147	46	21.2874	1	0	0	0	0	0	0	0	Never smoker	0.9	64.8759	2	1	1	0	0	0	0	1	0	1	1.25	Bisoprolol	0			1	100	Losartan	1	0	1	40	Atorvastatin	RCA	Stent	0	1	1	1
348	Male	63	94	54	57	1	178	87	27.4587	1	0	0	1	1	0	0	0	Current smoker	1	80.2134	2	1	1	0	0	0	1	1	0	0			0			0			0	0	1	20	Simvastatin	RCA	Balloon	0	0	0	1
349	Male	56	127	95	84	1	166	66	23.9512	1	0	0	0	0	0	0	0	Current smoker	1.1	73.5976	2	1	1	0	0	0	1	1	0	1	6.25	Carvedilol	1	9.375	Captopril	0			1	0	1	80	Atorvastatin	LAD	Stent	0	1	0	1
350	Male	63	123	72	75	1	167	61	21.8724	1	0	0	0	0	0	0	0	Current smoker	0.8	103.772	1	1	1	0	0	0	0	1	0	1	6.25	Carvedilol	0			1	16	Candesartan	1	0	1	20	Atorvastatin	RCA	Balloon	0	0	1	1
351	Male	76	115	116	101	3	173	72	24.0569	1	1	1	0	0	1	1	TIA	Never smoker				1	1	0	0	0	0	1	0	1	12.5	Carvedilol	0			0			0	0	1	20	Atorvastatin
352	Male	62	110	73	51	1	174	69	22.7903	1	0	0	0	0	0	0	0	Current smoker	0.7	121.455	1	1	0	0	0	0	1	1	0	0			0			1	40	Valsartan	1	0	1	20	Rosuvastatin	RCA	Stent	0	1	1	1
353	Male	77	134	87	68	2	160	67	26.1719	1	1	0	0	1	0	0	0	Never smoker				1	1	0	0	0	0	1	0	1	50	Carvedilol	0			1	320	Valsartan	1	0	1	20	Rosuvastatin	RCA	Balloon	0	0	0	1
354	Male	81	115	69	99	2	150	63	28	1	1	0	1	0	0	1	Infarction	Never smoker	1.2	61.7611	2	1	1	0	0	0	0	1	0	1	6.25	Carvedilol	0			1	8	Candesartan	1	0	1	40	Atorvastatin	LCX	Stent	0	1	1	1
355	Male	53	97	67	60	1	162	60	22.8624	1	1	0	1	0	1	0	0	Unknown	0.9	93.8186	1	1	1	0	0	0	0	1	0	1	6.25	Carvedilol	1	5	Ramipril	0			1	0	1	20	Simvastatin
356	Female	73	143	94	85	1	150	72	32	1	0	0	0	0	0	0	0	Never smoker	0.7	87.1805	2	1	1	0	0	0	1	1	0	1	12.5	Carvedilol	1	4	Perindopril	0			1	0	1	80	Atorvastatin	LCX	Stent	0	0	1	0
357	Female	84	175	77	67	1	144	58	27.9707	1	0	0	0	0	0	0	0	Never smoker	0.9	63.4004	2	1	0	0	0	0	1	1	0	1	6.25	Carvedilol	0			1	25	Losartan	1	0	1	40	Atorvastatin	RCA	Stent	0	1	1	1
358	Male	56	162	102	82	1	163	67	25.2174	1	1	1	1	0	0	0	0	Current smoker	0.9	92.7758	1	1	1	0	0	0	1	1	0	1	6.25	Carvedilol	0			0			0	0	0
359	Male	72	123	74	56	1	167	58	20.7967	1	0	0	0	0	0	0	0	Current smoker	0.9	88.1614	2	1	0	0	0	0	1	1	0	0			0			0			0	0	1	20	Rosuvastatin	RCA	Stent	0	0	1	1
360	Female	63	160	109	107	1	153	44	18.7962	1	0	1	0	0	0	0	0	Never smoker	1.1	53.3192	3	1	0	0	0	0	1	1	0	1	12.5	Carvedilol	1	18.75	Captopril	0			1	0	1	40	Atorvastatin	LAD	Stent	0	1	0	0
361	Male	62	205	138	88	1	174	71	23.4509	1	0	0	0	0	0	0	0	Never smoker	1.5	50.402	3	1	1	0	0	0	0	1	0	1	12.5	Carvedilol	0			1	40	Telmisartan	1	0	1	20	Atorvastatin	LAD	Stent	0	1	0	0
362	Male	54	122	87	76	1	169	67	23.4586	1	1	1	0	0	0	0	0	Current smoker	1.1	74.1429	2	1	1	0	0	0	0	1	0	1	12.5	Carvedilol	0			1	40	Valsartan	1	0	1	20	Rosuvastatin	LAD	Stent	0	1	0	1
363	Female	71	105	73	76	1	164	59	21.9363	1	0	0	0	1	0	0	0	Never smoker	1.1	52.0408	3	1	1	0	0	0	0	1	0	1	12.5	Carvedilol	1	25	Captopril	0			1	0	1	20	Rosuvastatin	RCA	Stent	0	0	0	1
364	Male	63	162	84	84	1	170	58	20.0692	1	1	0	0	0	0	0	0	Current smoker	0.7	121.061	1	1	0	0	0	0	1	1	0	1	2.5	Bisoprolol	1	5	Ramipril	0			1	0	1	80	Atorvastatin	RCA	Stent	0	1	1	1
365	Male	78	128	72	77	1	165	60	22.0386	1	1	0	0	1	0	1	TIA	Never smoker	1.1	68.8098	2	1	1	0	0	0	0	1	0	1	6.25	Carvedilol	1	9.375	Captopril	0			1	0	1	40	Atorvastatin	RCA	Stent	0	0	0	1
366	Male	67	132	99	111	1	173	73	24.3911	1	0	1	0	0	0	0	0	Ex- smoker	1.2	64.1866	2	1	1	0	0	0	0	1	0	1	12.5	Carvedilol	0			0			0	0	1	40	Atorvastatin	LAD	Stent	0	1	0	0
367	Male	58	140	87	57	1	168	81	28.699	1	1	0	0	1	0	0	0	Current smoker	0.9	92.1173	1	1	0	0	0	0	1	1	0	1	6.25	Carvedilol	0			0			0	0	1	80	Atorvastatin	Left main	Stent	1	1	0	0
368	Male	57	132	68	68	1	160	69	26.9531	1	1	1	0	0	0	1	Infarction	Current smoker	1	81.8597	2	1	1	0	0	0	0	1	0	1	25	Carvedilol	0			0			0	0	1	20	Rosuvastatin	RCA	Stent	0	1	0	1
369	Male	58	157	102	82	1	162	65	24.7676	1	0	0	0	0	0	0	0	Current smoker	1	81.5712	2	1	0	0	0	0	1	1	0	1	12.5	Carvedilol	0			1	100	Losartan	1	0	1	20	Rosuvastatin	LCX	Stent	0	0	1	0
370	Male	49	180	126	77	1	175	72	23.5102	1	0	0	0	0	0	0	0	Current smoker	0.9	95.3251	1	1	0	0	0	0	1	1	0	1	25	Carvedilol	1	4	Perindopril	0			1	0	1	20	Rosuvastatin	LAD	Stent	0	1	0	0
371	Male	42	183	124	84	1	171	72	24.623	1	0	0	0	0	0	0	0	Ex- smoker	1.2	70.5697	2	1	0	0	0	0	1	1	0	1	50	Carvedilol	1	75	Captopril	0			1	0	1	20	Rosuvastatin	RCA	Stent	0	1	0	1
372	Female	75	136	81	106	3	150	62	27.5556	1	0	0	0	0	1	0	0	Never smoker	2.3	21.9708	4	1	1	0	0	0	1	1	0	0			0			0			0	0	1	80	Atorvastatin	LCX	Stent	0	1	1	0
373	Male	68	154	70	59	1	168	62	21.9671	1	1	0	0	0	0	0	0	Ex- smoker	0.9	89.1903	2	1	1	0	0	0	0	1	1	0			0			1	16	Candesartan	1	0	1	20	Atorvastatin	LCX	Stent	0	0	1	0
374	Male	63	155	81	91	1	167	74	26.5338	1	1	0	1	1	0	0	0	Current smoker	0.9	90.5839	1	1	1	0	0	0	0	1	0	1	1.25	Bisoprolol	0			1	10	Olmesartan	1	0	1	10	Atorvastatin	RCA	Balloon	0	0	1	1
375	Male	44	140	90	90	1	167	63	22.5896	1	0	0	0	0	0	0	0	Never smoker	1	86.2764	2	1	1	0	0	0	0	1	0	1	1.25	Nebivolol	0			0			0	0	1	10	Rosuvastatin	RCA	Stent	0	0	0	1
376	Male	66	100	60	80	1	160	64	25	1	1	0	0	0	0	0	0	Current smoker	1.1	71.1833	2	1	1	0	0	0	0	1	0	1	1.25	Nebivolol	1	2.5	Ramipril	0			1	0	1	40	Pravastatin	RCA	Balloon	0	0	0	1
377	Male	66	120	74	73	1	150	50	22.2222	1	0	0	0	0	0	0	0	Never smoker	0.7	119.923	1	1	1	0	0	0	0	1	0	0			0			0			0	0	1	10	Rosuvastatin	RCA	Stent	0	1	0	1
378	Male	78	140	75	72	1	148	40	18.2615	1	0	0	0	0	0	0	0	Never smoker	0.5	170.925	1	1	1	0	0	0	0	1	0	1	1.25	Nebivolol	0			1	4	Candesartan	1	0	1	10	Rosuvastatin	LCX	Stent	0	0	1	0
379	Male	61	127	69	90	1	164	76	28.257	1	0	0	0	0	0	0	0	Current smoker	1.1	72.3309	2	1	1	0	0	0	0	1	0	1	1.25	Nebivolol	0			1	4	Candesartan	1	0	1	10	Rosuvastatin	RCA	Stent	0	1	0	1
380	Male	67	175	107	78	1	166	64	23.2254	1	1	0	0	0	0	1	Infarction	Ex- smoker	1.3	58.5233	3	1	1	0	0	0	0	1	0	1	1.25	Bisoprolol	0			1	80	Valsartan	1	0	1	10	Rosuvastatin	LCX	Stent	0	1	1	0
381	Male	48	191	107	79	1	170	78	26.9896	1	0	0	1	0	0	0	0	Current smoker	18.7	2.88746	5	1	1	0	0	0	0	1	1	1	25	Carvedilol	0			1	8	Candesartan	1	0	1	10	Rosuvastatin	RCA	Stent	0	0	0	1
382	Female	62	141	88	84	1	145	54	25.6837	1	0	0	1	1	0	0	0	Never smoker	0.6	107.665	1	1	1	0	0	0	0	1	1	0			0			0			0	0	1	40	Pravastatin	LAD	Balloon	0	1	0	0
383	Female	79	159	88	79	1	150	58	25.7778	1	1	0	0	0	0	0	0	Never smoker	0.9	64.1952	2	1	1	0	0	0	0	1	0	1	2.5	Nebivolol	0			1	40	Valsartan	1	0	1	2	Pitavastatin	LAD	Stent	0	1	0	0
384	Male	74	140	70	77	1	160	55	21.4844	1	1	0	1	0	0	0	0	Current smoker	2.1	32.9775	3	1	1	0	0	0	0	1	1	1	2.5	Nebivolol	0			0			0	0	1	40	Pravastatin	LAD	Stent	0	1	0	1
385	Male	63	60	40	50	4	171	77	26.3329	1	0	0	0	0	0	0	0	Ex- smoker	1.4	54.402	3	1	1	0	0	0	0	0	0	1	2.5	Nebivolol	0			1	4	Candesartan	1	0	1	10	Atorvastatin	RCA	Balloon	0	0	0	1
386	Male	57	110	70	68	1	170	78	26.9896	1	0	1	0	1	0	0	0	Unknown	0.9	92.4431	1	1	1	0	1	0	0	1	0	1	3.125	Carvedilol	0			0			0	0	1	20	Rosuvastatin	RCA	Balloon	0	0	1	1
387	Male	74	120	60	86	3	160	65	25.3906	1	1	0	0	0	0	0	0	Never smoker	0.9	87.6724	2	1	1	0	0	0	0	1	0	1	1.25	Bisoprolol	0			0			0	0	1	10	Rosuvastatin	LCX	Stent	0	0	1	1
388	Male	47	110	66	69	1	177	83	26.493	1	0	0	0	0	0	0	0	Current smoker	0.8	110.131	1	1	1	0	0	0	0	1	0	1	1.25	Bisoprolol	0			0			0	0	1	20	Rosuvastatin	RCA	Stent	0	1	1	1
389	Male	62	162	85	60	1	179	91	28.4011	1	0	0	0	0	0	0	0	Ex- smoker	1.1	72.0925	2	1	1	0	0	0	0	1	0	1	2.5	Nebivolol	0			1	40	Valsartan	1	0	1	10	Rosuvastatin	LAD	Stent	0	1	0	0
390	Male	62	153	110	74	1	163	66	24.841	1	0	0	0	0	0	0	0	Never smoker	1.3	59.452	3	1	1	0	0	0	0	1	0	1	5	Bisoprolol	0			1	40	Olmesartan	1	0	1	20	Rosuvastatin	LAD	Stent	0	1	0	0
391	Female	60	130	90	90	1	160	54	21.0938	1	0	0	0	0	0	1	Infarction	Never smoker	0.6	108.384	1	1	1	0	0	0	0	1	0	1	5	Bisoprolol	0			1	16	Candesartan	1	0	1	20	Rosuvastatin	LCX	Stent	0	0	1	0
392	Female	71	123	84	110	1	149	48	21.6206	1	0	0	0	0	0	0	0	Never smoker	0.3	233.085	1	1	1	0	0	0	0	1	0	1	1.25	Nebivolol	0			1	8	Candesartan	1	0	1	20	Rosuvastatin	LAD	Stent	0	1	0	0
393	Male	47	133	86	97	1	179	77	24.0317	1	0	0	0	1	0	1	Bleeding	Current smoker	0.6	153.494	1	1	1	0	1	0	0	1	0	1	6.25	Carvedilol	0			1	150	Irbesartan	1	0	1	20	Rosuvastatin	LAD	Stent	0	1	0	1
394	Male	62	142	56	84	1	170	68	23.5294	1	0	0	0	0	0	0	0	Current smoker	0.9	90.8786	1	1	1	0	0	0	0	1	0	0			0			1	150	Irbesartan	1	0	1	40	Pravastatin	LAD	Stent	0	1	1	0
395	Male	71	124	84	64	1	156	59	24.2439	1	0	0	0	0	0	0	0	Current smoker	1	78.2902	2	1	1	0	0	0	0	1	0	0			0			1	150	Irbesartan	1	0	1	40	Pravastatin	LAD	Stent	1	1	0	1
396	Male	66	170	109	75	1	170	71	24.5675	1	0	0	0	0	0	1	Infarction	Never smoker	1.1	71.1833	2	1	1	0	0	0	0	1	0	1	12.5	Carvedilol	0			1	150	Irbesartan	1	0	0			LAD	Stent	0	1	0	0
397	Female	78	160	90	80	3	146	85	39.8761	1	1	0	0	0	0	1	Infarction	Never smoker	1.4	38.6536	3	1	1	0	0	0	0	1	0	1	6.25	Carvedilol	0			1	150	Irbesartan	1	0	1	40	Pravastatin	LAD	Stent	0	1	0	0
398	Male	61	139	85	80	1	156	63	25.8876	1	1	0	0	0	0	0	0	Current smoker	0.9	91.1791	1	1	1	0	0	0	0	1	0	1	1.25	Nebivolol	0			1	40	Valsartan	1	0	0			RCA	Stent	0	0	0	1
399	Male	73	123	64	71	1	164	75	27.8852	1	0	0	0	0	0	0	0	Never smoker	1	77.85	2	1	1	0	0	0	0	1	0	1	1.25	Nebivolol	0			1	40	Valsartan	1	0	1	40	Atorvastatin	RCA	Stent	0	0	0	1
400	Female	81	124	98	89	3	150	64	28.4444	1	0	0	0	0	0	0	0	Never smoker	0.6	101.978	1	1	1	0	0	0	0	1	0	1	1.25	Nebivolol	0			1	40	Valsartan	1	0	1	40	Atorvastatin	LCX	Stent	0	0	1	0
401	Male	62	130	70	78	1	170	70	24.2215	1	1	0	1	0	0	0	0	Current smoker	0.9	90.8786	1	1	1	0	0	0	0	1	0	1	50	Atenolol	0			1	80	Valsartan	1	0	1	10	Atorvastatin	LAD	Stent	0	1	0	0
402	Male	57	130	90	80	1	165	59	21.6713	1	0	1	0	0	0	0	0	Current smoker	0.7	123.546	1	1	1	0	0	0	0	1	0	1	12.5	Carvedilol	0			1	16	Candesartan	1	0	1	2	Pitavastatin	LCX	Stent	0	0	1	0
403	Male	71	148	94	70	1	168	63	22.3214	1	0	1	0	0	0	0	0	Current smoker	0.8	101.284	1	1	1	0	0	0	0	1	0	1	1.25	Nebivolol	1	1.25	Ramipril	0			1	0	1	40	Pravastatin	LAD	Stent	0	1	0	0
404	Female	78	90	50	127	1	152	52	22.5069	1	0	0	0	0	0	0	0	Never smoker	0.7	86.0159	2	1	1	0	0	0	0	1	0	1	2.5	Nebivolol	1	2.5	Ramipril	0			1	0	1	20	Rosuvastatin	RCA	Stent	0	1	1	1
405	Male	63	185	99	137	3	165	56	20.5693	1	0	1	0	1	0	0	0	Never smoker	1.2	64.9938	2	1	1	0	0	0	0	1	0	1	1.25	Nebivolol	0			0			0	0	1	40	Pravastatin	LAD	Stent	0	1	1	1
406	Male	46	104	51	60	1	169	71	24.8591	1	0	1	0	0	0	0	0	Current smoker	0.7	129.042	1	1	1	0	0	0	0	1	0	1	5	Amosulalol	0			1	4	Candesartan	1	0	1	10	Pravastatin	LAD	Stent	0	1	0	1
407	Male	58	76	45	60	1	173	67	22.3863	1	0	0	0	0	0	0	0	Current smoker	1.2	66.094	2	1	1	0	0	0	0	1	0	1	1.25	Nebivolol	0			0			0	0	1	20	Rosuvastatin	LAD	Stent	0	1	0	0
408	Male	55	131	82	87	1	173	74	24.7252	1	0	0	0	0	0	0	0	Ex- smoker	1.1	73.8673	2	1	1	0	0	0	0	1	0	1	1.25	Nebivolol	0			1	16	Candesartan	1	0	1	20	Simvastatin	LCX	Stent	0	0	1	0
409	Male	58	145	78	89	1	168	72	25.5102	1	0	0	0	1	0	0	0	Ex- smoker	0.8	105.529	1	1	1	0	0	0	0	1	0	1	1.25	Nebivolol	0			1	8	Candesartan	1	0	1	10	Atorvastatin	LCX	Stent	0	1	1	0
410	Male	63	120	80	88	1	171	78	26.6749	1	1	0	0	1	0	0	0	Ex- smoker	1.3	59.2593	3	1	1	0	0	0	0	1	0	0			0			1	160	Valsartan	1	0	1	10	Atorvastatin	LAD	Balloon	0	1	0	0
411	Male	48	95	82	132	4	167	75	26.8923	1	1	0	0	0	0	0	0	Current smoker	1.1	75.9371	2	1	1	0	0	0	0	1	1	1	2.5	Bisoprolol	0			1	4	Candesartan	1	0	1	10	Rosuvastatin	LCX	Stent	0	0	1	0
412	Male	75	122	61	60	1	173	61	20.3816	1	1	1	0	0	0	0	0	Ex- smoker	0.6	139.601	1	1	1	0	0	0	0	1	0	1	1.563	Carvedilol	0			1	16	Candesartan	1	0	1	40	Pravastatin	LCX	Stent	0	0	1	0
413	Male	75	130	80	85	1	170	64	22.1453	1	0	0	0	0	0	0	0	Never smoker	0.9	87.4339	2	1	1	0	0	0	0	1	0	1	2.5	Nebivolol	1	1.25	Ramipril	0			1	0	1	40	Pravastatin	LAD	Stent	0	1	1	1
414	Male	52	100	60	101	1	173	76	25.3934	1	1	0	0	0	0	0	0	Current smoker	0.7	125.87	1	1	1	0	1	0	0	1	0	1	2.5	Nebivolol	0			1	4	Candesartan	1	0	1	20	Rosuvastatin	RCA	Stent	0	1	0	1
415	Female	69	170	78	81	1	158	42	16.8242	1	1	0	0	1	0	0	0	Never smoker	1.7	31.6732	3	1	1	0	0	0	0	1	1	1	2.5	Bisoprolol	0			1	16	Candesartan	1	0	1	20	Atorvastatin	RCA	Stent	0	0	0	1
416	Male	53	106	60	126	1	166	77	27.9431	1	0	0	0	0	0	0	0	Current smoker	0.8	107.478	1	1	1	1	0	0	0	1	0	1	2.5	Nebivolol	0			0			0	0	1	40	Pravastatin	RCA	Stent	0	0	1	1
417	Female	82	170	80	64	1	157	43	17.4449	1	0	0	0	0	0	0	0	Ex- smoker	0.8	72.9872	2	1	1	0	0	0	0	1	0	1	2.5	Nebivolol	0			1	20	Olmesartan	1	0	1	40	Pravastatin	RCA	Stent	0	0	0	1
418	Female	57	170	112	74	1	158	66	26.4381	1	0	0	0	0	0	0	0	Never smoker	0.2	389.122	1	1	0	1	0	0	0	1	0	1	1.25	Nebivolol	0			0			0	0	1	20	Atorvastatin	LAD	Stent	0	1	0	0
419	Male	65	135	90	80	1	170	80	27.6817	1	1	0	0	0	0	0	0	Ex- smoker	0.9	90.011	1	1	1	0	0	0	0	1	0	1	1.25	Nebivolol	0			1	4	Candesartan	1	0	1	40	Pravastatin	LAD	Stent	0	1	0	0
420	Male	58	190	110	96	1	171	81	27.7008	1	1	0	0	0	0	0	0	Current smoker	1	81.5712	2	1	0	1	0	0	0	1	0	1	2.5	Nebivolol	0			1	8	Candesartan	1	0	1	10	Rosuvastatin	LAD	Stent	0	1	1	0
421	Male	40	160	110	86	1	170	84	29.0657	1	0	0	0	0	0	0	0	Current smoker	0.9	99.3342	1	1	0	1	0	0	0	1	0	1	2.5	Nebivolol	0			1	8	Candesartan	1	0	1	20	Vytorin	RCA	Stent	0	0	0	1
422	Male	55	140	100	100	1	173	86	28.7347	1	1	0	0	0	0	0	0	Ex- smoker	0.9	93.1158	1	1	0	1	0	0	0	1	0	1	5	Nebivolol	0			1	4	Candesartan	1	0	1	20	Atorvastatin	RCA	Stent	0	0	1	1
423	Male	59	134	88	99	1	170	64	22.1453	1	1	0	0	0	0	0	0	Ex- smoker	1.2	65.865	2	1	1	1	0	0	0	1	0	1	6.25	Carvedilol	0			0			0	0	1	10	Vytorin	LAD	No	0	1	1	0
424	Female	59	157	66	63	1	152	60	25.9695	1	1	0	0	0	0	0	0	Never smoker	0.7	91.0313	1	1	0	1	0	0	0	1	0	1	2.5	Bisoprolol	0			1	16	Candesartan	1	0	1	10	Rosuvastatin	RCA	Stent	0	0	0	1
425	Male	58	140	90	80	1	173	72	24.0569	1	1	0	0	0	0	0	0	Current smoker	0.8	105.529	1	1	1	0	0	0	0	1	0	1	2.5	Bisoprolol	0			1	32	Candesartan	1	0	1	20	Rosuvastatin
426	Male	68	110	80	80	1	167	60	21.5139	1	0	0	0	0	0	0	0	Current smoker	0.9	89.1903	2	1	1	0	0	0	0	1	0	1	1.25	Nebivolol	0			0			0	0	1	20	Atorvastatin	RCA	Stent	0	1	0	1
427	Female	70	121	69	76	3	150	46	20.4444	1	1	0	0	0	0	0	0	Never smoker	1.1	52.1909	3	1	1	0	0	0	0	1	0	1	6.25	Carvedilol	0			1	10	Olmesartan	1	0	1	10	Rosuvastatin	LAD	Stent	0	1	0	1
428	Male	55	152	58	52	1	162	60	22.8624	1	0	0	0	0	0	0	0	Current smoker	1	82.4554	2	1	1	0	0	0	0	1	0	1	2.5	Nebivolol	0			1	60	Fimasartan	1	0	1	5	Rosuvastatin	LCX	Stent	0	0	1	1
429	Male	64	117	76	69	1	169	80	28.0102	1	0	0	0	0	0	0	0	Current smoker	1.1	71.6294	2	1	0	1	0	0	0	1	0	0			0			1	8	Candesartan	1	0	1	5	Rosuvastatin	RCA	Stent	0	0	0	1
430	Male	39	170	116	92	1	185	102	29.8028	1	0	1	0	0	0	0	0	Current smoker	0.9	99.8461	1	1	1	0	0	0	0	1	0	1	1.25	Bisoprolol	0			1	16	Candesartan	1	0	1	10	Vytorin	RCA	Stent	0	1	1	1
431	Male	52	98	56	84	1	171	55	18.8092	1	1	0	0	0	0	0	0	Current smoker	0.9	94.1821	1	1	1	0	0	0	0	1	0	1	1.25	Bisoprolol	0			1	160	Valsartan	1	0	1	5	Rosuvastatin	LAD	Stent	0	1	0	0
432	Male	68	140	70	60	1	163	65	24.4646	1	0	0	0	0	0	0	0	Current smoker	1.3	58.3476	3	1	0	1	0	0	0	1	0	1	1.25	Bisoprolol	0			1	4	Candesartan	1	0	1	20	Rosuvastatin	LAD	Stent	0	1	0	0
433	Male	63	128	82	61	1	160	67	26.1719	1	0	0	0	1	0	0	0	Current smoker	0.9	90.5839	1	1	0	1	0	0	0	1	0	1	1.25	Bisoprolol	0			1	4	Candesartan	1	0	1	10	Vytorin	LCX	Stent	0	0	1	1
434	Male	51	181	114	72	1	175	77	25.1429	1	1	1	0	1	0	0	0	Ex- smoker	0.9	94.5541	1	1	1	0	0	0	0	1	0	1	6.25	Carvedilol	0			0			0	0	1	10	Atorvastatin	LAD	Stent	0	1	1	1
435	Female	71	106	57	80	1	155	48	19.9792	1	0	1	0	0	0	0	0	Never smoker	1	58.0913	3	1	1	0	0	0	0	1	0	1	2.5	Bisoprolol	0			1	8	Candesartan	1	0	1	20	Atorvastatin	LAD	Stent	0	1	0	0
436	Female	57	136	74	55	1	160	64	25	1	0	0	0	0	0	0	0	Never smoker	1.8	30.8241	3	1	1	0	0	0	0	1	1	1	10	Amosulalol	0			1	16	Candesartan	1	0	1	10	Vytorin	RCA	Stent	0	1	0	1
437	Male	51	220	140	75	1	188	100	28.2933	1	0	0	0	0	0	0	0	Current smoker	1.2	67.8424	2	1	0	1	0	0	0	1	0	1	1.25	Bisoprolol	0			1	4	Candesartan	1	0	1	20	Rosuvastatin	LAD	Stent	0	1	0	0
438	Male	57	150	70	100	1	160	63	24.6094	1	0	0	0	0	0	0	0	Current smoker	0.9	92.4431	1	1	1	0	0	0	0	1	0	1	1.25	Bisoprolol	0			1	4	Candesartan	1	0	1	20	Rosuvastatin	RCA	Stent	0	0	0	1
439	Female	64	127	70	79	1	163	56	21.0772	1	0	1	0	0	0	0	0	Never smoker	0.6	106.973	1	1	1	0	0	0	0	1	0	1	3.125	Carvedilol	0			1	4	Candesartan	1	0	1	20	Rosuvastatin	LAD	Stent	0	1	0	0
440	Male	69	140	80	87	1	170	88	30.4498	1	0	0	0	0	0	0	0	Never smoker	0.9	88.9264	2	1	0	1	0	0	0	1	0	1	3.125	Carvedilol	0			1	4	Candesartan	1	0	1	10	Rosuvastatin	LAD	Stent	0	1	0	0
441	Male	80	79	43	40	1	168	61	21.6128	1	0	0	0	0	0	0	0	Never smoker	1.2	61.9171	2	1	1	0	0	0	0	1	0	1	3.125	Carvedilol	0			0			0	0	1	10	Rosuvastatin	RCA	Stent	0	1	1	1
442	Male	72	144	100	70	1	163	61	22.9591	1	0	0	0	0	0	0	0	Ex- smoker	1.1	69.937	2	1	1	0	0	0	0	1	0	0			0			0			0	0	1	20	Rosuvastatin	RCA	Balloon	0	0	0	1
443	Male	72	151	83	70	1	174	74	24.4418	1	1	0	0	0	0	0	0	Current smoker	1.4	52.9472	3	1	1	0	0	0	0	1	0	1	3.125	Carvedilol	0			1	8	Candesartan	1	0	1	10	Rosuvastatin	RCA	Stent	0	1	1	1
444	Male	56	110	70	64	1	162	70	26.6728	1	1	0	0	0	0	0	0	Current smoker	1.3	60.6932	2	1	0	1	0	0	0	1	0	1	3.125	Carvedilol	0			1	8	Candesartan	1	0	1	10	Rosuvastatin	RCA	Stent	0	1	1	1
445	Male	72	110	50	67	1	170	68	23.5294	1	1	0	0	0	0	0	0	Ex- smoker	0.9	88.1614	2	1	1	0	0	0	0	1	0	1	3.125	Carvedilol	0			1	4	Candesartan	1	0	1	10	Rosuvastatin	LAD	Stent	0	1	1	1
446	Male	66	144	100	68	1	169	60	21.0077	1	1	0	1	0	0	1	Bleeding	Never smoker	1.1	71.1833	2	1	1	0	0	0	0	1	1	1	3.125	Carvedilol	0			0			0	0	1	10	Vytorin
447	Male	75	164	84	86	1	167	59	21.1553	1	1	0	0	1	0	0	0	Never smoker	0.7	116.851	1	1	1	0	1	0	0	0	0	1	1.25	Bisoprolol	0			1	8	Candesartan	1	0	1	20	Rosuvastatin	RCA	Balloon	0	1	1	1
448	Male	76	102	60	56	1	170	54	18.6851	1	1	0	0	0	0	0	0	Never smoker	0.8	99.8946	1	1	1	0	0	0	0	1	0	1	2.5	Bisoprolol	0			1	8	Candesartan	1	0	1	20	Rosuvastatin	LAD	Stent	0	1	1	1
449	Male	54	162	114	85	1	169	76	26.6097	1	0	0	0	0	0	0	0	Ex- smoker	1.4	56.1313	3	1	0	1	0	0	0	1	0	1	12.5	Carvedilol	0			1	4	Candesartan	1	0	1	40	Pravastatin	LAD	Stent	0	1	0	0
450	Female	66	203	85	109	1	158	51	20.4294	1	0	0	0	0	0	0	0	Never smoker	0.7	88.9828	2	1	0	1	0	0	0	1	0	1	6.25	Carvedilol	0			1	30	Fimasartan	1	0	1	40	Pravastatin	LCX	Stent	0	1	1	0
451	Male	68	130	60	106	3	165			1	1	1	0	0	0	0	0	Never smoker	1.2	63.9939	2	1	1	1	0	0	0	1	0	0			1	1.25	Ramipril	0			1	0	1	10	Rosuvastatin	LAD	Stent	0	1	1	1
452	Male	46	130	78	86	1	183	79	23.5898	1	0	0	0	0	0	0	0	Never smoker	0.9	96.5556	1	1	0	1	0	0	0	1	0	1	6.25	Carvedilol	0			0			0	0	1	40	Pravastatin	LAD	Stent	0	1	0	0
453	Female	79	145	78	87	1	161	41	15.8173	1	1	0	1	0	0	0	0	Never smoker	0.8	73.5415	2	1	1	0	0	0	0	1	0	1	5	Bisoprolol	0			1	60	Fimasartan	1	0	1	10	Rosuvastatin	LAD	Stent	0	1	0	0
454	Male	76	98	53	63	1	180	73	22.5309	1	0	0	0	0	0	1	Infarction	Never smoker	1.3	57.0449	3	1	1	0	0	0	0	1	0	1	1.25	Bisoprolol	0			0			0	0	1	10	Pravastatin	LAD	Stent	0	1	0	1
455	Male	63	149	86	72	1	175	73	23.8367	1	0	0	0	0	0	1	Infarction	Never smoker	1	80.2134	2	1	1	1	0	0	0	1	0	1	1.25	Bisoprolol	0			0			0	0	0			LCX	Stent	0	1	1	1
456	Male	67	95	66	52	1	160	70	27.3438	1	0	0	0	0	0	0	0	Current smoker	0.9	89.459	2	1	0	1	0	0	0	1	0	1	12.5	Carvedilol	0			1	8	Candesartan	1	0	1	20	Rosuvastatin	RCA	Stent	0	0	0	1
457	Male	52	198	130	98	1	160	71	27.7344	1	1	0	1	0	0	0	0	Current smoker	0.7	125.87	1	1	0	1	0	0	0	1	0	1	25	Carvedilol	0			1	16	Candesartan	1	0	1	40	Pravastatin	LAD	Stent	0	1	1	1
458	Female	80	154	80	90	3	163	62	23.3355	1	0	0	0	0	0	0	0	Never smoker	1	56.7009	3	1	1	0	0	0	0	1	0	1	3.125	Carvedilol	0			0			0	0	1	20	Pravastatin	LCX	Stent	0	0	1	0
459	Male	57	120	80	60	1	171	68	23.255	1	0	0	0	0	0	0	0	Never smoker	1	81.8597	2	1	0	1	0	0	0	1	0	1	6.25	Carvedilol	0			0			0	0	1	40	Pravastatin	LAD	Stent	0	1	0	0
460	Male	69	131	69	117	1	170	70	24.2215	1	1	0	0	0	0	0	0	Ex- smoker	1.3	58.1749	3	1	1	0	0	0	0	1	0	1	2.5	Bisoprolol	0			0			0	0	1	20	Rosuvastatin	LAD	Stent	0	1	0	0
461	Female	80	139	91	68	1	148	42	19.1746	1	0	0	0	0	0	0	0	Never smoker	0.7	85.5749	2	1	1	0	0	0	0	1	0	1	3.125	Carvedilol	0			0			0	0	0			LAD	Stent	0	1	0	0
462	Male	74	102	67	88	1	167	71	25.4581	1	1	0	0	1	0	0	0	Current smoker	0.6	139.982	1	1	0	1	0	0	0	1	0	1	6.25	Carvedilol	0			1	8	Candesartan	1	0	1	10	Rosuvastatin	LAD	Stent	0	1	0	1
463	Male	70	163	76	59	1	165	62	22.7732	1	0	0	0	0	0	0	0	Ex- smoker	1	78.516	2	1	0	1	0	0	0	1	0	1	3.125	Carvedilol	0			1	8	Candesartan	1	0	1	20	Rosuvastatin	LAD	Stent	0	1	0	0
464	Female	75	99	74	53	1	146	50	23.4566	1	0	0	0	0	0	0	0	Never smoker	0.8	74.3213	2	1	1	0	0	0	0	1	0	1	1.25	Bisoprolol	0			1	60	Fimasartan	1	0	1	20	Atorvastatin	LAD	Stent	0	1	0	1
465	Male	44	185	93	67	1	182	104	31.3972	1	0	1	0	0	0	0	0	Current smoker	1	86.2764	2	1	0	1	0	0	0	1	0	1	3.125	Carvedilol	0			1	60	Fimasartan	1	0	1	40	Pravastatin	LCX	Stent	0	0	1	1
466	Female	74	145	86	60	1	153	60	25.6312	1	0	0	0	0	0	0	0	Never smoker	1	57.6053	3	1	1	0	0	0	0	1	0	1	25	Carvedilol	0			1	120	Fimasartan	1	0	1	40	Pravastatin	RCA	Stent	0	1	0	1
467	Male	62	140	80	99	1	166	78	28.306	1	0	1	1	1	0	0	0	Ex- smoker	1.1	72.0925	2	1	1	1	0	0	0	1	0	1	5	Nebivolol	0			1	8	Candesartan	1	0	1	20	Rosuvastatin	LAD	Stent	0	1	0	0
468	Male	75	130	80	59	1	177	70	22.3435	1	1	1	0	0	0	1	Infarction	Ex- smoker	0.8	100.164	1	1	1	0	0	0	1	1	0	1	3.125	Carvedilol	0			0			0	0	1	10	Rosuvastatin	RCA	Stent	1	1	1	1
469	Male	64	120	70	79	1	174	70	23.1206	1	0	0	0	0	0	0	0	Ex- smoker	1	79.9574	2	1	0	0	0	0	1	1	0	0			0			0			0	0	1	20	Rosuvastatin	LAD	Stent	0	1	0	1
470	Male	58	155	90	64	1	170	71	24.5675	1	0	0	0	0	0	0	0	Ex- smoker	1	81.5712	2	1	0	0	0	0	1	1	0	1	3.125	Carvedilol	0			1	4	Candesartan	1	0	1	10	Rosuvastatin	RCA	Stent	0	1	1	1
471	Female	84	97	57	71	1	150	42	18.6667	1	0	0	0	0	0	0	0	Never smoker	0.6	101.228	1	1	1	0	0	0	0	1	0	1	3.125	Carvedilol	0			0			0	0	1	20	Atorvastatin	LAD	Stent	0	1	1	1
472	Male	61	95	66	119	3	160	65	25.3906	1	0	0	0	0	0	0	0	Current smoker	1	80.7404	2	1	0	0	0	0	1	1	0	0			0			0			0	0	1	20	Rosuvastatin	LAD	Stent	0	1	0	1
473	Male	47	134	87	83	1	178	80	25.2493	1	1	1	0	0	0	0	0	Ex- smoker	1.3	62.8907	2	1	0	1	0	0	0	1	1	1	3.125	Carvedilol	0			0			0	0	1	10	Rosuvastatin	LCX	Stent	0	0	1	0
474	Male	53	107	72	61	3	174	62	20.4783	1	0	0	0	0	0	0	0	Ex- smoker	1.2	67.3147	2	1	0	1	0	0	0	1	1	0			0			0			0	0	1	10	Rosuvastatin	RCA	Stent	0	1	0	1
475	Male	44	158	78	87	1	171	74	25.3069	1	1	1	0	0	0	0	0	Current smoker	0.7	130.211	1	1	0	0	0	0	1	1	0	1	3.125	Carvedilol	0			0			0	0	1	20	Rosuvastatin	LAD	Stent	0	1	0	1
476	Female	68	109	59	88	1	155	49	20.3954	1	0	0	0	1	1	0	0	Never smoker	0.7	88.4452	2	1	1	0	0	0	0	1	0	1	1.25	Bisoprolol	0			1	4	Candesartan	1	0	1	20	Rosuvastatin	RCA	Balloon	0	0	0	1
477	Male	72	137	97	68	1	173	73	24.3911	1	1	1	1	0	0	0	0	Ex- smoker	1.2	63.2556	2	1	1	0	0	0	0	1	0	1	5	Bisoprolol	0			1	8	Candesartan	1	0	1	20	Rosuvastatin	LCX	No	0	1	1	1
478	Male	74	110	70	70	1	165	69	25.3444	1	0	1	0	0	0	0	0	Ex- smoker	1.1	69.5491	2	0	0	0	0	0	0	0	0	0			0			0			0	0	1	20	Rosuvastatin
479	Male	58	160	90	30	1	168	62	21.9671	1	0	1	0	0	0	1	Infarction	Current smoker	2.2	32.8383	3	1	0	0	0	0	1	1	1	1	12.5	Carvedilol	0			1	80	Valsartan	1	0	1	10	Rosuvastatin	LCX	Stent	0	0	1	0
480	Female	60	174	101	79	1	154	60	25.2994	1	0	1	0	0	0	0	0	Never smoker	0.5	133.764	1	1	0	0	0	0	0	0	1	1	3.125	Carvedilol	0			1	60	Fimasartan	1	0	1	20	Simvastatin
481	Female	89	176	95	103	1	140	46	23.4694	1	1	0	0	0	0	0	0	Never smoker	0.8	71.7835	2	1	1	0	0	0	0	1	0	1	6.25	Carvedilol	0			0			0	0	1	40	Atorvastatin	LAD	Stent	0	1	0	1
482	Male	83	130	80	92	1	168	65	23.03	1	1	0	0	0	0	0	0	Current smoker	0.7	114.471	1	1	0	0	0	0	1	1	0	1	12.5	Carvedilol	0			1	8	Candesartan	1	0	1	20	Rosuvastatin	RCA	Stent	0	0	0	1
483	Female	80	138	87	99	1	153	75	32.039	1	1	0	0	0	0	0	0	Never smoker	0.8	73.354	2	1	0	0	0	0	1	1	0	1	6.25	Carvedilol	0			1	4	Candesartan	1	0	1	20	Rosuvastatin	LAD	Stent	0	1	1	1
484	Male	39	130	80	78	1	179	100	31.21	1	0	0	0	1	0	0	0	Current smoker	1.4	59.9646	2	1	1	0	0	0	0	1	0	1	6.25	Carvedilol	0			1	8	Candesartan	1	0	1	20	Rosuvastatin	RCA	Stent	0	0	0	1
485	Female	84	163	64	71	3	150	55	24.4444	1	1	1	0	0	0	0	0	Never smoker	1.2	45.4897	3	1	1	0	0	0	1	1	0	1	6.25	Carvedilol	0			1	4	Candesartan	1	0	1	20	Rosuvastatin	LAD	Stent	0	1	1	1
486	Male	63	117	65	87	4	173	72	24.0569	1	0	0	0	0	0	0	0	Ex- smoker	1.8	40.7064	3	1	0	1	0	0	0	1	0	1	3.125	Carvedilol	0			1	4	Candesartan	1	0	1	40	Atorvastatin	RCA	Stent	0	0	0	1
487	Female	62	134	79	108	3	150	52	23.1111	1	0	1	0	1	0	0	0	Never smoker	11.5	3.56464	5	1	1	0	0	0	0	1	0	0			0			0			0	0	1	20	Vytorin	LAD	Balloon	0	1	0	1
488	Female	84	124	64	32	1	155	55	22.8928	1	0	0	0	0	0	0	0	Never smoker	0.8	72.631	2	1	0	0	0	0	1	1	0	1	3.125	Carvedilol	0			0			0	0	1	20	Rosuvastatin	LAD	Stent	0	1	1	0
489	Female	83	124	64	32	1	156	50	20.5457	1	0	0	0	0	0	0	0	Never smoker	0.8	72.8078	2	1	1	0	0	0	1	1	0	0			1	1.25	Ramipril	0			1	0	1	20	Rosuvastatin	LAD	Stent	0	1	1	0
490	Female	83	111	47	99	3	145	48	22.83	1	1	1	1	0	0	0	0	Never smoker	8.2	4.96367	5	1	1	0	0	0	1	1	0	1	3.125	Carvedilol	0			1	8	Candesartan	1	0	1	10	Rosuvastatin	LCX	Stent	0	1	1	0
491	Male	63	124	64	32	1	170	65	22.4913	1	0	1	0	0	0	0	0	Ex- smoker	1	80.2134	2	1	0	0	0	0	1	1	0	1	3.125	Carvedilol	0			1	8	Candesartan	1	0	1	20	Rosuvastatin	LAD	Stent	0	1	1	0
492	Male	80	159	80	69	1	164	82	30.4878	1	0	0	0	1	0	0	0	Ex- smoker	0.9	86.2958	2	1	0	0	0	1	1	1	0	1	12.5	Carvedilol	0			1	8	Candesartan	1	0	1	20	Rosuvastatin	LAD	Balloon	0	1	1	0
493	Male	76	147	85	74	1	160	66	25.7812	1	0	0	0	0	0	0	0	Ex- smoker	1.1	69.1736	2	1	0	0	0	0	1	1	0	0			0			1	4	Candesartan	1	0	1	20	Rosuvastatin	LAD	Stent	0	1	1	1
494	Male	41	189	111	90	1	184	92	27.1739	1	1	1	0	0	0	0	0	Current smoker	1.1	78.4062	2	1	0	0	0	0	1	1	0	1	3.125	Carvedilol	0			1	8	Candesartan	1	0	1	40	Atorvastatin	RCA	Stent	0	0	0	1
495	Male	40	103	69	67	1	172	72	24.3375	1	0	1	0	0	0	0	0	Current smoker	1	87.9619	2	1	0	0	0	0	1	1	0	1	6.25	Carvedilol	0			1	20	Olmesartan	1	0	1	20	Rosuvastatin	RCA	Stent	0	0	1	1
496	Female	62	131	80	52	1	157	63	25.5588	1	0	0	0	0	0	0	0	Never smoker	0.8	77.2495	2	1	1	0	0	0	0	1	0	1	3.125	Carvedilol	0			1	4	Candesartan	1	0	1	20	Rosuvastatin	RCA	Stent	0	0	0	1
497	Female	69	107	59	87	3	155	62	25.8065	1	1	1	1	0	0	0	0	Never smoker	2.1	24.8193	4	1	0	0	0	0	1	1	0	1	3.125	Carvedilol	0			0			0	0	1	10	Rosuvastatin	LCX	Stent	1	1	1	1
498	Female	61	202	127	119	2	160	64	25	1	0	1	1	0	0	0	0	Never smoker	0.8	77.5049	2	1	0	0	0	0	1	1	0	0			1	1.25	Ramipril	0			1	0	1	20	Atorvastatin	LAD	Stent	0	1	0	0
499	Male	95	149	86	84	3	170	69	23.8754	1	0	0	0	0	0	0	0	Ex- smoker	1.8	37.4499	3	1	1	0	0	0	0	1	0	1	3.125	Carvedilol	0			0			0	0	1	20	Rosuvastatin	LCX	Stent	0	1	1	1
500	Female	77	120	97	100	3	160	50	19.5312	1	1	1	0	0	0	0	0	Never smoker	1	57.1425	3	1	1	0	0	0	0	1	0	1	3.125	Carvedilol	0			0			0	0	1	10	Rosuvastatin	LAD	Stent	0	1	1	1
501	Male	78	150	90	80	1	167	67	24.0238	1	0	0	0	0	0	0	0	Ex- smoker	0.8	99.3692	1	1	0	0	0	0	1	1	0	1	3.125	Carvedilol	0			0			0	0	1	20	Rosuvastatin	LAD	Stent	0	1	0	1
502	Female	79	147	80	76	1	165	65	23.8751	1	1	0	0	0	0	0	0	Never smoker	0.4	163.652	1	1	1	0	0	0	1	1	0	1	3.125	Carvedilol	0			0			0	0	1	20	Rosuvastatin	RCA	Balloon	0	0	0	1
503	Male	68	146	76	80	1	170	67	23.1834	1	1	0	0	0	0	0	0	Ex- smoker	1	78.9794	2	1	0	0	0	0	1	1	0	1	3.125	Carvedilol	0			1	4	Candesartan	1	0	1	20	Rosuvastatin	LAD	Stent	0	1	0	0
504	Female	77	140	63	9	1	156	50	20.5457	1	0	1	0	0	0	0	0	Never smoker	1.1	51.1908	3	1	0	0	0	0	1	1	0	1	2.5	Bisoprolol	0			1	16	Candesartan	1	0	1	20	Rosuvastatin	RCA	Stent	0	0	0	1
505	Male	60	151	101	66	1	160	60	23.4375	1	0	0	0	0	0	0	0	Ex- smoker	1	81.0118	2	1	1	0	0	0	0	1	0	1	3.125	Carvedilol	0			1	4	Candesartan	1	0	1	20	Rosuvastatin	RCA	Stent	0	0	0	1
506	Female	86	137	72	62	1	156	57	23.4221	1	0	0	0	0	0	1	Infarction	Never smoker	0.6	100.746	1	1	1	0	0	0	1	1	0	1	2.5	Bisoprolol	0			0			0	0	1	20	Rosuvastatin	LCX	Balloon	0	1	1	0
507	Male	47	130	74	58	1	172	75	25.3515	1	0	1	0	0	0	0	0	Ex- smoker	0.9	96.1349	1	1	1	0	0	0	1	1	0	1	20	Bisoprolol	0			1	8	Candesartan	1	0	1	20	Rosuvastatin	LCX	Stent	0	1	1	0
508	Male	74	154	101	74	1	171	70	23.939	1	0	0	0	0	0	0	0	Ex- smoker	0.9	87.6724	2	1	1	0	0	0	0	1	0	1	1.25	Bisoprolol	0			1	8	Candesartan	1	0	1	20	Rosuvastatin	LAD	Stent	0	1	0	0
509	Male	71	131	88	70	1	160	66	25.7812	1	0	0	0	0	0	0	0	Current smoker	1.1	70.1359	2	1	1	0	0	0	0	1	0	1	1.25	Bisoprolol	0			1	4	Candesartan	1	0	1	20	Rosuvastatin	LCX	Stent	0	0	1	0
510	Male	57	190	110	98	1	178	84	26.5118	1	0	0	0	0	0	0	0	Current smoker	1.2	66.3277	2	1	1	0	0	0	0	1	0	1	2.5	Bisoprolol	0			1	8	Candesartan	1	0	1	20	Rosuvastatin	LAD	Stent	0	1	0	1
511	Male	53	149	92	107	4	165	88	32.3232	1	0	1	1	0	0	0	0	Current smoker	1.3	61.3754	2	1	1	0	0	0	1	1	1	1	3.125	Carvedilol	0			1	16	Candesartan	1	0	1	40	Atorvastatin	RCA	Balloon	0	0	0	1
512	Male	45	175	95	76	1	160	100	39.0625	1	0	1	0	0	0	1	Bleeding	Current smoker	1.2	69.5882	2	1	0	0	0	0	1	1	0	1	6.25	Carvedilol	0			1	8	Candesartan	1	0	1	40	Atorvastatin	LCX	Stent	0	0	1	0
513	Female	73	131	82	103	1	160	65	25.3906	1	1	0	0	0	0	1	Infarction	Never smoker	0.6	104.154	1	1	0	0	0	0	1	1	0	1	3.125	Carvedilol	0			0			0	0	1	20	Rosuvastatin	LCX	Stent	0	1	1	1
514	Male	61	152	112	70	1	172	85	28.7317	1	0	0	0	0	0	0	0	Never smoker	0.9	91.1791	1	1	0	0	0	0	1	1	0	1	3.125	Carvedilol	0			0			0	0	1	20	Rosuvastatin	LCX	Stent	0	1	1	1
515	Male	65	153	83	100	3	169	65	22.7583	1	0	0	0	1	0	0	0	Ex- smoker	11.5	4.75824	5	1	1	0	0	0	0	1	1	1	12.5	Carvedilol	0			1	80	Telmisartan	1	0	1	10	Rosuvastatin	LAD	Stent	0	1	1	1
516	Male	78	160	90	66	1	166	50	18.1449	1	0	0	0	1	0	0	0	Ex- smoker	0.9	86.7405	2	1	1	0	0	0	0	1	0	1	1.25	Bisoprolol	0			1	80	Valsartan	1	0	1	10	Rosuvastatin	LAD	Stent	0	1	1	0
517	Male	73	116	70	94	1	165	70	25.7117	1	1	0	0	0	0	0	0	Current smoker	0.8	100.715	1	1	1	0	0	0	1	1	0	1	6.25	Carvedilol	1	2.5	Ramipril	0			1	0	1	20	Rosuvastatin	RCA	Stent	0	0	0	1
518	Male	56	119	86	91	1	158	70	28.0404	1	1	0	0	0	0	0	0	Ex- smoker	0.9	92.7758	1	1	0	0	0	0	1	1	0	1	6.25	Carvedilol	0			0			0	0	1	20	Rosuvastatin	RCA	Stent	0	1	1	1
519	Female	63	148	62	76	1	152	53	22.9398	1	1	0	0	0	0	0	0	Never smoker	0.7	89.8271	2	1	0	0	0	0	1	1	0	1	1.25	Bisoprolol	0			0			0	0	1	20	Rosuvastatin	RCA	Stent	0	0	0	1
520	Female	68	120	60	83	1	155	59	24.5578	1	0	0	0	0	0	0	0	Never smoker	1.2	47.4835	3	1	0	0	0	0	1	1	0	1	3.125	Carvedilol	0			0			0	0	1	20	Rosuvastatin	RCA	Stent	0	0	0	1
521	Male	46	143	85	65	1	174	89	29.3962	1	0	0	0	0	0	0	0	Current smoker	1.1	76.596	2	1	0	0	0	0	1	1	0	1	3.125	Carvedilol	0			0			0	0	1	20	Rosuvastatin	RCA	Stent	0	0	0	1
522	Male	60	126	66	61	1	178	83	26.1962	1	0	1	0	0	0	0	0	Ex- smoker	1	81.0118	2	1	0	0	0	0	1	1	0	1	6.25	Carvedilol	0			1	8	Candesartan	1	0	1	20	Rosuvastatin	RCA	Stent	0	0	0	1
523	Male	44	192	23	83	1	166	77	27.9431	1	0	0	0	0	0	0	0	Current smoker	0.8	111.616	1	1	0	0	0	0	1	1	0	1	3.125	Carvedilol	0			0			0	0	1	20	Rosuvastatin	LCX	Stent	0	0	1	1
524	Male	59	142	82	66	1	167	67	24.0238	1	1	1	0	0	0	0	0	Ex- smoker	0.9	91.7982	1	1	0	0	0	0	1	1	0	1	6.25	Carvedilol	0			0			0	0	1	20	Rosuvastatin	LCX	Stent	0	1	1	0
525	Male	50	100	60	72	1	166	68	24.677	1	0	0	0	0	0	1	Bleeding	Current smoker	0.9	94.935	1	1	0	0	0	0	1	1	0	1	3.125	Carvedilol	0			0			0	0	1	40	Atorvastatin	RCA	Stent	0	1	0	1
526	Male	45	150	84	102	1	173	91	30.4053	1	1	1	0	0	0	0	0	Current smoker	0.7	129.619	1	1	1	0	0	0	1	1	0	1	6.25	Bisoprolol	0			0			0	0	1	20	Rosuvastatin
527	Male	61	127	78	52	1	178	92	29.0367	1	0	0	0	0	0	0	0	Ex- smoker	1.1	72.3309	2	1	1	0	0	0	1	1	0	0			0			1	30	Fimasartan	1	0	1	20	Rosuvastatin	RCA	Stent	0	1	1	1
528	Female	83	139	87	80	3	158	72	28.8415	1	1	0	0	0	0	0	0	Never smoker	0.8	72.8078	2	1	0	0	0	0	1	1	0	1	3.125	Carvedilol	0			0			0	0	1	20	Rosuvastatin	LAD	Stent	0	1	1	0
529	Male	46	90	58	71	1	173	81	27.0641	1	0	0	0	0	0	0	0	Ex- smoker	0.9	96.5556	1	1	0	0	0	0	1	1	0	1	6.25	Carvedilol	0			1	40	Valsartan	1	0	1	20	Rosuvastatin	LAD	Stent	0	1	0	0
530	Male	62	111	73	105	1	178	60	18.937	1	0	1	1	0	0	0	0	Current smoker	0.7	121.455	1	1	1	0	0	0	0	1	0	1	3.125	Carvedilol	0			1	20	Olmesartan	1	0	1	20	Rosuvastatin	LAD	Stent	1	1	1	0
531	Male	51	151	100	96	1	173	71	23.7228	1	0	1	0	0	0	0	0	Current smoker	0.8	108.32	1	1	0	0	0	0	1	1	0	1	12.5	Carvedilol	0			1	8	Candesartan	1	0	1	20	Rosuvastatin	LAD	Stent	0	1	0	1
532	Male	71	176	97	114	1	174	68	22.46	1	1	0	0	0	0	1	Infarction	Ex- smoker	1	78.2902	2	1	1	0	0	0	0	1	0	1	3.125	Carvedilol	0			1	30	Fimasartan	1	0	1	40	Pravastatin	LAD	Stent	0	1	0	0
533	Male	74	112	64	73	1	164	59	21.9363	1	1	0	0	1	0	0	0	Ex- smoker	0.8	100.437	1	1	0	0	0	0	1	1	0	0			0			0			0	0	1	20	Atorvastatin	RCA	Stent	0	0	0	1
534	Male	55	113	74	69	1	176	72	23.2438	1	0	0	0	0	0	0	0	Ex- smoker	0.8	106.673	1	1	0	0	0	0	1	1	0	1	3.125	Carvedilol	0			1	8	Candesartan	1	0	1	20	Rosuvastatin
535	Male	67	75	54	78	4	160	72	28.125	1	1	1	1	1	0	0	0	Ex- smoker	0.9	89.459	2	1	0	0	0	0	1	1	0	0			0			0			0	0	1	20	Rosuvastatin	LAD	Balloon	0	1	1	0
536	Male	71	122	69	52	1	180	80	24.6914	1	1	0	0	0	0	0	0	Current smoker	1	78.2902	2	1	0	0	0	0	1	1	0	1	50	Carvedilol	0			1	80	Valsartan	1	0	1	20	Rosuvastatin	RCA	Stent	0	0	0	1
537	Male	54	130	94	84	1	174	72	23.7812	1	1	1	0	1	0	0	0	Current smoker	0.7	124.909	1	1	0	0	0	0	1	1	0	1	3.125	Carvedilol	0			1	20	Olmesartan	1	0	1	20	Rosuvastatin	LAD	Stent	0	1	0	0
538	Male	59	192	123	67	1	172	71	23.9995	1	0	0	0	0	0	0	0	Current smoker	1.1	72.822	2	1	0	0	0	0	1	1	0	0			0			1	20	Olmesartan	1	0	1	20	Rosuvastatin	LCX	Stent	0	1	1	0
539	Male	71	147	70	86	1	160	70	27.3438	1	0	0	0	0	0	0	0	Ex- smoker	1.1	70.1359	2	1	0	0	0	0	1	1	0	1	3.125	Carvedilol	0			0			0	0	1	20	Rosuvastatin	RCA	Stent	0	0	0	1
540	Male	84	127	70	58	1	150	57	25.3333	1	1	0	1	0	0	1	Infarction	Ex- smoker	1	75.6631	2	1	0	0	0	0	1	1	0	0			0			1	60	Fimasartan	1	0	1	20	Rosuvastatin	RCA	Stent	0	0	0	1
541	Male	42	118	82	80	1	176	83	26.7949	1	0	1	0	0	0	0	0	Current smoker	1.1	78.0236	2	1	0	0	0	0	1	1	1	1	3.125	Carvedilol	0			1	80	Valsartan	1	0	1	20	Rosuvastatin	RCA	Stent	0	0	1	1
542	Male	70	120	80	84	1	160	76	29.6875	1	1	0	0	0	0	1	Infarction	Current smoker	0.8	101.576	1	1	0	0	0	0	1	1	0	1	3.125	Carvedilol	0			1	60	Fimasartan	1	0	1	20	Rosuvastatin	LCX	Stent	0	0	1	1
543	Female	74	131	81	80	1	155	62	25.8065	1	0	0	0	0	0	0	0	Never smoker	0.7	86.94	2	1	0	0	0	0	1	1	0	1	3.125	Carvedilol	0			0			0	0	1	40	Atorvastatin	LAD	Stent	0	1	1	0
544	Female	61	124	74	48	1	152	52	22.5069	1	1	0	0	0	0	0	0	Never smoker	0.7	90.4173	1	1	0	0	0	0	1	1	0	0			0			0			0	0	1	20	Rosuvastatin	RCA	Stent	0	0	0	1
545	Male	66	146	79	67	1	175	72	23.5102	1	1	1	0	0	0	0	0	Current smoker	0.5	176.821	1	1	0	0	0	0	1	1	0	1	3.125	Carvedilol	0			1	30	Fimasartan	1	0	1	20	Rosuvastatin	RCA	Stent	0	1	1	1
546	Male	77	184	72	85	1	184	72	21.2665	1	1	0	0	0	0	0	0	Ex- smoker	8.3	6.69791	5	1	1	0	0	0	0	1	0	1	25	Carvedilol	0			1	60	Fimasartan	1	0	1	10	Rosuvastatin	LAD	Stent	0	1	1	1
547	Male	60	97	72	80	1	168	85	30.1162	1	0	0	0	0	0	0	0	Never smoker	1.2	65.6407	2	1	1	0	0	0	1	1	0	1	12.5	Carvedilol	0			1	30	Fimasartan	1	0	1	20	Rosuvastatin	RCA	Stent	0	1	0	1
548	Male	72	106	60	64	1	160	68	26.5625	1	0	0	0	0	0	0	0	Ex- smoker	1.3	57.6745	3	1	1	0	0	0	0	1	0	1	6.25	Carvedilol	0			1	60	Fimasartan	1	0	1	20	Rosuvastatin	RCA	Stent	0	1	1	1
549	Male	61	118	78	76	1	174	73	24.1115	1	0	0	0	0	0	0	0	Current smoker	1.4	54.7595	3	1	0	0	0	0	1	1	0	1	3.125	Carvedilol	0			0			0	0	1	20	Rosuvastatin	LCX	Stent	0	0	1	0
550	Male	44	115	66	115	1	182	90	27.1706	1	1	0	1	0	0	0	0	Current smoker	1.1	77.2903	2	1	0	0	0	0	1	1	0	0			0			1	80	Valsartan	1	0	1	20	Rosuvastatin	Left main	Stent	1	1	0	0
551	Male	58	156	109	66	1	172	72	24.3375	1	0	1	0	0	0	0	0	Never smoker	0.8	105.529	1	1	0	0	0	0	1	1	0	1	3.125	Carvedilol	0			1	30	Fimasartan	1	0	1	20	Rosuvastatin	LAD	Stent	0	1	1	1
552	Male	67	110	83	56	1	168	75	26.5731	1	0	0	0	0	0	0	0	Current smoker	1.1	70.9664	2	1	1	0	0	0	1	1	0	1	12.5	Carvedilol	0			0			0	0	1	20	Rosuvastatin	RCA	Stent	0	1	0	1
553	Male	72	167	91	77	1	150	58	25.7778	1	1	0	0	0	0	0	0	Current smoker	1.1	69.937	2	1	1	0	0	0	1	1	0	1	2.5	Nebivolol	0			0			0	0	1	20	Rosuvastatin	RCA	Stent	0	0	0	1
554	Male	59	105	54	50	1	168	52	18.424	1	1	0	0	0	0	0	0	Ex- smoker	0.6	146.569	1	1	1	0	0	0	0	1	0	1	5	Bisoprolol	0			1	8	Candesartan	1	0	1	10	Atorvastatin	LCX	Balloon	0	0	1	0
555	Male	44	157	67	90	1	162	64	24.3865	1	1	1	0	0	0	0	0	Never smoker	0.8	111.616	1	1	0	0	0	0	1	1	0	1	3.125	Carvedilol	0			1	30	Fimasartan	1	0	1	20	Rosuvastatin	LCX	Stent	0	0	1	0
556	Male	47	132	82	66	1	177	86	27.4506	1	0	0	0	0	0	0	0	Ex- smoker	1.1	76.2623	2	1	0	0	0	0	1	1	0	1	3.125	Carvedilol	0			0			0	0	1	20	Rosuvastatin	LCX	Stent	0	1	1	1
557	Male	60	94	76	95	2	168	66	23.3844	1	1	1	0	0	0	0	0	Never smoker	2.9	23.7105	4	1	0	0	0	0	1	1	0	1	2.5	Bisoprolol	0			0			0	0	0			LAD	Stent	0	1	0	0
558	Male	89	103	56	83	1	164	61	22.68	1	0	0	0	0	0	0	0	Never smoker	1.4	50.7172	3	1	0	0	0	0	1	1	0	0			0			0			0	0	1	20	Rosuvastatin	RCA	Stent	0	0	0	1
559	Male	46	132	86	91	1	173	90	30.0712	1	0	0	0	0	0	0	0	Current smoker	0.8	110.613	1	1	0	0	0	0	1	1	0	1	2.5	Bisoprolol	0			1	30	Fimasartan	1	0	1	20	Rosuvastatin	LAD	Stent	0	1	1	1
560	Male	58	149	81	102	1	160	60	23.4375	1	1	1	0	0	0	0	0	Current smoker	1.1	73.0752	2	1	0	0	0	0	1	1	0	1	3.125	Carvedilol	0			1	80	Telmisartan	1	0	1	20	Rosuvastatin	LAD	Stent	0	1	1	1
561	Male	69	150	70	98	1	174	68	22.46	1	1	0	0	0	0	0	0	Current smoker	0.8	101.873	1	1	0	0	0	0	1	1	0	1	3.125	Carvedilol	0			0			0	0	1	20	Rosuvastatin	RCA	Stent	0	0	0	1
562	Male	61	195	127	72	1	171	75	25.6489	1	0	0	0	0	0	0	0	Current smoker	1	80.7404	2	1	0	0	0	0	1	1	0	1	3.125	Carvedilol	0			1	30	Fimasartan	1	0	1	20	Rosuvastatin	LAD	Stent	0	1	0	0
563	Male	49	138	72	88	1	165	74	27.1809	1	0	0	0	0	0	0	0	Ex- smoker	1	84.4118	2	1	0	0	0	0	1	1	0	0			0			0			0	0	1	20	Rosuvastatin	RCA	Stent	0	1	0	1
564	Male	71	130	80	84	1	165	69	25.3444	1	1	1	0	0	0	0	0	Current smoker	0.9	88.4121	2	1	0	0	0	0	1	1	0	1	2.5	Bisoprolol	0			0			0	0	1	20	Rosuvastatin	LAD	Stent	0	1	1	1
565	Male	70	118	85	78	1	164	65	24.1672	1	1	0	0	0	0	0	0	Current smoker	0.9	88.667	2	1	0	0	0	0	1	1	0	0			0			0			0	0	1	20	Rosuvastatin	LCX	Stent	0	1	1	0
566	Male	60	120	76	77	1	176	73	23.5666	1	1	1	1	0	0	0	0	Ex- smoker	3	22.8008	4	1	0	0	0	0	1	1	0	1	3.125	Carvedilol	0			1	80	Telmisartan	1	0	1	10	Rosuvastatin	RCA	Stent	0	1	0	1
567	Male	53	146	103	60	1	168	75	26.5731	1	0	1	0	1	0	0	0	Never smoker	1	83.0778	2	1	0	0	0	0	1	1	0	1	2.5	Nebivolol	0			1	16	Candesartan	1	0	1	20	Rosuvastatin	LAD	Stent	0	1	0	0
568	Male	69	110	50	86	1	174	84	27.7447	1	0	1	0	0	0	0	0	Ex- smoker	1	78.7457	2	1	1	0	0	0	1	1	0	1	2.5	Bisoprolol	0			0			0	0	1	20	Rosuvastatin	RCA	Stent	0	0	0	1
569	Male	79	150	100	92	1	170	75	25.9516	1	0	0	0	0	0	0	0	Ex- smoker	1.1	68.6321	2	1	0	0	0	0	1	1	0	1	6.25	Carvedilol	0			0			0	0	1	20	Rosuvastatin	LAD	Stent	0	1	0	0
570	Male	71	166	93	71	1	153	59	25.204	1	1	1	1	1	0	0	0	Never smoker	0.9	88.4121	2	1	1	0	0	0	1	1	1	1	6.25	Carvedilol	1	2.5	Ramipril	0			1	0	1	10	Rosuvastatin	RCA	Stent	0	0	1	1
571	Male	86	121	84	104	3	167	55	19.721	1	0	0	0	0	0	0	0	Never smoker	0.8	97.4191	1	1	0	0	0	0	1	1	0	0			0			0			0	0	1	10	Rosuvastatin	LAD	Stent	0	1	0	0
572	Male	76	90	60	48	1	160	58	22.6562	1	0	0	0	0	0	0	0	Ex- smoker	1.2	62.5652	2	1	0	0	0	0	1	1	0	1	6.25	Carvedilol	0			0			0	0	1	20	Rosuvastatin	LAD	Stent	0	1	0	1
573	Male	63	141	89	86	1	178	75	23.6713	1	0	0	0	0	0	0	0	Current smoker	1	80.2134	2	1	0	0	0	0	1	1	0	0			0			0			0	0	1	20	Rosuvastatin	RCA	Stent	0	1	1	1
574	Male	77	126	68	60	1	169	60	21.0077	1	0	0	0	0	0	0	0	Never smoker	1	77.0115	2	1	0	0	0	0	1	1	0	1	1.563	Carvedilol	0			0			0	0	1	20	Rosuvastatin	RCA	Stent	0	1	0	1
575	Female	73	96	54	73	1	152	51	22.0741	1	0	0	0	0	0	0	0	Never smoker	1	57.7647	3	1	0	0	0	0	1	1	1	0			0			0			0	0	1	10	Rosuvastatin	LAD	Stent	0	1	1	1
576	Male	71	119	67	64	1	170	67	23.1834	1	0	0	0	0	0	0	0	Never smoker	1	78.2902	2	1	0	0	0	0	1	1	0	1	3.125	Carvedilol	0			0			0	0	1	10	Rosuvastatin	LAD	Stent	0	1	0	0
577	Male	79	109	73	57	1	159	54	21.3599	1	0	0	0	0	0	0	0	Ex- smoker	1.3	56.5984	3	1	0	0	0	0	1	1	0	1	3.125	Carvedilol	0			1	30	Fimasartan	1	0	1	10	Rosuvastatin	RCA	Stent	0	1	0	1
578	Male	59	122	86	77	1	173	96	32.0759	1	0	0	0	0	0	0	0	Current smoker	1	81.2887	2	1	0	0	0	0	1	1	0	1	6.25	Carvedilol	0			1	30	Fimasartan	1	0	1	20	Rosuvastatin	LAD	Stent	0	1	1	1
579	Male	49	130	96	91	1	176	75	24.2123	1	0	0	0	0	0	0	0	Current smoker	1.1	75.6199	2	1	0	0	0	0	1	1	0	0			0			0			0	0	1	20	Rosuvastatin	LAD	Stent	0	1	0	1
580	Male	79	95	52	63	1	163	61	22.9591	1	1	0	0	0	0	0	0	Never smoker	0.8	99.1126	1	1	0	0	0	0	1	1	1	1	6.25	Carvedilol	0			1	10	Olmesartan	1	0	1	20	Rosuvastatin	RCA	Stent	0	1	1	1
581	Male	46	128	97	65	3	174	81	26.7539	1	0	0	0	0	0	0	0	Current smoker	0.8	110.613	1	1	0	0	0	0	1	1	0	1	2.5	Bisoprolol	0			1	30	Fimasartan	1	0	1	20	Rosuvastatin	LAD	Stent	0	1	1	0
582	Female	76	114	73	104	3	160	45	17.5781	1	1	0	0	0	0	1	Infarction	Never smoker	1.3	42.3273	3	1	0	0	0	0	1	1	0	1	6.25	Carvedilol	0			0			0	0	1	20	Rosuvastatin	LAD	Stent	0	1	1	1
583	Male	67	140	110	95	4	168	73	25.8645	1	0	0	0	0	0	0	0	Never smoker	0.9	89.459	2	1	0	0	0	0	1	1	1	0			0			0			0	0	1	20	Rosuvastatin	LCX	Stent	0	0	1	0
584	Male	68	90	63	57	1	174	66	21.7994	1	0	0	0	0	0	0	0	Current smoker	1.1	70.7533	2	1	1	0	0	0	1	1	1	1	6.25	Carvedilol	0			0			0	0	1	20	Atorvastatin	RCA	Stent	1	1	1	1
585	Male	73	111	97	60	1	165	62	22.7732	1	0	0	0	0	0	0	0	Ex- smoker	0.9	87.9149	2	1	0	0	0	0	1	1	0	0			0			0			0	0	1	20	Rosuvastatin	RCA	Stent	0	0	0	1
586	Male	54	131	87	90	1	175	69	22.5306	1	0	0	0	0	0	0	0	Current smoker	1	82.7631	2	1	0	0	0	0	1	1	0	0			0			1	40	Telmisartan	1	0	1	20	Rosuvastatin	LAD	Stent	0	1	1	0
587	Male	59	130	89	69	1	174	74	24.4418	1	1	0	0	0	0	0	0	Ex- smoker	0.8	105.163	1	1	0	0	0	0	1	1	0	0			0			0			0	0	1	20	Rosuvastatin	LAD	Stent	0	1	1	1
588	Male	84	120	80	70	1	165	65	23.8751	1	0	0	0	0	0	0	0	Never smoker	1.2	61.3069	2	1	0	0	0	0	1	1	0	0			0			1	16	Candesartan	1	0	1	20	Rosuvastatin	LAD	Stent	1	1	0	0
589	Male	52	168	125	94	1	165	68	24.977	1	0	0	1	0	0	0	0	Never smoker	1.1	74.7132	2	1	0	0	0	0	1	1	0	1	3.125	Carvedilol	0			0			0	0	1	20	Rosuvastatin	LAD	Stent	0	1	0	1
590	Female	92	121	62	63	3	160	57	22.2656	1	0	0	0	0	0	0	0	Never smoker	1.1	49.3743	3	1	1	0	0	0	1	1	0	0			0			0			0	0	1	20	Rosuvastatin	LAD	Stent	0	1	1	1
591	Female	79	154	77	54	3	150	55	24.4444	1	0	1	0	0	0	0	0	Never smoker	0.8	73.5415	2	1	1	0	0	0	0	1	0	0			0			1	8	Candesartan	1	0	0			LAD	Stent	0	1	0	0
592	Female	86	100	70	56	1	155	59	24.5578	1	0	0	0	0	0	0	0	Never smoker	0.9	63.0983	2	1	1	0	0	0	0	0	0	1	6.25	Carvedilol	1	4	Perindopril	0			1	0	1	10	Atorvastatin	RCA	Stent	0	0	1	1
593	Male	50	130	80	68	1	162	60	22.8624	1	0	1	0	0	0	0	0	Current smoker	0.9	94.935	1	1	1	0	0	0	0	1	0	1	6.25	Carvedilol	1	4	Perindopril	0			1	0	1	10	Rosuvastatin	LCX	Stent	0	0	1	0
594	Male	78	80	50	72	4	167	59	21.1553	1	0	0	0	0	0	0	0	Never smoker	1.7	41.637	3	1	1	0	0	0	0	1	0	1	2.5	Bisoprolol	1	4	Perindopril	0			1	0	1	20	Rosuvastatin	LAD	Stent	0	1	0	1
595	Female	77	140	80	62	1	140	57	29.0816	1	1	0	0	0	0	0	0	Never smoker	0.7	86.2415	2	1	1	0	1	0	0	1	0	1	6.25	Carvedilol	1	4	Perindopril	0			1	0	1	2	Pitavastatin	LAD	Stent	0	1	0	0
596	Male	45	130	80	78	1	168	78	27.6361	1	1	0	1	0	0	0	0	Current smoker	1	85.8837	2	1	1	0	1	0	0	1	0	1	5	Nebivolol	0			1	80	Olmesartan	1	0	1	2	Pitavastatin	LAD	Stent	0	1	0	1
597	Female	84	110	60	45	1				1	0	0	0	0	0	0	0	Never smoker	0.7	84.7315	2	1	1	0	1	0	0	1	0	1	6.25	Carvedilol	1	4	Perindopril	0			1	0	1	10	Rosuvastatin	LAD	Stent	0	1	0	0
598	Male	59	169	96	61	1	165	71	26.079	1	0	0	0	1	0	0	0	Ex- smoker	1.1	72.822	2	1	1	0	0	0	0	1	1	1	25	Carvedilol	1	5	Ramipril	0			1	0	0			RCA	Balloon	0	0	0	1
599	Male	69	80	50	50	4	170	75	25.9516	1	1	0	0	0	0	0	0	Never smoker	1.2	63.8045	2	1	1	0	0	0	0	1	0	0			0			0			0	0	0			RCA	Stent	0	0	0	1
600	Female	85	150	90	80	1				1	0	0	0	0	0	0	0	Current smoker	0.7	84.5282	2	1	1	0	0	0	0	1	0	1	6.25	Carvedilol	1	12.5	Captopril	0			1	0	1	10	Rosuvastatin	LAD	Stent	0	1	1	1
601	Male	60	130	90	84	1	171	75	25.6489	1	0	0	0	0	0	0	0	Ex- smoker	0.8	104.805	1	1	1	0	1	0	0	1	0	1	2.5	Bisoprolol	1	4	Perindopril	0			1	0	1	2	Pitavastatin	LAD	Stent	0	1	0	0
602	Male	70	120	80	60	1	173	65	21.7181	1	0	0	1	0	0	0	0	Current smoker	0.8	101.576	1	1	1	0	1	0	0	1	0	1	6.25	Carvedilol	0			0			0	0	1	10	Rosuvastatin
603	Female	76	150	90	92	1				1	0	0	0	0	0	0	0	Never smoker	0.7	86.4706	2	1	1	0	0	0	0	1	1	1	12.5	Carvedilol	1	4	Perindopril	0			1	0	0			LAD	Stent	0	1	1	1
604	Female	78	100	70	92	3	150	45	20	1	1	0	0	0	0	0	0	Never smoker	1.1	51.0569	3	1	1	0	0	0	0	1	0	0			1	4	Perindopril	0			1	0	1	10	Rosuvastatin	LAD	Stent	0	1	0	0
605	Male	58	110	70	60	1	172	78	26.3656	1	0	0	0	0	0	0	0	Current smoker	0.9	92.1173	1	1	1	0	1	0	0	1	0	1	6.25	Carvedilol	1	4	Perindopril	0			1	0	1	10	Rosuvastatin	RCA	Stent	0	0	0	1
606	Male	56	120	80	66	1	170	75	25.9516	1	0	1	0	0	0	0	0	Current smoker	0.6	148.13	1	1	1	0	1	0	0	1	0	1	6.25	Carvedilol	0			0			0	0	1	10	Atorvastatin	LCX	Stent	1	1	1	0
607	Male	41	160	80	72	1	170	98	33.91	1	0	0	0	0	0	0	0	Current smoker	0.9	98.8375	1	1	1	0	1	0	0	1	0	1	3.125	Carvedilol	1	5	Ramipril	0			1	0	1	2	Pitavastatin	LCX	Balloon	0	0	1	0
608	Male	57	150	100	88	1	175	76	24.8163	1	0	0	0	0	0	0	0	Current smoker	1.2	66.3277	2	1	1	0	0	0	0	1	1	1	3.125	Carvedilol	1	5	Ramipril	0			1	0	1	2	Pitavastatin	LAD	Stent	0	1	1	1
609	Male	75	130	80	88	1	163	63	23.7118	1	1	0	0	0	0	0	0	Never smoker	0.6	139.601	1	1	1	0	0	0	0	1	0	1	6.25	Carvedilol	1	4	Perindopril	0			1	0	1	10	Atorvastatin	LAD	Stent	0	1	1	0
610	Male	64	140	90	72	1	170	70	24.2215	1	1	0	0	0	0	0	0	Never smoker	1	79.9574	2	1	1	0	0	0	0	1	0	1	2.5	Bisoprolol	0			1	80	Valsartan	1	0	1	2	Pitavastatin	LAD	Stent	0	1	0	1
611	Male	67	100	60	60	1	168	75	26.5731	1	0	0	0	0	0	0	0	Never smoker	0.9	89.459	2	1	1	0	1	0	0	1	0	1	3.125	Carvedilol	1	4	Perindopril	0			1	0	1	2	Pitavastatin	RCA	Stent	0	0	1	1
612	Male	59	125	81	72	1	170	60	20.7612	1	1	0	0	0	0	0	0	Current smoker	0.6	146.569	1	1	1	0	0	0	0	1	0	1	3.125	Carvedilol	1	5	Ramipril	0			1	0	1	10	Rosuvastatin	LCX	Stent	0	1	1	1
613	Female	71	110	80	64	1	156	55	22.6003	1	0	0	0	0	0	0	0	Never smoker	0.5	129.271	1	1	1	0	0	0	0	1	0	1	2.5	Bisoprolol	0			0			0	0	1	2	Pitavastatin	LAD	Stent	0	1	1	0
614	Male	59	155	99	88	1	172	89	30.0838	1	1	0	0	0	0	0	0	Unknown	0.8	105.163	1	1	1	0	0	0	0	1	0	1	2.5	Bisoprolol	0			0			0	0	1	10	Rosuvastatin	RCA	Stent	0	0	0	1
615	Male	69	130	60	64	1	162	67	25.5296	1	0	0	0	0	0	0	0	Never smoker	1.2	63.8045	2	1	1	0	0	0	0	1	0	1	3.125	Carvedilol	1	5	Ramipril	0			1	0	1	2	Pitavastatin	LCX	Stent	0	1	1	1
616	Male	47	95	50	79	1	165	62	22.7732	1	0	0	1	0	0	0	0	Current smoker	0.8	110.131	1	1	1	0	0	0	0	1	0	1	3.125	Carvedilol	1	4	Perindopril	0			1	0	1	10	Rosuvastatin	LCX	Balloon	0	0	1	0
617	Female	78	100	60	60	1	145	47	22.3543	1	0	0	0	0	0	0	0	Never smoker	0.6	102.763	1	1	1	0	0	0	0	1	0	0			1	4	Perindopril	0			1	0	1	10	Rosuvastatin	RCA	Stent	0	0	0	1
618	Male	60	130	80	60	1	164	78	29.0006	1	0	0	0	0	0	0	0	Current smoker	0.9	91.4855	1	1	1	0	0	0	0	1	0	1	3.125	Carvedilol	1	5	Ramipril	0			1	0	1	10	Rosuvastatin	RCA	Stent	0	0	1	1
619	Male	73	140	90	60	1	164	70	26.0262	1	0	0	0	0	0	0	0	Current smoker	0.8	100.715	1	1	1	0	0	0	0	1	0	0			0			0			0	0	1	10	Rosuvastatin	LCX	Stent	0	0	1	1
620	Female	82	150	80	74	1	150	66	29.3333	1	0	0	0	0	0	0	0	Never smoker	0.7	85.147	2	1	1	0	0	0	0	1	0	1	3.125	Carvedilol	1	4	Perindopril	0			1	0	1	2	Pitavastatin	LAD	Stent	0	1	0	0
621	Male	67	175	89	68	1	166	60	21.7738	1	1	0	0	1	0	0	0	Ex- smoker	1	79.2172	2	1	1	0	0	0	0	1	1	0			0			0			0	0	1	10	Rosuvastatin
622	Male	45	132	90	100	1	168	68	24.093	1	1	0	0	0	0	0	0	Current smoker	0.7	129.619	1	1	1	0	0	0	0	1	0	1	3.125	Carvedilol	0			0			0	0	1	2	Pitavastatin	RCA	Stent	0	0	1	1
623	Male	54	130	80	64	1	168	68	24.093	1	0	0	0	0	0	0	0	Current smoker	0.9	93.4633	1	1	1	0	0	0	0	1	0	1	3.125	Carvedilol	0			0			0	0	1	2	Pitavastatin	RCA	Stent	0	0	0	1
624	Male	45	140	90	72	1	170	58	20.0692	1	1	0	0	0	0	0	0	Current smoker	0.7	129.619	1	1	1	0	0	0	0	1	0	1	3.125	Carvedilol	0			0			0	0	1	10	Rosuvastatin	RCA	Stent	0	0	0	1
625	Female	81	130	80	90	1	157	54	21.9076	1	0	0	0	0	0	0	0	Ex- smoker	0.8	73.1692	2	1	1	0	0	0	0	1	0	1	3.125	Carvedilol	0			0			0	0	1	2	Pitavastatin	LAD	Stent	0	1	0	0
626	Male	67	120	80	52	1	168	60	21.2585	1	0	0	0	0	0	0	0	Never smoker	1	79.2172	2	1	1	0	0	0	0	1	0	1	3.125	Carvedilol	1	4	Perindopril	0			1	0	1	20	Rosuvastatin	RCA	No
627	Female	76	133	89	93	1	145	52	24.7325	1	0	0	0	0	0	0	0	Never smoker	0.5	127.497	1	1	1	0	0	0	0	1	0	1	3.125	Carvedilol	0			0			0	0	1	2	Pitavastatin	LCX	Balloon	0	1	1	0
628	Male	48	130	80	114	1	173	80	26.7299	1	1	0	1	0	0	0	0	Never smoker	0.9	95.7249	1	1	1	0	1	0	0	1	0	1	2.5	Bisoprolol	1	4	Perindopril	0			1	0	1	10	Rosuvastatin	LAD	Balloon	0	1	0	0
629	Male	77	120	70	144	1	166	66	23.9512	1	0	0	1	1	0	0	0	Never smoker	1.2	62.3994	2	1	1	0	0	0	0	1	0	1	3.125	Carvedilol	0			0			0	0	1	10	Rosuvastatin	LAD	Balloon	0	1	0	0
630	Male	53	140	90	63	1	173	80	26.7299	1	0	0	0	0	0	0	0	Never smoker	0.9	93.8186	1	1	1	0	1	0	0	1	0	1	3.125	Carvedilol	1	4	Perindopril	0			1	0	1	10	Rosuvastatin	LAD	Stent	0	1	0	0
631	Male	44	150	80	81	1	166	68	24.677	1	1	1	0	0	0	0	0	Current smoker	16.4	3.4195	5	1	1	0	0	0	0	1	1	1	25	Carvedilol	0			1	150	Irbesartan	1	0	0			Left main	Stent	1	0	0	0
632	Male	66	118	79	100	1	168	75	26.5731	1	0	0	0	0	0	0	0	Never smoker				1	1	0	0	0	0	1	0	1	3.125	Carvedilol	0			0			0	0	1	10	Rosuvastatin	RCA	Stent	0	1	1	1
633	Male	51	170	100	66	1	165	60	22.0386	1	0	0	0	0	0	0	0	Current smoker	0.6	150.97	1	1	1	0	0	0	0	1	0	1	3.125	Carvedilol	1	4	Perindopril	0			1	0	1	2	Pitavastatin	LCX	Stent	0	0	0	0
634	Male	72	104	55	43	1	170	86	29.7578	1	1	0	0	0	0	0	0	Ex- smoker	1.3	57.6745	3	1	1	0	0	0	0	1	0	1	2.5	Bisoprolol	0			1	20	Olmesartan	1	0	1	2	Pitavastatin	RCA	Stent	0	1	0	1
635	Female	75	100	60	66	1	155	56	23.3091	1	0	0	0	0	0	0	0	Never smoker	0.8	74.3213	2	1	1	0	0	0	0	1	0	1	3.125	Carvedilol	1	4	Perindopril	0			1	0	1	2	Pitavastatin	RCA	Stent	0	1	1	1
636	Male	66	190	100	92	1	168	65	23.03	1	0	0	0	0	0	0	0	Ex- smoker	0.9	89.7325	2	1	1	0	0	0	0	1	0	1	3.125	Carvedilol	1	4	Perindopril	0			1	0	1	10	Rosuvastatin	LCX	No
637	Male	61	70	40	44	4	160	60	23.4375	1	0	0	0	0	0	0	0	Current smoker	1.5	50.5687	3	1	1	0	1	0	0	1	0	1	3.125	Carvedilol	1	4	Perindopril	0			1	0	1	10	Rosuvastatin	RCA	Stent	0	0	0	1
638	Male	53	131	79	97	1	162	68	25.9107	1	0	1	0	0	0	0	0	Never smoker	0.8	107.478	1	1	1	0	0	0	0	1	0	1	3.125	Carvedilol	0			0			0	0	1	10	Rosuvastatin	LCX	Stent	0	1	1	0
639	Male	55	110	70	90	1	168	64	22.6757	1	0	0	0	0	0	0	0	Never smoker	0.9	93.1158	1	1	1	0	0	0	0	1	1	0			1	4	Perindopril	0			1	0	1	20	Rosuvastatin
640	Female	53	144	87	100	1	170	89	30.7958	1	1	0	0	0	0	0	0	Never smoker	0.6	111.148	1	1	1	0	0	0	0	1	0	1	3.125	Carvedilol	1	4	Perindopril	0			1	0	1	2	Pitavastatin	LAD	Stent	0	1	0	0
641	Male	50	150	100	60	4	171	56	19.1512	1	0	0	0	0	0	0	0	Current smoker	0.8	108.757	1	1	1	0	0	0	0	1	0	1	3.125	Carvedilol	1	4	Perindopril	0			1	0	1	10	Rosuvastatin	LAD	Stent	0	1	1	0
642	Female	79	90	60	60	1	150	47	20.8889	1	1	0	1	0	0	0	0	Never smoker	1	56.8458	3	1	1	0	0	0	0	1	0	1	3.125	Carvedilol	0			0			0	0	1	10	Rosuvastatin	LCX	Stent	0	0	1	0
643	Female	77	100	60	36	1	157	63	25.5588	1	1	0	0	1	0	1	Infarction	Never smoker	0.7	86.2415	2	1	1	0	0	0	0	1	0	1	3.125	Carvedilol	0			0			0	0	1	10	Rosuvastatin	RCA	Stent	1	0	1	1
644	Male	66	163	109	103	1	165	63	23.1405	1	0	0	0	0	0	0	0	Never smoker	0.7	119.923	1	1	1	0	0	0	0	1	0	1	3.125	Carvedilol	0			1	50	Losartan	1	0	1	10	Rosuvastatin	LAD	Stent	0	1	1	0
645	Male	56	130	73	86	1	169	72	25.2092	1	1	0	0	0	0	0	0	Never smoker	0.8	106.283	1	1	1	0	0	0	0	1	0	1	3.125	Carvedilol	0			0			0	0	1	10	Rosuvastatin	LCX	Stent	0	1	1	0
646	Male	46	100	60	58	2	164	63	23.4236	1	0	0	0	1	0	0	0	Never smoker	0.8	110.613	1	1	1	0	0	0	0	1	0	1	2.5	Bisoprolol	0			0			0	0	1	10	Atorvastatin	RCA	Stent	0	0	0	1
647	Male	79	110	70	78	1	164	61	22.68	1	0	0	0	0	0	0	0	Ex- smoker	0.9	86.5165	2	1	1	0	0	0	0	1	0	1	3.125	Carvedilol	1	4	Perindopril	0			1	0	1	10	Rosuvastatin	LAD	Stent	0	1	0	0
648	Female	75	105	56	58	1	155	60	24.974	1	0	0	0	0	0	0	0	Current smoker	0.8	74.3213	2	1	1	0	0	0	0	1	0	1	3.125	Carvedilol	1	4	Perindopril	0			1	0	1	10	Rosuvastatin	RCA	Stent	0	0	0	1
649	Male	61	130	90	84	1				1	0	0	0	0	0	0	0	Current smoker	0.8	104.454	1	1	1	0	0	0	0	1	0	1	2.5	Bisoprolol	0			0			0	0	1	10	Rosuvastatin	RCA	Stent	0	1	1	1
650	Male	59	87	36	33	4	160	63	24.6094	1	0	0	1	0	0	0	0	Current smoker	1.6	47.258	3	1	1	0	0	0	0	1	0	1	2.5	Bisoprolol	1	4	Perindopril	0			1	0	1	10	Rosuvastatin	RCA	Stent	0	0	0	1
651	Male	72	140	90	72	1	165	65	23.8751	1	0	0	0	0	0	0	0	Never smoker	0.6	140.763	1	1	1	0	0	0	0	1	0	1	1.5625	Carvedilol	1	1	Perindopril	0			1	0	1	10	Rosuvastatin	LAD	Stent	0	1	1	1
652	Male	58	90	50	78	4	170	80	27.6817	1	0	0	0	0	0	0	0	Current smoker	1.2	66.094	2	1	1	0	1	0	0	1	0	1	3.125	Carvedilol	1	4	Perindopril	0			1	0	1	10	Rosuvastatin	Left main	Stent	1	0	1	0
653	Male	72	130	80	68	1	170	75	25.9516	1	1	0	1	0	0	0	0	Ex- smoker	1.1	69.937	2	1	1	0	0	0	0	1	0	1	3.125	Carvedilol	1	4	Perindopril	0			1	0	1	10	Rosuvastatin	LAD	Stent	0	1	0	0
654	Female	71	140	80	76	1	158	60	24.0346	1	1	0	1	0	0	0	0	Never smoker	0.6	104.743	1	1	1	1	0	0	0	1	0	1	3.125	Carvedilol	0			0			0	0	1	10	Atorvastatin	LAD	Balloon	0	1	0	0
655	Female	60	163	93	116	1	163	62	23.3355	1	0	0	1	0	0	0	0	Never smoker	0.6	108.384	1	1	1	0	0	0	0	1	0	1	1.25	Bisoprolol	1	2	Perindopril	0			1	0	1	10	Rosuvastatin	LCX	Balloon	0	0	1	0
656	Female	74	150	80	88	3	165	76	27.9155	1	0	0	0	0	0	0	0	Never smoker	0.8	74.5241	2	1	1	1	0	0	0	1	0	1	3.125	Carvedilol	1	4	Perindopril	0			1	0	1	10	Rosuvastatin	LAD	Stent	0	1	0	0
657	Female	54	160	90	62	1	175	83	27.102	1	1	0	0	0	0	0	0	Never smoker	0.7	92.6825	1	1	0	1	0	0	0	1	0	1	25	Carvedilol	0			1	600	Eprosartan	1	0	1	10	Rosuvastatin	RCA	Stent	0	0	0	1
658	Female	70	135	90	64	2	160	58	22.6562	1	1	0	0	0	0	0	0	Current smoker	1.9	27.7767	4	1	1	0	0	0	0	1	0	1	3.125	Carvedilol	0			0			0	0	1	10	Rosuvastatin	LCX	Stent	1	1	1	1
659	Female	77	135	73	98	1	156	55	22.6003	1	0	0	0	0	0	0	0	Never smoker	0.6	103.032	1	1	1	0	1	0	0	1	0	1	1.5625	Carvedilol	0			0			0	0	1	10	Rosuvastatin	RCA	Stent	0	0	1	1
660	Female	73	129	64	16	1				1	0	0	0	0	0	0	0	Never smoker	0.6	104.154	1	1	1	1	0	0	0	1	0	1	3.125	Carvedilol	0			1	80	Valsartan	1	0	1	10	Rosuvastatin	LAD	Stent	0	1	0	0
661	Male	56	110	70	92	1	167	69	24.7409	1	0	0	0	0	0	0	0	Current smoker	0.9	92.7758	1	1	1	0	0	0	0	1	0	1	2.5	Bisoprolol	0			0			0	0	1	2	Pitavastatin	LAD	Stent	0	1	1	0
662	Female	70	73	41	108	4	151	57	24.9989	1	1	0	0	0	0	0	0	Never smoker	4.3	10.8228	5	1	1	0	0	0	0	1	0	1	1.25	Bisoprolol	1	2	Perindopril	0			1	0	0			RCA	Stent	0	1	1	1
663	Female	76	140	80	64	1	157	52	21.0962	1	0	0	0	0	0	0	0	Never smoker	0.6	103.306	1	1	1	0	1	0	0	1	0	1	3.125	Carvedilol	1	2	Perindopril	0			1	0	1	10	Rosuvastatin	LCX	Stent	0	1	1	1
664	Male	59	84	58	68	4	167	79	28.3266	1	0	1	1	0	0	0	0	Current smoker	1	81.2887	2	1	1	0	1	0	0	1	0	1	1.25	Bisoprolol	1	2	Perindopril	0			1	0	1	10	Rosuvastatin	LAD	Stent	0	1	0	0
665	Male	68	150	90	66	1				1	1	0	0	1	0	0	0	Ex- smoker	1	78.9794	2	1	1	0	1	0	0	1	0	0			1	4	Perindopril	0			1	0	1	10	Rosuvastatin	LAD	Stent	0	1	0	0
666	Male	51	110	60	84	1	172	79	26.7036	1	0	0	1	0	0	0	0	Never smoker	0.8	108.32	1	1	1	0	0	0	0	1	0	1	1.5625	Carvedilol	1	2	Perindopril	0			1	0	1	10	Rosuvastatin	LCX	Stent	0	0	1	1
667	Male	35	80	40	78	4	173	82	27.3982	1	0	0	0	0	0	0	0	Current smoker	0.9	102.064	1	1	1	0	0	0	0	1	0	1	1.5625	Carvedilol	1	2	Perindopril	0			1	0	0			RCA	Stent	0	1	0	1
668	Male	46	150	80	76	1	177	76	24.2587	1	0	0	0	0	0	0	0	Current smoker	0.9	96.5556	1	1	1	1	0	0	0	1	0	0			0			0			0	0	1	10	Rosuvastatin	LAD	Stent	0	1	0	0
669	Female	76	140	70	72	4	153	62	26.4855	1	0	1	0	0	0	0	0	Never smoker	0.6	103.306	1	1	1	1	0	0	0	1	0	1	3.125	Carvedilol	1	2	Perindopril	0			1	0	1	10	Rosuvastatin	RCA	Stent	0	1	0	1
670	Female	79	70	50	41	4	158	50	20.0288	1	0	0	0	0	0	0	0	Never smoker	0.9	64.1952	2	1	1	1	0	0	0	1	0	1	3.125	Carvedilol	1	2	Perindopril	0			1	0	1	10	Rosuvastatin	RCA	Stent	0	1	1	1
671	Male	46	160	108	92	1	165	71	26.079	1	0	0	0	0	0	0	0	Never smoker	0.7	129.042	1	1	1	0	0	0	0	1	0	1	12.5	Carvedilol	1	4	Perindopril	0			1	0	1	20	Rosuvastatin	RCA	Stent	0	0	0	1
672	Female	63	120	80	70	1	158	56	22.4323	1	1	0	0	0	0	0	0	Never smoker	1.1	53.3192	3	1	1	0	0	0	0	1	0	1	1.563	Carvedilol	0			0			0	0	1	10	Atorvastatin	RCA	Stent	0	1	1	1
673	Male	73	156	91	77	1	173	79	26.3958	1	0	0	0	0	0	0	0	Never smoker	18.4	2.70183	5	1	1	0	1	0	0	1	1	1	1.563	Carvedilol	0			1	20	Olmesartan	1	0	1	10	Rosuvastatin	LAD	Stent	0	1	0	0
674	Male	65	173	69	79	1	160	62	24.2188	1	0	0	0	0	0	0	0	Current smoker	1	79.7061	2	1	1	1	0	0	0	1	0	1	1.563	Carvedilol	1	2	Perindopril	0			1	0	1	10	Rosuvastatin	RCA	Stent	0	1	1	1
675	Male	55	110	70	110	1	167	66	23.6652	1	1	0	0	0	0	0	0	Current smoker	0.8	106.673	1	1	1	0	0	0	0	1	0	1	3.125	Carvedilol	1	2	Perindopril	0			1	0	1	5	Rosuvastatin	LAD	Stent	0	1	0	0
676	Female	70	140	70	60	1	156	61	25.0657	1	0	0	0	0	0	0	0	Never smoker	0.7	87.9263	2	1	1	0	1	0	0	1	0	1	6.25	Carvedilol	0			0			0	0	1	10	Rosuvastatin	RCA	Stent	0	0	0	1
677	Male	57	130	80	65	1	176	75	24.2123	1	1	0	0	0	0	0	0	Current smoker	0.7	123.546	1	1	1	0	0	0	0	1	0	1	1.25	Bisoprolol	1	2	Perindopril	0			1	0	1	10	Rosuvastatin	LCX	No	1	1	1	1
678	Male	71	152	79	77	1	165	70	25.7117	1	0	0	0	1	0	1	TIA	Ex- smoker	0.8	101.284	1	1	1	0	0	0	0	1	0	1	1.5625	Carvedilol	1	2	Perindopril	0			1	0	1	10	Rosuvastatin	LAD	Stent	0	1	0	0
679	Male	63	119	76	90	3	163	64	24.0882	1	1	0	0	0	0	0	0	Never smoker	0.8	103.772	1	1	1	0	0	0	0	1	0	0			0			0			0	0	1	10	Rosuvastatin	RCA	Stent	0	0	0	1
680	Female	66	150	80	82	1		60		1	1	0	0	0	0	0	0	Never smoker	0.8	76.2752	2	1	1	0	0	0	0	1	1	1	3.125	Carvedilol	0			1	100	Losartan	1	0	1	10	Rosuvastatin	LAD	Stent	0	1	1	1
681	Male	64	120	70	74	1	180	75	23.1481	1	1	0	0	0	0	1	TIA	Current smoker	1	79.9574	2	1	1	0	0	0	0	1	0	1	3.125	Carvedilol	0			0			0	0	1	10	Rosuvastatin	RCA	Stent	0	1	0	1
682	Female	78	90	60	56	1	150	44	19.5556	1	0	0	0	0	0	0	0	Never smoker	0.5	126.827	1	1	1	0	0	0	0	1	0	0			0			0			0	0	1	20	Rosuvastatin	LAD	Stent	0	1	0	0
683	Male	37	140	80	68	1	171	73	24.9649	1	0	0	0	0	0	0	0	Current smoker	1	89.3651	2	1	1	0	0	0	0	1	0	1	3.125	Carvedilol	1	2	Perindopril	0			1	0	1	10	Rosuvastatin	RCA	Stent	0	1	0	1
684	Male	54	100	60	86	1	165	74	27.1809	1	1	0	0	0	0	0	0	Current smoker	0.9	93.4633	1	1	1	0	1	0	0	1	0	1	3.125	Carvedilol	1	2	Perindopril	0			1	0	1	20	Rosuvastatin	LAD	Stent	0	1	0	0
685	Female	78	128	74	66	1	150	51	22.6667	1	0	0	0	0	0	0	0	Never smoker	0.5	126.827	1	1	1	1	0	0	0	1	0	1	3.125	Carvedilol	0			0			0	0	1	10	Rosuvastatin	LAD	Stent	0	1	0	0
686	Male	64	150	90	92	1	173	82	27.3982	1	0	0	0	0	0	0	0	Never smoker	0.9	90.2948	1	1	1	0	0	0	0	1	0	1	3.125	Carvedilol	1	2	Perindopril	0			1	0	1	10	Rosuvastatin	RCA	Stent	0	0	0	1
687	Male	75	150	80	88	1	165	60	22.0386	1	0	0	0	0	0	0	0	Current smoker	0.9	87.4339	2	1	1	0	0	0	0	1	0	1	3.125	Carvedilol	1	2	Perindopril	0			1	0	1	10	Rosuvastatin	LAD	Stent	0	1	0	0
688	Male	41	130	70	88	1	174	68	22.46	1	0	0	0	0	0	0	0	Current smoker	1	87.5221	2	1	1	0	0	0	0	1	0	1	6.25	Carvedilol	1	2.5	Ramipril	0			1	0	1	10	Rosuvastatin	Left main	Stent	1	0	0	0
689	Female	49	131	77	68	1	160	57	22.2656	1	0	0	0	0	0	0	0	Never smoker	0.4	180.314	1	1	1	0	0	0	0	0	1	0			0			0			0	0	0
690	Male	81	140	70	76	1	158	62	24.8358	1	0	0	0	0	0	0	0	Ex- smoker	0.7	115.04	1	1	1	0	0	0	0	1	0	1	3.125	Carvedilol	0			0			0	0	1	10	Rosuvastatin	Left main	Stent	1	1	1	1
691	Male	51	119	72	60	1	175	74	24.1633	1	1	0	0	1	0	0	0	Never smoker	1	83.7291	2	1	1	0	0	0	0	1	0	1	3.125	Carvedilol	0			0			0	0	1	10	Rosuvastatin
692	Male	61	100	60	76	1	171	65	22.2291	1	0	0	0	0	0	0	0	Current smoker	0.8	104.454	1	1	1	1	0	0	0	1	0	1	3.125	Carvedilol	0			0			0	0	1	10	Rosuvastatin	RCA	Stent	0	0	0	1
693	Male	71	160	90	86	2	163	68	25.5937	1	1	0	0	0	0	0	0	Never smoker	0.8	101.284	1	1	1	0	0	0	0	1	0	0			1	2	Perindopril	0			1	0	1	10	Rosuvastatin	LAD	Stent	0	1	1	1
694	Female	79	90	60	89	4	155	50	20.8117	1	0	0	0	0	0	0	0	Never smoker	1.3	41.996	3	1	1	0	1	0	0	0	0	0			0			0			0	0	1	10	Rosuvastatin	LAD	Stent	0	1	0	0
695	Male	72	140	80	68	4	165	61	22.4059	1	0	0	0	0	0	0	0	Never smoker	0.8	100.997	1	1	1	0	0	0	0	1	0	1	1.5625	Carvedilol	0			0			0	0	1	10	Rosuvastatin	LAD	Stent	0	1	0	0
696	Male	75	133	74	60	1	168	60	21.2585	1	0	0	0	0	0	0	0	Ex- smoker	0.8	100.164	1	1	1	0	0	0	0	1	0	0			1	2	Perindopril	0			1	0	1	20	Rosuvastatin	RCA	Stent	0	1	1	1
697	Male	63	131	84	88	1	165	86	31.5886	1	0	0	0	0	0	0	0	Ex- smoker	1.1	71.8587	2	1	1	0	1	0	0	1	0	1	6.25	Carvedilol	1	2	Perindopril	0			1	0	1	20	Rosuvastatin	LAD	Stent	0	1	1	1
698	Male	57	160	100	20	4	173	70	23.3887	1	1	0	0	1	0	0	0	Never smoker	0.7	123.546	1	1	1	0	1	0	0	1	0	1	12.5	Carvedilol	1	2	Perindopril	0			1	0	1	20	Rosuvastatin	RCA	Stent	0	0	1	1
699	Male	74	50	30	86	4	170	70	24.2215	1	0	0	1	0	0	0	0	Current smoker	0.7	117.17	1	1	1	0	0	0	0	1	0	1	6.25	Carvedilol	0			0			0	0	1	20	Rosuvastatin	LAD	Stent	0	1	0	0
700	Male	65	160	100	86	1	168	60	21.2585	1	1	0	1	1	0	0	0	Current smoker	0.9	90.011	1	1	1	0	0	0	0	1	0	1	3.125	Carvedilol	1	2	Perindopril	0			1	0	1	10	Simvastatin	LCX	Stent	0	1	1	0
701	Female	85	120	70	66	1	145	57	27.1106	1	0	0	0	0	0	0	0	Never smoker	0.8	72.4568	2	1	1	0	0	0	0	1	0	1	6.25	Carvedilol	1	2	Perindopril	0			1	0	1	10	Rosuvastatin	RCA	Stent	1	1	1	1
702	Female	79	130	70	88	1		55		1	0	0	0	1	0	0	0	Never smoker	0.7	85.7937	2	1	1	0	0	0	0	1	0	1	1.25	Bisoprolol	0			0			0	0	1	10	Rosuvastatin	RCA	Stent	0	1	0	1
703	Male	52	100	60	60	1	176	80	25.8264	1	0	0	0	0	0	0	0	Current smoker	0.7	125.87	1	1	1	0	0	0	0	1	0	1	1.25	Bisoprolol	0			0			0	0	1	10	Rosuvastatin	RCA	Stent	0	1	1	1
704	Female	92	110	70	110	2	148	49	22.3703	1	0	0	0	0	0	0	0	Never smoker	1	55.1148	3	1	1	0	1	0	0	1	0	1	1.25	Bisoprolol	0			0			0	0	1	10	Rosuvastatin	RCA	Stent	0	1	1	1
705	Male	40	150	90	94	1	178	84	26.5118	1	1	0	0	0	0	0	0	Ex- smoker	1.1	78.8003	2	1	1	0	0	0	0	1	1	0			1	2	Perindopril	0			1	0	1	40	Atorvastatin	LAD	Stent	0	1	0	0
706	Male	76	160	90	86	1	173	58	19.3792	1	0	0	0	0	0	0	0	Never smoker	0.6	139.226	1	1	1	0	0	0	0	1	0	1	1.25	Bisoprolol	0			0			0	0	1	10	Rosuvastatin	LAD	Stent	0	1	0	1
707	Male	75	150	100	76	1	169	68	23.8087	1	1	0	0	0	0	0	0	Current smoker	1.3	57.1985	3	1	1	0	0	0	0	1	0	1	1.563	Carvedilol	0			0			0	0	1	20	Rosuvastatin	RCA	Stent	0	0	1	1
708	Female	54	156	71	92	1	157	41	16.6335	1	1	0	0	1	0	0	0	Never smoker	5	9.58583	5	1	1	0	1	0	0	1	0	1	2.5	Bisoprolol	0			0			0	0	1	40	Atorvastatin	LCX	Stent	0	1	1	1
709	Female	80	160	90	60	1	158	65	26.0375	1	0	0	0	1	0	0	0	Never smoker	0.5	126.176	1	0	0	0	0	0	0	0	1	0			0			0			0	0	0			LCX	No	0	1	1	1
710	Male	55	120	80	58	1	168	64	22.6757	1	0	0	0	0	0	0	0	Current smoker	12.5	4.4708	5	1	1	0	1	0	0	1	0	1	1.25	Bisoprolol	0			0			0	0	1	40	Atorvastatin	RCA	Stent	0	0	0	1
711	Male	91	130	80	124	1	150	55	24.4444	1	0	0	0	0	0	0	0	Never smoker	1.4	50.4889	3	1	1	0	0	0	0	1	0	1	3.125	Carvedilol	0			0			0	0	0
712	Male	73	130	70	56	3	166	58	21.048	1	0	0	0	0	0	0	0	Never smoker	0.7	117.494	1	1	1	0	1	0	0	1	0	1	1.563	Carvedilol	0			0			0	0	1	20	Atorvastatin	RCA	Stent	0	0	0	1
713	Female	84	140	90	72	1	150	56	24.8889	1	0	0	0	1	0	1	Infarction	Never smoker	0.7	84.7315	2	1	1	0	0	0	0	1	0	1	1.563	Carvedilol	1	2	Perindopril	0			1	0	1	20	Rosuvastatin	LAD	Stent	0	1	1	1
714	Male	58	135	83	72	1	177	86	27.4506	1	0	0	1	1	0	0	0	Never smoker	1.2	66.094	2	1	1	0	0	0	0	1	0	1	3.125	Carvedilol	0			0			0	0	1	10	Rosuvastatin	LAD	Stent	0	1	0	0
715	Male	71	112	68	108	1	165	51	18.7328	1	0	0	0	0	0	0	0	Ex- smoker	0.9	88.4121	2	1	1	0	0	0	0	1	0	1	2.5	Bisoprolol	0			0			0	0	1	40	Atorvastatin	RCA	Stent	0	1	1	1
716	Male	76	150	100	64	1	165	48	17.6309	1	0	0	0	0	0	0	0	Ex- smoker	1.2	62.5652	2	1	1	0	1	0	0	1	0	0			1	2	Perindopril	0			1	0	1	10	Rosuvastatin	RCA	Balloon	1	0	0	1
717	Male	70	106	83	51	1	174	72	23.7812	1	0	0	0	0	0	0	0	Current smoker	0.9	88.667	2	1	1	0	0	0	0	1	0	1	1.25	Bisoprolol	1	2	Perindopril	0			1	0	1	10	Rosuvastatin	LAD	Stent	0	1	0	0
718	Male	48	148	100	80	1		76		1	0	0	0	0	0	0	0	Current smoker	0.7	127.932	1	1	1	0	0	0	0	1	0	1	6.25	Carvedilol	1	2	Perindopril	0			1	0	1	10	Rosuvastatin	LAD	Stent	0	1	0	0
719	Male	55	110	70	90	4	158	55	22.0317	1	0	0	0	0	0	0	0	Ex- smoker	0.8	106.673	1	1	1	0	1	0	0	1	0	1	1.25	Bisoprolol	0			0			0	0	1	10	Atorvastatin	LAD	Stent	0	1	1	1
720	Female	74	122	64	76	1	148	50	22.8269	1	1	0	0	0	0	0	0	Never smoker	0.8	74.5241	2	0	1	0	0	0	0	1	0	1	3.125	Carvedilol	1	2	Perindopril	0			1	0	1	10	Rosuvastatin	LAD	Stent	0	1	0	0
721	Male	78	130	70	76	1		55		1	0	0	0	1	0	0	0	Never smoker	0.8	99.3692	1	0	0	0	0	0	0	0	0	0			0			0			0	0	1	10	Rosuvastatin
722	Male	52	140	90	80	1	161	54	20.8325	1	0	0	0	1	0	0	0	Never smoker	0.8	107.894	1	1	1	0	0	0	0	1	0	0			0			0			0	0	1	10	Rosuvastatin
723	Female	78	150	90	68	2	162	61	23.2434	1	0	0	0	0	0	0	0	Ex- smoker	0.5	126.827	1	1	1	0	0	0	0	1	0	1	6.25	Carvedilol	1	4	Perindopril	0			1	0	1	10	Rosuvastatin	LCX	Stent	0	0	1	1
724	Male	50	170	100	76	1	175	87	28.4082	1	1	0	0	0	0	0	0	Never smoker	0.7	126.876	1	1	1	0	0	0	0	1	0	1	3.125	Carvedilol	1	4	Perindopril	0			1	0	1	10	Rosuvastatin	RCA	Stent	0	0	0	1
725	Male	78	140	80	72	2	169	69	24.1588	1	1	0	0	0	0	0	0	Current smoker	2.9	22.4807	4	1	1	0	0	0	0	1	0	0			0			0			0	0	1	10	Atorvastatin
726	Female	86	118	69	84	1	147	43	19.8991	1	0	0	0	0	0	0	0	Never smoker	4.4	10.1081	5	1	1	0	0	0	0	1	0	1	1.5625	Carvedilol	1	1	Perindopril	0			1	0	1	10	Rosuvastatin	LAD	Stent	0	1	1	1
727	Female	71	120	70	78	1	155	57	23.7253	1	0	0	0	0	1	0	0	Never smoker	0.9	65.6018	2	1	1	1	0	0	0	1	0	1	1.563	Carvedilol	1	2	Perindopril	0			1	0	1	10	Rosuvastatin	LAD	Stent	0	1	0	1
728	Female	71	150	90	88	1	165	63	23.1405	1	1	0	0	1	0	0	0	Never smoker	0.8	75.1529	2	1	1	0	0	0	0	1	0	0			0			1	50	Losartan	1	0	1	10	Rosuvastatin
729	Male	53	130	80	68	1	172	80	27.0416	1	0	0	0	0	0	0	0	Current smoker	0.8	107.478	1	1	1	1	0	0	0	1	0	0			1	4	Perindopril	0			1	0	1	10	Rosuvastatin	RCA	Balloon	0	1	1	1
730	Male	72	90	60	60	1	165	50	18.3655	1	1	0	0	1	0	0	0	Never smoker	2.9	22.849	4	1	1	0	0	0	0	1	0	1	12.5	Carvedilol	0			0			0	0	1	10	Atorvastatin	RCA	Stent	0	0	1	1
731	Male	77	110	70	35	1	170	63	21.7993	1	0	0	0	0	0	0	0	Never smoker	3	21.6749	4	1	1	0	0	0	0	1	0	0			1	4	Perindopril	0			1	0	1	10	Rosuvastatin	RCA	No	0	1	1	1
732	Male	82	140	100	90	1	160	65	25.3906	1	1	0	0	0	0	0	0	Ex- smoker	1.7	41.2165	3	1	1	0	0	0	0	1	0	1	3.125	Carvedilol	1	4	Perindopril	0			1	0	1	10	Rosuvastatin	RCA	Stent	0	1	1	1
733	Female	76	150	80	64	4	158	65	26.0375	1	1	0	0	0	0	0	0	Never smoker	1.2	46.4234	3	1	1	0	0	0	0	1	0	1	5	Nebivolol	1	4	Perindopril	0			1	0	1	10	Rosuvastatin	RCA	Stent	0	0	0	1
734	Male	43	100	60	72	1	168	72	25.5102	1	0	1	0	1	0	0	0	Current smoker	1.4	58.7878	3	1	1	0	0	0	0	1	0	1	3.125	Carvedilol	1	4	Perindopril	0			1	0	1	20	Atorvastatin	RCA	Stent	0	1	1	1
735	Female	77	150	80	84	1	154	50	21.0828	1	0	0	0	1	0	1	Infarction	Never smoker	0.6	103.032	1	1	1	0	1	0	0	1	0	1	6.25	Carvedilol	1	4	Perindopril	0			1	0	1	10	Rosuvastatin	LAD	Stent	0	1	1	1
736	Male	71	140	80	72	1	160	73	28.5156	1	1	0	1	1	0	0	0	Never smoker	1	78.2902	2	1	1	0	0	0	0	1	1	1	3.125	Carvedilol	0			1	40	Telmisartan	1	0	1	20	Simvastatin	LAD	Stent	0	1	0	0
737	Male	83	120	70	59	1	166	61	22.1367	1	0	0	0	1	0	0	0	Ex- smoker	0.8	98.1238	1	1	1	0	0	0	0	1	0	1	6.25	Carvedilol	1	2	Perindopril	0			1	0	1	10	Rosuvastatin	RCA	Stent	0	1	1	1
738	Male	73	140	90	84	1	173	63	21.0498	1	0	0	0	0	0	0	0	Ex- smoker	0.8	100.715	1	1	1	0	0	0	0	1	0	1	3.125	Carvedilol	1	4	Perindopril	0			1	0	1	40	Atorvastatin	LCX	Stent	0	1	1	1
739	Male	67	100	60	96	1	159	53	20.9644	1	1	0	0	1	0	0	0	Never smoker	1.1	70.9664	2	1	1	0	0	0	0	1	0	1	6.25	Carvedilol	0			0			0	0	1	20	Rosuvastatin	LAD	Stent	0	1	0	1
740	Female	66	180	100	100	1	159	54	21.3599	1	1	0	0	1	0	0	0	Never smoker	0.6	106.307	1	1	1	0	1	0	0	1	0	1	3.125	Carvedilol	1	2.5	Ramipril	0			1	0	1	10	Rosuvastatin	RCA	Stent	0	0	0	1
741	Male	75	110	70	72	1	173	56	18.7109	1	0	1	0	1	0	0	0	Ex- smoker	1	77.424	2	1	1	0	0	0	0	1	0	1	3.125	Carvedilol	1	2.5	Ramipril	0			1	0	1	20	Rosuvastatin	LCX	Stent	0	1	1	1
742	Female	69	130	70	70	1	155	55	22.8928	1	1	0	0	1	0	0	0	Never smoker	0.7	88.1835	2	1	1	0	0	0	0	1	0	1	2.5	Bisoprolol	0			0			0	0	1	10	Rosuvastatin	RCA	Stent	0	0	0	1
743	Female	79	110	80	78	1	159	64	25.3155	1	0	0	0	1	0	0	0	Never smoker	1.3	41.996	3	1	1	0	0	0	0	1	0	1	3.125	Carvedilol	0			0			0	0	1	10	Rosuvastatin	LCX	Balloon	0	1	1	1
744	Female	50	90	61	83	1	153	51	21.7865	1	0	0	0	1	0	0	0	Never smoker	0.7	94.1419	1	1	1	0	0	0	0	1	0	1	1.5625	Carvedilol	1	4	Perindopril	0			1	0	1	10	Rosuvastatin	RCA	Stent	0	0	0	1
745	Female	75	110	60	80	1	153	55	23.4952	1	1	0	0	1	0	0	0	Never smoker	0.5	127.84	1	1	1	0	0	0	0	1	0	1	6.25	Carvedilol	1	4	Perindopril	0			1	0	1	10	Rosuvastatin	LAD	Stent	0	1	0	0
746	Female	75	100	60	60	1	156	55	22.6003	1	1	0	0	1	0	0	0	Never smoker	0.9	64.8759	2	1	1	0	0	0	0	1	0	1	12.5	Carvedilol	1	4	Perindopril	0			1	0	1	20	Atorvastatin	LAD	Stent	0	1	1	0
747	Female	63	120	80	80	1	159	69	27.2932	1	0	0	0	0	0	0	0	Never smoker	0.5	132.446	1	1	1	0	0	0	0	1	0	1	3.125	Carvedilol	1	2	Perindopril	0			1	0	1	10	Rosuvastatin	LAD	Stent	0	1	1	1
748	Female	59	140	90	84	1	153	57	24.3496	1	0	0	0	0	0	0	0	Never smoker	0.7	91.0313	1	1	1	0	0	0	0	1	0	1	6.25	Carvedilol	1	2	Perindopril	0			1	0	1	10	Rosuvastatin	RCA	Stent	0	1	0	1
749	Female	82	99	72	130	2	153	53	22.6409	1	0	0	0	1	0	0	0	Never smoker	1.5	35.3349	3	0	0	0	0	0	0	0	1	0			0			0			0	0	0
750	Male	57	131	88	80	1	172	65	21.9713	1	0	0	0	1	0	0	0	Never smoker	0.9	92.4431	1	1	1	0	0	0	0	0	1	0			0			0			0	0	1	20	Rosuvastatin
751	Male	65	103	76	68	1	167	70	25.0995	1	0	0	0	0	0	0	0	Current smoker	0.7	120.295	1	1	1	0	0	0	0	1	0	1	6.25	Carvedilol	1	2	Perindopril	0			1	0	1	10	Rosuvastatin
752	Male	72	120	70	80	1	162	66	25.1486	1	0	0	0	0	0	0	0	Never smoker	1.1	69.937	2	1	1	0	0	0	0	1	0	1	3.125	Carvedilol	1	4	Perindopril	0			1	0	1	20	Rosuvastatin	RCA	Stent	0	1	1	1
753	Male	84	140	80	93	1	170	76	26.2976	1	1	0	0	0	0	0	0	Ex- smoker	0.7	114.193	1	1	1	0	0	0	0	0	1	0			0			0			0	0	0
754	Male	64	100	70	77	3	167	57	20.4382	1	1	0	0	0	0	0	0	Ex- smoker	0.7	120.674	1	1	1	0	0	0	0	1	1	1	3.125	Carvedilol	0			0			0	0	0
755	Male	55	70	50	64	4	171	83	28.3848	1	1	0	0	0	0	0	0	Never smoker	1.1	73.8673	2	1	1	1	0	0	0	1	0	1	6.25	Carvedilol	0			1	8	Candesartan	1	0	1	10	Rosuvastatin	LAD	Balloon	0	1	0	0
756	Male	77	160	80	74	1				1	1	0	0	1	0	0	0	Current smoker	4.2	14.7003	5	0	0	0	0	0	0	0	0	0			0			0			0	0	1	10	Atorvastatin
757	Male	76	110	70	66	1	174	75	24.7721	1	0	0	0	0	0	0	0	Current smoker	1.3	57.0449	3	1	1	0	0	0	0	1	0	1	3.125	Carvedilol	1	2	Perindopril	0			1	0	1	10	Rosuvastatin	LAD	Stent	0	1	0	1
758	Female	87	100	60	108	1				1	0	0	0	0	0	0	0	Never smoker	0.9	62.9504	2	1	1	0	0	0	0	1	0	1	3.125	Carvedilol	1	2	Perindopril	0			1	0	1	10	Atorvastatin	LCX	Stent	0	1	1	1
759	Female	84	160	70	66	1	158	47	18.8271	1	0	0	0	0	0	0	0	Never smoker	0.8	72.631	2	1	1	0	0	0	0	1	0	0			1	2	Perindopril	0			1	0	1	10	Rosuvastatin	LAD	Stent	0	1	1	1
760	Female	57	130	80	76	1	151	59	25.8761	1	0	0	0	0	0	0	0	Never smoker	0.8	78.5793	2	1	1	0	0	0	0	1	1	0			0			0			0	0	0
761	Female	74	140	90	62	1	148	60	27.3923	1	0	0	0	0	0	0	0	Never smoker	0.7	86.94	2	1	1	0	0	0	0	1	1	0			0			0			0	0	1	10	Atorvastatin
762	Female	86	160	90	114	1	143	56	27.3852	1	0	0	0	0	0	0	0	Never smoker	0.7	84.3278	2	1	1	0	0	0	0	1	0	0			0			0			0	0	1	20	Rosuvastatin	LAD	Stent	0	1	1	1
763	Male	50	130	90	88	1	170	70	24.2215	1	1	0	0	0	0	0	0	Current smoker	0.7	126.876	1	1	1	0	1	0	0	1	0	1	6.25	Carvedilol	1	2	Perindopril	0			1	0	1	40	Atorvastatin	LAD	Stent	0	1	0	0
764	Male	75	140	80	89	1	153	56	23.9224	1	0	1	1	0	0	0	0	Never smoker	0.6	139.601	1	1	1	0	0	0	1	1	0	1	1.563	Carvedilol	0			0			0	0	1	10	Rosuvastatin	LAD	Stent	0	1	1	1
765	Male	69	133	91	146	2	174	65	21.4692	1	0	0	0	0	0	0	0	Never smoker	0.9	88.9264	2	1	1	0	0	0	0	1	0	1	12.5	Carvedilol	1	2	Perindopril	0			1	0	1	10	Rosuvastatin	LAD	Stent	0	1	0	0
766	Female	84	111	68	90	1	150	50	22.2222	1	1	1	0	1	0	1	Infarction	Never smoker	0.6	101.228	1	1	1	0	0	0	0	1	0	0			0			0			0	0	1	10	Rosuvastatin	LAD	Stent	0	1	1	0
767	Male	73	148	100	71	1	164	71	26.398	1	0	1	0	0	0	0	0	Ex- smoker	0.5	173.24	1	1	1	0	0	0	0	1	0	1	6.25	Carvedilol	0			0			0	0	1	10	Rosuvastatin	LAD	Stent	0	1	1	0
768	Male	56	150	100	124	1	160	60	23.4375	1	0	0	0	0	0	0	0	Never smoker	0.9	92.7758	1	1	1	0	1	0	0	1	0	1	6.25	Carvedilol	1	2	Perindopril	0			1	0	1	40	Atorvastatin	LAD	Stent	0	1	0	0
769	Male	66	180	80	66	1	162	53	20.1951	1	0	0	0	0	0	0	0	Current smoker	0.6	143.271	1	1	1	0	0	0	0	1	0	1	6.25	Carvedilol	1	8	Perindopril	0			1	0	1	10	Rosuvastatin	LCX	Stent	0	1	1	0
770	Male	80	114	76	110	2				1	1	0	0	0	0	0	0	Current smoker	1.8	38.7794	3	1	1	0	0	0	1	0	0	1	3.125	Carvedilol	1	2	Perindopril	0			1	0	1	10	Rosuvastatin	LCX	Stent	0	0	1	1
771	Male	78	130	80	80	1	172	59	19.9432	1	0	0	0	0	0	0	0	Ex- smoker	0.6	138.494	1	1	1	0	1	0	0	1	0	1	1.563	Carvedilol	1	2	Perindopril	0			1	0	1	10	Rosuvastatin	RCA	Stent	0	1	1	1
772	Male	77	160	100	72	1	157	56	22.719	1	0	0	0	0	0	0	0	Ex- smoker	0.8	99.6299	1	1	1	0	0	0	0	1	1	1	3.125	Carvedilol	1	4	Perindopril	1	25	Losartan	1	1	1	10	Rosuvastatin	LCX	Stent	0	1	1	0
773	Male	42	220	130	110	1	177	94	30.0041	1	0	0	0	0	0	0	0	Current smoker	0.7	131.447	1	1	1	0	0	0	0	1	0	1	12.5	Carvedilol	1	4	Perindopril	0			1	0	1	10	Rosuvastatin	LAD	Stent	0	1	0	0
774	Male	55	89	65	72	4	168	75	26.5731	1	1	1	0	0	1	0	0	Current smoker	0.8	106.673	1	1	1	0	1	0	0	1	0	1	6.25	Carvedilol	0			0			0	0	1	10	Rosuvastatin	RCA	Stent	0	0	0	1
775	Male	60	200	120	66	1	157	63	25.5588	1	0	0	0	0	0	0	0	Never smoker	0.7	122.266	1	1	1	0	0	0	0	1	0	1	6.25	Carvedilol	1	4	Perindopril	0			1	0	1	10	Rosuvastatin	LAD	Stent	0	1	0	0
776	Female	85	135	65	65	1	138	34	17.8534	1	0	0	0	0	0	0	0	Never smoker	1.2	45.3805	3	1	1	0	0	0	0	1	0	1	50	Atenolol	1	2	Perindopril	0			1	0	1	10	Rosuvastatin	LAD	Stent	0	1	1	1
777	Male	56	130	80	92	1	158	86	34.4496	1	1	0	0	0	0	0	0	Current smoker	0.7	123.99	1	1	1	1	0	0	0	1	0	1	3.125	Carvedilol	1	2	Perindopril	1	60	Fimasartan	1	1	1	10	Rosuvastatin	LCX	Stent	0	1	1	1
778	Female	77	120	80	78	1	150	57	25.3333	1	1	1	0	0	0	0	0	Never smoker	0.6	103.032	1	1	1	0	0	0	0	1	0	1	6.25	Carvedilol	1	4	Perindopril	0			1	0	1	10	Rosuvastatin	RCA	Stent	0	0	0	1
779	Male	57	160	90	114	1	172	75	25.3515	1	0	1	0	0	0	0	0	Current smoker	0.9	92.4431	1	1	1	0	0	0	0	1	0	1	3.125	Carvedilol	1	1	Perindopril	0			1	0	1	10	Rosuvastatin	LAD	Stent	0	1	0	0
780	Male	47	150	100	78	1	173	77	25.7276	1	0	0	0	1	0	0	0	Never smoker	0.5	189.437	1	1	1	0	0	0	0	1	1	0			0			0			0	0	1	10	Rosuvastatin
781	Male	58	136	82	76	1	169	81	28.3604	1	0	0	0	1	0	0	0	Current smoker	0.8	105.529	1	1	1	1	0	0	0	1	0	1	3.125	Carvedilol	0			1	8	Candesartan	1	0	1	20	Atorvastatin	LAD	Stent	0	1	1	1
782	Male	57	135	88	71	1	172	70	23.6614	1	1	0	0	0	0	0	0	Ex- smoker	0.8	105.902	1	1	1	0	1	0	0	1	0	0			0			0			0	0	1	10	Atorvastatin	LAD	Stent	0	1	0	0
783	Male	67	175	116	78	1	171	77	26.3329	1	0	0	0	0	0	0	0	Ex- smoker	0.9	89.459	2	1	1	1	0	0	0	1	1	0			0			1	20	Olmesartan	1	0	1	10	Rosuvastatin	RCA	Stent	0	0	0	1
784	Male	34	160	110	70	1	188	101	28.5763	1	0	0	0	0	0	0	0	Never smoker	0.7	137.208	1	1	1	0	0	0	1	1	1	1	5	Bisoprolol	0			1	40	Olmesartan	1	0	1	10	Rosuvastatin	LAD	Stent	0	1	0	0
785	Male	48	150	100	92	1	173	78	26.0617	1	0	0	1	0	0	0	0	Ex- smoker	1.1	75.9371	2	1	1	0	1	0	0	1	0	1	6.25	Carvedilol	1	4	Perindopril	0			1	0	1	20	Rosuvastatin	LAD	Stent	0	1	0	0
786	Male	77	122	63	94	3	165	55	20.202	1	1	0	0	1	0	0	0	Ex- smoker	1.3	56.8938	3	1	1	0	0	0	0	0	0	1	6.25	Carvedilol	0			0			0	0	1	10	Atorvastatin
787	Male	68	114	76	53	1	160	70	27.3438	1	1	1	1	0	0	0	0	Ex- smoker	1.3	58.3476	3	1	1	0	1	0	0	1	0	1	6.25	Carvedilol	1	2.5	Ramipril	0			1	0	1	20	Atorvastatin	LAD	Stent	0	1	1	1
788	Male	72	123	75	73	1	174	75	24.7721	1	1	0	0	0	0	0	0	Current smoker	1.3	57.6745	3	1	1	0	0	0	0	0	0	0			1	2.5	Ramipril	0			1	0	1	20	Atorvastatin
789	Male	59	154	86	72	1	170	60	20.7612	1	0	0	0	0	0	0	0	Current smoker	1	81.2887	2	1	1	0	0	0	0	1	0	1	2.5	Bisoprolol	1	2.5	Ramipril	0			1	0	1	20	Atorvastatin	RCA	Stent	0	1	0	1
790	Female	74	116	74	84	1	153	50	21.3593	1	0	0	0	0	0	1	Infarction	Never smoker	0.8	74.5241	2	1	1	0	0	0	0	1	0	1	2.5	Bisoprolol	1	2.5	Ramipril	0			1	0	1	20	Atorvastatin	LAD	Stent	0	1	1	1
791	Male	64	142	92	76	1	170	65	22.4913	1	0	0	0	0	0	0	0	Current smoker	0.9	90.2948	1	1	1	0	0	0	0	1	0	1	12.5	Carvedilol	1	2.5	Ramipril	0			1	0	1	20	Atorvastatin	RCA	Stent	0	1	0	1
792	Female	83	113	90	86	1	150	55	24.4444	1	0	0	0	0	0	0	0	Never smoker	0.6	101.475	1	1	1	0	0	1	0	1	0	1	6.25	Carvedilol	1	2.5	Ramipril	0			1	0	1	10	Atorvastatin	RCA	Stent	0	1	0	1
793	Male	72	155	96	105	1	165	53	19.4674	1	1	0	0	1	0	1	Infarction	Current smoker	3.6	17.8033	4	1	1	0	0	1	0	1	0	1	12.5	Carvedilol	0			0			0	0	1	20	Atorvastatin	LCX	Stent	0	1	1	1
794	Male	55	151	95	70	1	176	78	25.1808	1	0	1	0	0	0	0	0	Current smoker	1.1	73.8673	2	1	1	0	0	0	0	1	0	1	5	Bisoprolol	1	2.5	Ramipril	0			1	0	1	40	Atorvastatin	RCA	Stent	0	0	0	1
795	Male	74	153	85	97	1	168	75	26.5731	1	0	0	0	0	0	0	0	Ex- smoker	1.3	57.3546	3	1	1	0	0	0	0	1	0	1	12.5	Carvedilol	1	5	Ramipril	0			1	0	1	40	Atorvastatin	LAD	Stent	0	1	0	0
796	Male	55	151	93	100	1	170	77	26.6436	1	0	0	0	0	0	0	0	Ex- smoker	0.2	528.239	1	1	1	0	0	0	0	1	0	1	12.5	Carvedilol	1	5	Ramipril	0			1	0	1	40	Atorvastatin	LAD	Stent	0	1	0	1
797	Female	78	140	87	68	1	145	35	16.6468	1	0	0	0	0	0	0	0	Current smoker	0.8	73.732	2	1	1	0	0	0	0	1	0	1	6.25	Carvedilol	1	5	Ramipril	1	40	Valsartan	1	1	1	40	Atorvastatin	LAD	Stent	0	1	1	1
798	Female	70	101	50	66	1	145	41	19.5006	1	1	0	0	0	0	0	0	Never smoker	0.8	75.3696	2	1	1	0	1	0	0	1	0	0			0			0			0	0	1	20	Atorvastatin	RCA	Stent	0	1	1	1
799	Female	64	135	72	79	1	150	53	23.5556	1	1	0	0	0	0	0	0	Never smoker	4.6	10.1962	5	1	1	0	0	0	0	1	0	1	6.25	Carvedilol	1	5	Ramipril	0			1	0	1	20	Atorvastatin	RCA	Stent	0	1	0	1
800	Female	74	138	78	93	3	150	40	17.7778	1	0	1	0	1	0	0	0	Current smoker	0.6	103.867	1	1	1	0	0	0	0	1	0	0			1	5	Ramipril	0			1	0	1	40	Atorvastatin	RCA	Stent	0	0	0	1
801	Male	69	134	68	51	1	172	73	24.6755	1	0	0	0	0	0	0	0	Ex- smoker	1	78.7457	2	1	1	0	0	0	0	1	0	1	6.25	Carvedilol	1	5	Ramipril	0			1	0	1	40	Atorvastatin
802	Male	61	119	85	52	1	167	65	23.3067	1	0	0	0	0	0	0	0	Current smoker	1.3	59.6486	3	1	1	0	1	0	0	1	0	1	6.25	Carvedilol	1	2.5	Ramipril	0			1	0	1	40	Atorvastatin	RCA	Stent	0	0	0	1
803	Female	79	110	69	87	1	140	38	19.3878	1	0	0	0	1	0	0	0	Ex- smoker	0.9	64.1952	2	1	1	0	0	0	0	1	0	1	3.125	Carvedilol	1	2.5	Ramipril	0			1	0	1	10	Atorvastatin	RCA	Stent	0	0	0	1
804	Female	79	147	71	98	1	158	43	17.2248	1	0	0	0	1	0	0	0	Never smoker	0.8	73.5415	2	1	1	0	0	0	0	0	0	1	1.5625	Carvedilol	0			1	16	Candesartan	1	0	1	10	Rosuvastatin
805	Male	73	105	58	62	1	160	61	23.8281	1	1	0	0	0	0	0	0	Ex- smoker	1	77.85	2	1	1	0	0	0	0	1	0	1	6.25	Carvedilol	1	2.5	Ramipril	0			1	0	1	40	Atorvastatin
806	Male	75	74	44	57	3	170	85	29.4118	1	0	0	0	0	0	1	Infarction	Ex- smoker	1.6	45.0112	3	1	1	0	1	0	0	1	0	1	12.5	Carvedilol	1	2.5	Ramipril	0			1	0	1	40	Atorvastatin	RCA	Stent	0	0	1	1
807	Male	62	181	90	95	3	178	74	23.3556	1	1	0	1	0	0	0	0	Unknown	1.8	40.8388	3	1	1	0	0	0	0	1	0	1	12.5	Carvedilol	1	5	Ramipril	0			1	0	0
808	Female	77	144	84	71	1	156	45	18.4911	1	0	0	0	0	0	0	0	Never smoker	2.5	19.8489	4	1	1	0	0	0	0	1	0	1	6.25	Carvedilol	0			0			0	0	1	20	Rosuvastatin
809	Male	54	114	78	95	1	169	90	31.5115	1	1	0	0	0	0	0	0	Current smoker	1	82.7631	2	1	1	0	0	0	0	1	0	1	3.125	Carvedilol	1	2.5	Ramipril	0			1	0	1	20	Atorvastatin	LAD	Stent	0	1	1	0
810	Female	75	105	60	50	1	157	62	25.1532	1	0	0	0	0	0	0	0	Never smoker	1.5	35.9807	3	1	1	0	0	0	0	1	0	1	12.5	Carvedilol	1	2.5	Ramipril	0			1	0	1	20	Atorvastatin	RCA	Stent	0	1	1	1
811	Male	52	131	81	68	1	167	70	25.0995	1	0	0	0	0	0	0	0	Ex- smoker	1	83.3997	2	1	1	0	1	0	0	1	0	0			0			0			0	0	0			LAD	Stent	0	1	1	1
812	Female	64	125	55	74	1	148	60	27.3923	1	1	0	0	0	1	0	0	Never smoker	1.5	37.1581	3	1	1	0	0	0	0	1	0	1	6.25	Carvedilol	0			1	80	Valsartan	1	0	1	20	Rosuvastatin
813	Male	41	92	60	68	1	172	71	23.9995	1	0	0	0	0	0	0	0	Current smoker	0.6	157.809	1	1	1	0	0	0	0	1	0	1	6.25	Carvedilol	1	5	Ramipril	0			1	0	1	20	Atorvastatin	RCA	Stent	0	0	0	1
814	Male	60	128	80	58	1	170	68	23.5294	1	0	0	0	0	0	0	0	Never smoker	1	81.0118	2	1	1	0	0	0	0	1	0	1	2.5	Bisoprolol	1	2.5	Ramipril	0			1	0	0			LCX	Balloon	0	0	1	1
815	Female	95	126	87	120	1				1	0	0	0	0	0	0	0	Ex- smoker	0.8	70.8391	2	1	1	0	0	0	0	1	0	1	12.5	Carvedilol	1	2.5	Ramipril	0			1	0	1	20	Atorvastatin	RCA	Stent	0	1	1	1
816	Female	63	154	101	107	1	155	60	24.974	1	1	0	0	0	0	0	0	Never smoker	0.7	89.8271	2	1	1	0	1	0	0	1	0	1	6.25	Carvedilol	1	2.5	Ramipril	0			1	0	1	10	Rosuvastatin	LCX	Stent	0	0	1	0
817	Female	71	145	91	78	1	160	65	25.3906	1	0	0	0	0	0	0	0	Never smoker	0.6	104.743	1	1	1	0	0	0	0	1	0	1	6.25	Carvedilol	1	2.5	Ramipril	0			1	0	1	20	Atorvastatin	RCA	Stent	0	1	0	1
818	Male	61	93	47	66	1	168	73	25.8645	1	1	0	1	0	0	0	0	Never smoker	4.8	13.2111	5	1	0	0	0	0	0	0	0	1	50	Carvedilol	0			0			0	0	1	10	Atorvastatin
819	Male	57	161	73	79	1				1	0	0	0	0	0	0	0	Ex- smoker	1.1	73.3336	2	1	1	0	0	0	0	1	0	1	6.25	Carvedilol	1	5	Ramipril	0			1	0	1	40	Atorvastatin	LAD	Stent	0	1	1	1
820	Female	64	109	76	85	1				1	0	1	0	0	0	0	0	Never smoker	0.6	106.973	1	1	1	0	0	0	0	1	0	1	6.25	Carvedilol	1	2.5	Ramipril	0			1	0	1	10	Atorvastatin	LCX	Stent	0	0	1	0
821	Female	73	133	56	49	1	156	71	29.1749	1	0	0	0	0	0	0	0	Never smoker	0.9	65.2329	2	1	1	0	0	0	0	1	0	1	12.5	Carvedilol	1	2.5	Ramipril	0			1	0	1	10	Atorvastatin
822	Male	61	163	87	75	1	171	68	23.255	1	1	0	0	1	0	0	0	Unknown	0.8	104.454	1	1	1	0	1	0	0	1	0	1	1.25	Bisoprolol	1	2.5	Ramipril	0			1	0	1	40	Atorvastatin	LAD	Stent	0	1	0	1
823	Male	84	136	99	61	3	177	73	23.3011	1	0	0	1	0	1	0	0	Never smoker	0.7	114.193	1	1	1	0	0	0	0	1	0	0			0			0			0	0	0
824	Female	68	118	78	78	3	158	68	27.2392	1	0	0	0	1	0	0	0	Never smoker	0.6	105.665	1	1	1	0	0	0	0	1	0	1	10	Propranolol	0			0			0	0	1	10	Atorvastatin
825	Male	71	103	72	80	1	168	67	23.7387	1	1	0	0	1	0	0	0	Current smoker	0.8	101.284	1	1	1	0	1	0	0	1	0	1	5	Bisoprolol	0			0			0	0	1	10	Atorvastatin	LCX	Balloon	0	1	1	0
826	Male	86	139	61	69	1	175	65	21.2245	1	1	0	1	0	0	0	0	Ex- smoker	1.8	38.2142	3	1	1	0	0	0	0	1	0	1	40	Propranolol	1	37.5	Captopril	0			1	0	1	10	Atorvastatin
827	Female	64	102	74	87	3	150	59	26.2222	1	1	0	0	0	0	0	0	Never smoker	2.5	20.6082	4	1	1	0	1	0	0	1	0	1	6.25	Carvedilol	1	2	Perindopril	0			1	0	0			LAD	Balloon	0	1	1	1
828	Male	66	192	115	80	1	173	81	27.0641	1	1	0	0	1	0	0	0	Ex- smoker	1	79.4594	2	1	1	0	0	0	0	1	0	1	5	Bisoprolol	1	5	Ramipril	0			1	0	1	40	Atorvastatin	LAD	Stent	0	1	1	1
829	Female	67	128	67	72	1	155	53	22.0604	1	0	0	0	0	0	0	0	Never smoker	0.5	130.801	1	1	1	0	0	0	0	1	0	1	1.25	Bisoprolol	1	2.5	Ramipril	0			1	0	1	10	Atorvastatin	LAD	Stent	0	1	1	1
830	Female	81	110	61	66	1	150	50	22.2222	1	0	0	0	0	0	0	0	Never smoker	0.7	85.3594	2	1	1	0	0	0	0	1	0	1	1.25	Bisoprolol	0			1	20	Valsartan	1	0	1	10	Atorvastatin	LAD	Stent	0	1	1	0
831	Male	43	177	115	106	1	171	77	26.3329	1	0	0	0	0	0	0	0	Current smoker	0.8	112.138	1	1	1	0	0	0	0	1	0	1	1.25	Bisoprolol	1	2.5	Ramipril	0			1	0	1	10	Atorvastatin	RCA	Stent	0	1	0	1
832	Male	62	69	39	45	1	178	82	25.8806	1	1	0	0	0	0	0	0	Current smoker	1	80.4743	2	1	1	0	1	0	0	1	0	1	5	Bisoprolol	1	2.5	Ramipril	0			1	0	1	40	Atorvastatin	RCA	Stent	0	0	0	1
833	Male	61	77	58	57	4	154	55	23.1911	1	1	1	0	0	0	0	0	Current smoker	0.7	121.856	1	1	1	0	0	0	0	1	0	1	1.25	Bisoprolol	1	1.25	Ramipril	0			1	0	1	10	Atorvastatin	RCA	Stent	0	1	1	1
834	Male	70	147	76	84	1	165	65	23.8751	1	0	0	0	0	0	0	0	Current smoker	0.5	174.722	1	1	1	0	0	0	0	1	0	0			0			1	40	Telmisartan	1	0	1	20	Atorvastatin	LCX	Balloon	0	1	1	0
835	Female	85	154	86	103	3	150	70	31.1111	1	0	0	0	0	0	1	TIA	Never smoker	1.8	28.4224	4	1	1	0	0	0	0	1	0	1	5	Bisoprolol	1	5	Ramipril	0			1	0	0
836	Female	83	160	98	94	3	153	44	18.7962	1	0	0	0	0	0	0	0	Never smoker	0.5	125.237	1	1	1	0	0	0	0	1	0	0			1	2.5	Ramipril	0			1	0	1	20	Atorvastatin	LAD	Stent	0	1	1	1
837	Male	48	160	87	69	1	171	70	23.939	1	1	0	0	0	0	0	0	Ex- smoker	0.8	109.662	1	1	1	0	0	0	0	1	0	1	2.5	Bisoprolol	1	2.5	Ramipril	0			1	0	1	20	Atorvastatin	RCA	Balloon	0	0	0	1
838	Female	77	157	79	86	1	160	56	21.875	1	1	0	0	0	0	0	0	Never smoker	0.7	86.2415	2	1	1	0	0	0	0	1	0	1	2.5	Bisoprolol	1	2.5	Ramipril	0			1	0	1	20	Atorvastatin	RCA	Stent	0	1	1	1
839	Male	81	128	71	95	1	150	49	21.7778	1	0	0	0	0	0	1	Infarction	Ex- smoker	1	76.2238	2	1	1	0	0	0	0	1	0	1	12.5	Carvedilol	1	2.5	Ramipril	0			1	0	1	5	Rosuvastatin	RCA	Stent	0	0	1	1
840	Male	57	123	69	94	1	163	53	19.9481	1	1	0	0	0	0	1	Infarction	Current smoker	11.1	5.09058	5	1	1	0	1	0	0	1	0	1	6.25	Carvedilol	1	2.5	Ramipril	0			1	0	1	10	Atorvastatin	RCA	Stent	0	1	1	1
841	Female	70	121	62	76	1	158	55	22.0317	1	1	0	0	1	0	1	TIA	Never smoker	1	58.2589	3	1	1	0	0	0	0	1	0	1	2.5	Bisoprolol	1	2.5	Ramipril	0			1	0	1	20	Atorvastatin	LAD	Stent	0	1	0	0
842	Male	80	143	97	84	2	165	50	18.3655	1	0	0	0	0	0	1	Infarction	Never smoker	1.6	44.4254	3	1	1	0	0	0	0	1	1	1	2.5	Bisoprolol	0			0			0	0	1	20	Atorvastatin	LAD	Stent	0	1	0	0
843	Female	69	155	82	56	1	153	65	27.7671	1	0	1	0	0	0	0	0	Never smoker	0.7	88.1835	2	1	1	0	0	0	0	1	0	1	2.5	Bisoprolol	1	5	Ramipril	0			1	0	1	20	Atorvastatin	LAD	Stent	0	1	0	0
844	Female	71	165	90	76	1	150	50	22.2222	1	1	0	0	1	0	0	0	Never smoker	0.8	75.1529	2	1	1	0	0	0	0	1	0	1	20	Betaxolol	0			1	16	Candesartan	1	0	1	10	Atorvastatin	RCA	Stent	0	0	1	1
845	Male	71	138	73	69	1	168	71	25.1559	1	1	0	0	0	0	0	0	Never smoker	1.1	70.1359	2	1	1	0	0	0	0	1	0	1	2.5	Bisoprolol	0			1	50	Losartan	1	0	1	20	Atorvastatin
846	Female	53	112	70	59	1	158	57	22.8329	1	0	0	0	0	0	0	0	Never smoker	0.7	93.0349	1	1	1	0	0	0	0	1	0	1	2.5	Bisoprolol	1	2.5	Ramipril	0			1	0	1	10	Atorvastatin	LAD	Stent	0	1	0	0
847	Female	79	121	65	91	3	156	46	18.902	1	0	0	0	0	0	1	TIA	Never smoker	0.8	73.5415	2	1	1	0	0	0	0	1	0	0			0			0			0	0	1	10	Atorvastatin	LCX	Stent	0	1	1	1
848	Male	82	157	82	91	3	170	56	19.3772	1	0	0	0	0	0	0	0	Unknown	3	21.3999	4	1	1	0	0	0	0	0	0	0			0			0			0	0	1	20	Atorvastatin
849	Male	77	204	105	73	1	174	72	23.7812	1	0	0	0	0	0	0	0	Current smoker	1	77.0115	2	1	1	0	0	0	0	1	1	1	2.5	Bisoprolol	1	2.5	Ramipril	0			1	0	1	10	Atorvastatin	LAD	Stent	0	1	0	1
850	Male	71	128	75	75	1	160	78	30.4688	1	0	0	0	0	0	0	0	Current smoker	1	78.2902	2	1	1	0	0	0	0	1	0	1	2.5	Bisoprolol	1	2.5	Ramipril	0			1	0	1	10	Atorvastatin	LAD	Stent	0	1	1	0
851	Male	76	181	81	77	1	170	70	24.2215	1	0	0	0	0	0	0	0	Ex- smoker	4.8	12.6344	5	1	1	0	0	0	0	1	0	1	6.25	Carvedilol	0			0			0	0	1	10	Atorvastatin	RCA	Stent	1	1	0	1
852	Male	62	132	77	48	1	162	66	25.1486	1	0	0	1	0	0	0	0	Current smoker	0.8	104.11	1	1	1	0	0	0	0	1	1	0			1	2.5	Ramipril	0			1	0	1	10	Atorvastatin	LCX	Balloon	0	0	1	0
853	Female	83	135	95	112	3	150	50	22.2222	1	0	0	0	0	0	0	0	Never smoker	1.3	41.577	3	1	1	0	0	0	0	1	0	1	1.25	Bisoprolol	1	2.5	Ramipril	0			1	0	1	5	Rosuvastatin
854	Male	67	139	83	89	1	165	69	25.3444	1	1	0	0	0	0	0	0	Current smoker	1.2	64.1866	2	1	1	0	0	0	0	1	0	1	1.25	Bisoprolol	1	2.5	Ramipril	0			1	0	1	10	Atorvastatin	LAD	Stent	0	1	0	0
855	Male	70	119	73	82	1	163	60	22.5827	1	1	0	0	0	0	0	0	Never smoker	2.6	26.0663	4	1	1	0	0	0	0	0	0	1	6.25	Carvedilol	0			0			0	0	1	40	Atorvastatin	RCA	Balloon	0	0	1	1
856	Male	67	75	41	82	1	170	70	24.2215	1	1	1	1	1	1	1	Infarction	Ex- smoker	1.2	64.1866	2	1	1	0	0	0	0	1	1	1	12.5	Carvedilol	0			0			0	0	1	20	Atorvastatin
857	Female	62	121	70	53	1	155	54	22.4766	1	0	0	0	0	0	0	0	Never smoker	0.9	67.4319	2	1	1	0	0	0	0	1	0	1	6.25	Carvedilol	1	2.5	Ramipril	0			1	0	1	40	Atorvastatin	RCA	Stent	0	0	0	1
858	Female	75	91	55	56	1	155	58	24.1415	1	0	0	0	0	0	0	0	Never smoker	1	57.4486	3	1	1	0	0	0	0	1	0	1	1.25	Bisoprolol	1	2.5	Ramipril	0			1	0	1	5	Rosuvastatin	LCX	Stent	0	1	1	1
859	Male	61	143	86	62	1	160	70	27.3438	1	0	0	0	0	0	0	0	Never smoker	1.2	65.4208	2	1	1	0	0	0	0	1	0	1	1.25	Bisoprolol	1	5	Ramipril	0			1	0	1	20	Rosuvastatin	LCX	Stent	0	0	1	0
860	Male	74	113	61	75	1	173	84	28.0664	1	1	0	0	0	0	0	0	Never smoker	0.9	87.6724	2	1	1	0	0	0	0	1	0	1	1.25	Bisoprolol	1	5	Ramipril	0			1	0	1	20	Atorvastatin	LAD	Stent	0	1	0	1
861	Female	88	118	74	160	4	150	54	24	1	0	0	0	0	0	0	0	Never smoker	1.2	45.0621	3	1	1	0	0	0	0	1	0	1	6.25	Carvedilol	1	2.5	Ramipril	0			1	0	1	20	Atorvastatin
862	Male	50	183	120	60	1	172	84	28.3937	1	1	1	0	0	0	0	0	Current smoker	1.2	68.1156	2	1	1	0	0	0	0	1	0	1	12.5	Carvedilol	1	2.5	Ramipril	0			1	0	1	40	Atorvastatin	LCX	Stent	0	0	1	0
863	Male	57	84	57	37	1	172	62	20.9573	1	0	0	0	0	0	0	0	Current smoker	0.9	92.4431	1	1	1	0	0	0	0	1	0	1	6.25	Carvedilol	1	5	Ramipril	0			1	0	1	40	Atorvastatin	RCA	Stent	0	1	0	1
864	Male	46	156	109	87	1	172	77	26.0276	1	0	1	0	0	0	0	0	Current smoker	2.1	36.3188	3	1	1	0	0	0	0	1	0	1	12.5	Carvedilol	0			0			0	0	1	10	Rosuvastatin	LAD	Balloon	0	1	0	0
865	Male	41	135	76	114	1	170	72	24.9135	1	0	0	0	0	0	0	0	Current smoker	0.9	98.8375	1	1	1	0	0	0	0	1	0	1	12.5	Carvedilol	1	2.5	Ramipril	0			1	0	1	20	Atorvastatin	LCX	Stent	0	0	1	0
866	Male	51	147	91	61	1	167	63	22.5896	1	0	0	0	0	0	0	0	Current smoker	1.2	67.8424	2	1	1	0	0	0	0	1	0	1	5	Bisoprolol	1	5	Ramipril	0			1	0	1	20	Atorvastatin	RCA	Stent	0	0	1	1
867	Male	41	170	90	60	1	178	93	29.3524	1	0	0	0	0	0	0	0	Current smoker	1	87.5221	2	1	1	0	0	0	0	1	0	1	2.5	Bisoprolol	1	5	Ramipril	0			1	0	1	20	Atorvastatin	RCA	Stent	0	0	1	1
868	Male	70	87	55	100	3	169	65	22.7583	1	1	0	0	0	0	0	0	Ex- smoker	2.4	28.5887	4	1	1	0	1	0	0	1	0	1	6.25	Carvedilol	0			0			0	0	1	20	Rosuvastatin	LAD	Stent	0	1	0	0
869	Male	55	180	108	72	1	168	65	23.03	1	0	0	0	0	0	0	0	Current smoker	0.8	106.673	1	1	1	0	0	0	0	0	1	0			0			0			0	0	0
870	Male	56	100	60	29	4	163	67	25.2174	1	0	0	0	0	0	0	0	Never smoker	1.2	66.5665	2	1	1	0	0	0	0	1	0	1	2.5	Bisoprolol	1	5	Ramipril	0			1	0	1	20	Atorvastatin	RCA	Stent	0	0	0	1
871	Female	78	131	107	107	3	155	40	16.6493	1	1	0	0	0	0	0	0	Never smoker	1	56.993	3	1	1	0	0	0	0	1	1	1	12.5	Carvedilol	1	5	Ramipril	0			1	0	1	40	Atorvastatin
872	Female	48	134	80	76	1	155	68	28.3039	1	0	0	1	0	0	0	0	Current smoker	0.5	139.963	1	1	1	0	0	0	0	0	1	0			1	2.5	Ramipril	0			1	0	1	20	Rosuvastatin
873	Female	62	157	88	97	1	151	51	22.3674	1	1	0	1	0	1	0	0	Never smoker	3.3	15.0555	4	1	1	0	0	0	0	1	0	1	6.25	Carvedilol	0			1	40	Telmisartan	1	0	0			RCA	Balloon	0	1	1	1
874	Male	71	153	84	52	1	165	70	25.7117	1	1	0	0	0	0	0	0	Ex- smoker	1.2	63.4355	2	1	1	0	0	0	0	0	1	0			0			0			0	0	1	20	Atorvastatin
875	Male	57	168	110	69	1	165	72	26.4463	1	0	0	0	0	0	0	0	Ex- smoker	0.9	92.4431	1	1	1	0	0	0	0	1	0	1	6.25	Carvedilol	1	2.5	Ramipril	0			1	0	1	20	Atorvastatin	LAD	Stent	0	1	0	0
876	Male	63	109	76	110	1	166	62	22.4996	1	0	0	0	0	0	0	0	Ex- smoker	1.3	59.2593	3	0	1	0	0	0	0	1	0	1	6.25	Carvedilol	0			0			0	0	1	80	Fluvastatin
877	Female	58	130	83	91	1	158	69	27.6398	1	0	0	0	0	0	0	0	Never smoker	1.2	49.0417	3	1	1	0	0	0	0	1	0	1	2.5	Bisoprolol	1	2.5	Ramipril	0			1	0	1	20	Atorvastatin	LCX	Stent	0	0	1	0
878	Male	58	145	100	90	1	168	69	24.4473	1	0	0	0	0	0	0	0	Never smoker	1	81.5712	2	1	1	0	0	0	0	1	0	1	3.125	Carvedilol	1	2.5	Ramipril	0			1	0	1	20	Atorvastatin	LAD	Stent	0	1	0	0
879	Male	63	132	89	50	1	176	65	20.984	1	0	0	1	0	0	0	0	Never smoker	1.4	54.402	3	1	1	0	0	0	0	1	0	1	2.5	Bisoprolol	1	2.5	Ramipril	0			1	0	1	10	Rosuvastatin	LAD	Stent	0	1	0	0
880	Female	65	163	98	90	1	156	47	19.313	1	0	0	0	0	0	0	0	Never smoker	0.7	89.2591	2	1	1	0	0	0	0	1	0	1	2.5	Bisoprolol	1	2.5	Ramipril	0			1	0	1	10	Rosuvastatin	LAD	Stent	0	1	0	0
881	Male	66	188	106	95	1	163	63	23.7118	1	0	0	0	0	0	1	Infarction	Never smoker	0.8	102.797	1	1	1	0	0	0	0	1	1	1	12.5	Carvedilol	1	2.5	Ramipril	0			1	0	1	20	Atorvastatin	RCA	Stent	0	0	0	1
882	Male	66	143	84	69	1	170	88	30.4498	1	0	0	0	0	0	0	0	Never smoker	1.2	64.3829	2	1	1	0	0	0	0	1	0	1	12.5	Carvedilol	1	5	Ramipril	0			1	0	1	10	Atorvastatin	LAD	Stent	0	1	0	0
883	Male	81	134	73	61	1	163	64	24.0882	1	0	0	0	0	0	0	0	Ex- smoker	0.9	86.0785	2	1	1	0	0	0	0	1	0	1	2.5	Bisoprolol	0			1	50	Losartan	1	0	1	20	Rosuvastatin	LAD	Stent	0	1	1	1
884	Male	62	129	89	68	1	165	63	23.1405	1	0	0	0	0	0	0	0	Current smoker	0.9	90.8786	1	1	1	0	0	0	0	1	0	1	6.25	Carvedilol	1	2.5	Ramipril	0			1	0	1	20	Atorvastatin	LAD	Stent	0	1	1	0
885	Male	54	142	79	74	1	174	80	26.4236	1	1	1	0	0	0	1	Infarction	Current smoker	0.8	107.071	1	1	1	0	0	0	0	1	0	1	6.25	Carvedilol	1	5	Ramipril	0			1	0	1	20	Rosuvastatin	LCX	Balloon	0	0	1	0
886	Male	74	144	77	86	1	160	57	22.2656	1	1	1	0	0	0	0	0	Never smoker	1.1	69.5491	2	1	1	0	1	0	0	1	0	1	2.5	Bisoprolol	1	2.5	Ramipril	0			1	0	1	20	Atorvastatin	LAD	Stent	0	1	0	1
887	Female	77	151	57	58	1	155	62	25.8065	1	1	1	0	0	0	0	0	Never smoker	1	57.1425	3	1	1	0	0	0	0	1	0	1	5	Bisoprolol	1	5	Ramipril	0			1	0	1	20	Atorvastatin	LAD	Stent	0	1	1	0
888	Female	55	93	60	88	1	164	76	28.257	1	1	0	0	0	0	0	0	Never smoker	6.1	7.59194	5	1	1	0	0	0	0	1	0	1	2.5	Bisoprolol	0			0			0	0	0			LCX	Stent	0	0	1	1
889	Male	82	184	102	77	1	165	55	20.202	1	0	0	0	0	0	0	0	Current smoker	0.7	114.753	1	1	1	0	1	0	0	1	0	1	3.125	Carvedilol	1	2.5	Ramipril	0			1	0	1	20	Atorvastatin	LAD	Stent	0	1	0	1
890	Female	62	165	75	100	1	160	61	23.8281	1	1	0	0	0	0	0	0	Never smoker	1.9	28.4695	4	1	1	0	0	0	0	1	0	1	6.25	Carvedilol	1	2.5	Ramipril	0			1	0	1	20	Atorvastatin	LCX	Stent	0	1	1	0
891	Male	57	156	101	72	1	172	78	26.3656	1	0	0	0	0	0	0	0	Current smoker	0.8	105.902	1	1	1	0	0	0	0	1	0	1	3.125	Carvedilol	1	2.5	Ramipril	0			1	0	1	20	Rosuvastatin	LAD	Stent	0	1	0	0
892	Male	72	147	76	66	1	168	62	21.9671	1	1	0	0	0	0	0	0	Never smoker	0.7	117.823	1	1	1	0	0	0	0	1	0	1	3.125	Carvedilol	1	2.5	Ramipril	0			1	0	1	10	Rosuvastatin	LAD	Stent	1	1	1	1
893	Male	65	148	78	82	1	169	78	27.31	1	1	0	0	0	0	1	Infarction	Current smoker	1.2	64.5827	2	1	1	0	0	0	0	1	0	1	3.125	Carvedilol	0			1	10	Olmesartan	1	0	1	10	Atorvastatin	LAD	Stent	0	1	0	1
894	Male	68	176	65	73	1	167	72	25.8166	1	0	1	0	0	0	0	0	Ex- smoker	1.1	70.7533	2	1	1	0	0	0	0	1	0	1	6.25	Carvedilol	1	5	Ramipril	0			1	0	1	10	Rosuvastatin	LAD	Stent	0	1	1	1
895	Male	57	137	75	90	1	170	72	24.9135	1	1	0	0	0	0	0	0	Current smoker	1.1	73.3336	2	1	1	0	0	0	0	1	0	1	1.25	Bisoprolol	1	2.5	Ramipril	0			1	0	1	10	Atorvastatin	RCA	Stent	0	0	0	1
896	Male	68	163	91	67	1	172	71	23.9995	1	1	0	0	0	0	1	Infarction	Ex- smoker	1.9	37.6558	3	1	1	0	0	0	0	1	0	1	1.25	Bisoprolol	1	1.25	Ramipril	0			1	0	1	20	Atorvastatin	RCA	Stent	0	1	1	1
897	Female	81	126	78	114	1	158	50	20.0288	1	0	0	0	0	0	0	0	Never smoker	0.8	73.1692	2	1	1	0	0	0	0	1	0	1	1.5625	Carvedilol	1	2.5	Ramipril	0			1	0	1	10	Rosuvastatin	LAD	Stent	0	1	0	0
898	Male	69	133	73	76	1	160	70	27.3438	1	0	0	0	1	0	1	Bleeding	Never smoker	1.1	70.5439	2	1	1	0	0	0	0	1	1	1	6.25	Carvedilol	1	5	Ramipril	0			1	0	1	10	Atorvastatin	LAD	Stent	0	1	0	0
899	Male	55	170	107	79	1	172	82	27.7177	1	0	0	0	0	0	0	0	Current smoker	1	82.4554	2	1	1	0	1	0	0	1	0	1	6.25	Carvedilol	1	5	Ramipril	0			1	0	1	10	Rosuvastatin	LAD	Stent	0	1	1	1
900	Female	83	60	40	68	1	150	55	24.4444	1	0	0	0	0	0	0	0	Never smoker	1	56.2787	3	1	1	0	0	0	0	1	0	1	6.25	Carvedilol	1	5	Ramipril	0			1	0	1	10	Rosuvastatin	RCA	Stent	0	1	1	1
901	Male	62	133	90	60	1	169	73	25.5593	1	0	0	0	0	0	0	0	Ex- smoker	1	80.4743	2	1	1	0	0	0	0	1	0	1	1.25	Bisoprolol	0			0			0	0	1	10	Rosuvastatin	LAD	Stent	0	1	0	0
902	Male	72	156	84	92	1	174	64	21.1389	1	0	0	0	0	0	0	0	Ex- smoker	1	78.0683	2	1	1	0	1	0	0	1	0	1	1.25	Bisoprolol	1	2.5	Ramipril	0			1	0	1	10	Atorvastatin	LAD	Stent	0	1	1	0
903	Male	62	173	83	95	1	178	82	25.8806	1	0	0	0	0	0	0	0	Current smoker	1	80.4743	2	1	1	0	0	0	0	1	0	1	1.25	Bisoprolol	1	5	Ramipril	0			1	0	1	20	Rosuvastatin	RCA	Stent	0	0	0	1
904	Male	61	168	92	57	1	171	81	27.7008	1	0	0	0	0	0	0	0	Current smoker	0.9	91.1791	1	1	1	0	0	0	0	1	0	1	12.5	Carvedilol	0			1	80	Valsartan	1	0	1	20	Atorvastatin	LAD	Stent	0	1	0	0
905	Male	62	118	90	68	1	168	65	23.03	1	0	1	0	0	0	0	0	Current smoker	1.4	54.579	3	1	1	0	0	0	0	1	0	1	2.5	Bisoprolol	1	5	Ramipril	0			1	0	1	10	Atorvastatin	LAD	Stent	0	1	0	0
906	Male	56	104	66	67	1	165	67	24.6097	1	1	0	0	0	0	0	0	Unknown	0.9	92.7758	1	1	1	0	0	0	0	1	0	1	12.5	Carvedilol	1	2.5	Ramipril	0			1	0	1	20	Atorvastatin	LAD	Stent	0	1	0	0
907	Male	90	114	62	52	1	172	75	25.3515	1	0	0	0	0	0	1	Bleeding	Unknown	1.6	43.3758	3	1	1	0	0	0	0	1	0	1	6.25	Carvedilol	1	2.5	Ramipril	0			1	0	1	10	Atorvastatin	LAD	Stent	0	1	0	1
908	Male	52	159	80	88	3	174	68	22.46	1	1	0	1	0	0	1	Infarction	Current smoker	8.7	6.87004	5	1	1	0	0	0	0	1	0	1	50	Carvedilol	0			1	16	Candesartan	1	0	1	10	Atorvastatin
909	Male	46	143	100	103	1	176	72	23.2438	1	1	0	0	0	0	0	0	Unknown	0.9	96.5556	1	1	1	0	0	0	0	1	0	1	12.5	Carvedilol	1	5	Ramipril	0			1	0	1	20	Rosuvastatin	RCA	Stent	0	1	0	1
910	Male	65	153	86	91	1	170	83	28.7197	1	1	0	0	0	0	0	0	Current smoker	1.2	64.5827	2	1	1	0	0	0	0	1	0	1	2.5	Bisoprolol	1	2.5	Ramipril	0			1	0	1	10	Rosuvastatin	RCA	Stent	0	0	1	1
911	Male	63	145	91	118	3	164	58	21.5645	1	1	0	1	0	0	0	0	Ex- smoker	2.4	29.2067	4	1	0	0	1	0	0	0	0	0			0			0			0	0	1	20	Atorvastatin
912	Male	65	95	69	70	2	170	69	23.8754	1	1	0	0	1	0	0	0	Current smoker	1.3	58.8845	3	1	1	0	0	0	0	1	0	1	6.25	Carvedilol	0			0			0	0	1	10	Atorvastatin	LAD	Stent	0	1	0	0
913	Female	80	136	72	55	2	145	50	23.7812	1	0	1	1	0	0	0	0	Current smoker	0.7	85.5749	2	1	1	0	0	0	0	1	0	1	6.25	Carvedilol	1	2.5	Ramipril	0			1	0	1	20	Atorvastatin
914	Male	61	85	60	54	1	164	60	22.3081	1	0	0	0	0	0	0	0	Current smoker	0.9	91.1791	1	1	1	0	0	0	0	1	0	1	12.5	Carvedilol	1	2.5	Ramipril	0			1	0	1	10	Rosuvastatin	RCA	Stent	0	0	0	1
915	Male	69	168	85	89	1	167	70	25.0995	1	0	0	0	0	0	0	0	Current smoker	1.3	58.1749	3	1	1	0	0	0	0	1	0	1	2.5	Bisoprolol	1	5	Ramipril	0			1	0	1	5	Rosuvastatin
916	Male	69	155	87	66	1	164	72	26.7698	1	0	0	0	0	0	0	0	Current smoker	1.4	53.4066	3	1	1	0	0	0	0	1	1	1	2.5	Bisoprolol	1	10	Ramipril	0			1	0	1	20	Atorvastatin	RCA	Stent	0	0	1	1
917	Female	78	153	105	65	2	152	62	26.8352	1	0	0	0	0	0	0	0	Never smoker	1	56.993	3	1	1	0	0	0	0	1	0	1	3.125	Carvedilol	1	2.5	Ramipril	0			1	0	1	20	Rosuvastatin	LAD	Stent	0	1	1	0
918	Female	75	104	60	57	1	160	67	26.1719	1	0	0	0	0	0	0	0	Never smoker	0.9	64.8759	2	1	1	0	0	0	0	1	0	0			0			0			0	0	1	5	Rosuvastatin	LCX	Stent	0	0	1	0
919	Female	76	113	73	97	1	152	59	25.5367	1	0	0	0	1	0	0	0	Never smoker	0.6	103.306	1	1	1	0	1	0	0	1	0	1	6.25	Carvedilol	1	1.25	Ramipril	0			1	0	1	10	Rosuvastatin	LCX	Stent	0	1	1	1
920	Female	75	103	65	73	1	150	51	22.6667	1	0	1	1	1	0	0	0	Never smoker	1	57.4486	3	1	1	0	0	0	0	1	0	1	25	Atenolol	1	5	Ramipril	0			1	0	1	10	Atorvastatin
921	Female	75	102	79	130	2	152	60	25.9695	1	0	0	1	0	0	1	Infarction	Never smoker	1.2	46.5483	3	1	0	0	0	0	0	0	0	1	3.125	Carvedilol	0			1	20	Valsartan	1	0	0
922	Female	82	103	83	148	3	158	70	28.0404	1	0	0	0	0	0	0	0	Never smoker	0.9	63.7113	2	1	1	0	0	0	0	0	0	1	12.5	Carvedilol	1	2.5	Ramipril	0			1	0	1	10	Rosuvastatin
923	Male	47	126	70	60	1	172	66	22.3094	1	0	1	0	0	0	0	0	Current smoker	0.8	110.131	1	1	1	0	0	0	0	1	1	0			0			0			0	0	1	10	Rosuvastatin	LAD	Stent	0	1	0	0
924	Male	46	213	136	88	1	174	78	25.763	1	1	0	1	0	0	0	0	Never smoker	0.8	110.613	1	1	1	0	0	0	0	1	0	1	2.5	Bisoprolol	1	5	Ramipril	0			1	0	1	10	Rosuvastatin	RCA	Balloon	0	0	0	1
925	Male	75	127	77	57	1	175	70	22.8571	1	1	0	0	0	0	1	Infarction	Ex- smoker	0.7	116.851	1	1	1	0	0	0	0	1	1	1	10	Bisoprolol	0			1	10	Olmesartan	1	0	1	20	Atorvastatin	LAD	Stent	0	1	0	0
926	Male	64	202	118	96	1	174	71	23.4509	1	0	0	0	1	0	0	0	Current smoker	0.9	90.2948	1	1	1	0	0	0	0	1	0	1	6.25	Carvedilol	1	2.5	Ramipril	0			1	0	1	5	Rosuvastatin	LCX	Stent	0	1	1	1
927	Female	71	135	77	80	1	156	41	16.8475	1	0	0	0	0	0	1	Infarction	Never smoker	0.8	75.1529	2	1	1	0	0	0	0	1	0	1	6.25	Carvedilol	1	1.25	Ramipril	0			1	0	1	5	Rosuvastatin	LAD	Stent	0	1	0	0
928	Male	71	168	91	74	1	169	91	31.8616	1	0	0	0	0	0	1	Infarction	Current smoker	1	78.2902	2	1	1	0	0	0	0	1	0	1	2.5	Bisoprolol	1	2.5	Ramipril	0			1	0	1	20	Rosuvastatin	LAD	Stent	0	1	0	0
929	Male	63	149	85	70	1	165	66	24.2424	1	1	0	0	0	0	0	0	Never smoker	0.9	90.5839	1	1	1	0	0	0	0	1	0	1	2.5	Bisoprolol	1	2.5	Ramipril	0			1	0	1	10	Atorvastatin	LAD	Stent	0	1	0	0
930	Male	71	111	62	77	1	164	65	24.1672	1	1	0	0	0	0	0	0	Current smoker	1	78.2902	2	1	1	0	0	0	0	1	0	1	2.5	Bisoprolol	1	5	Ramipril	0			1	0	1	20	Atorvastatin	LCX	Stent	0	0	1	0
931	Male	73	137	62	106	1	157	53	21.5019	1	1	1	0	0	0	0	0	Never smoker	1.8	39.507	3	1	1	0	0	0	0	1	1	1	3.125	Carvedilol	1	5	Ramipril	0			1	0	1	20	Rosuvastatin	LCX	Stent	0	1	1	0
932	Female	76	98	57	57	1	155	45	18.7305	1	1	0	0	0	0	0	0	Never smoker	1.4	38.858	3	1	1	0	0	0	0	1	0	1	2.5	Bisoprolol	1	5	Ramipril	0			1	0	1	10	Atorvastatin	RCA	Stent	0	0	0	1
933	Male	64	110	70	68	3	175	78	25.4694	1	0	0	0	0	0	0	0	Current smoker	1.2	64.7863	2	1	1	0	0	0	0	1	0	1	2.5	Bisoprolol	1	2.5	Ramipril	0			1	0	1	20	Atorvastatin	LAD	Stent	0	1	0	0
934	Male	45	142	94	77	1	170	80	27.6817	1	0	0	0	0	0	0	0	Ex- smoker	0.9	96.9873	1	1	1	0	0	0	0	1	0	1	6.25	Carvedilol	1	5	Ramipril	0			1	0	1	20	Atorvastatin	LAD	Stent	0	1	1	1
935	Male	66	160	90	104	1	165	59	21.6713	1	0	0	0	1	0	0	0	Ex- smoker	1.6	46.1946	3	1	1	0	0	0	0	1	0	1	1.25	Bisoprolol	0			0			0	0	1	20	Atorvastatin	LCX	Stent	0	0	1	1
936	Female	70	118	73	53	1	155	49	20.3954	1	1	0	1	0	0	0	0	Never smoker	0.6	105.045	1	1	1	0	0	0	0	1	0	1	1.25	Bisoprolol	1	2.5	Ramipril	0			1	0	1	20	Rosuvastatin	LAD	Stent	0	1	1	0
937	Male	70	130	65	64	1	167	57	20.4382	1	1	0	0	0	0	0	0	Current smoker	1	78.516	2	1	1	0	0	0	0	1	1	1	1.25	Bisoprolol	0			1	80	Telmisartan	1	0	1	5	Rosuvastatin	RCA	Stent	0	1	1	1
938	Male	64	125	83	67	1	170	69	23.8754	1	0	1	0	1	0	0	0	Current smoker	1.1	71.6294	2	1	1	0	0	0	0	1	0	1	1.25	Bisoprolol	1	2.5	Ramipril	0			1	0	1	20	Rosuvastatin	LAD	Stent	0	1	0	0
939	Male	52	113	71	54	1	160	73	28.5156	1	0	0	0	0	0	0	0	Never smoker	1.2	67.5755	2	1	1	0	0	0	0	1	0	1	1.25	Bisoprolol	1	2.5	Ramipril	0			1	0	1	10	Rosuvastatin	RCA	Stent	0	0	0	1
940	Male	64	199	109	81	1	164	65	24.1672	1	0	1	0	0	0	0	0	Never smoker	0.9	90.2948	1	1	1	0	0	0	0	1	0	1	1.25	Bisoprolol	1	2.5	Ramipril	0			1	0	1	20	Rosuvastatin	LCX	Balloon	0	0	1	0
941	Male	67	142	85	78	1	169	57	19.9573	1	0	0	0	0	0	0	0	Current smoker	1	79.2172	2	1	1	0	0	0	0	1	0	1	6.25	Carvedilol	1	5	Ramipril	0			1	0	1	20	Atorvastatin	LAD	Stent	0	1	0	0
942	Male	68	93	60	65	1	165	62	22.7732	1	0	0	0	0	0	0	0	Unknown	1.4	53.5651	3	1	1	0	0	0	0	1	0	1	2.5	Bisoprolol	1	5	Ramipril	0			1	0	1	20	Rosuvastatin	RCA	Stent	0	1	1	1
943	Male	47	157	105	57	1	175	80	26.1224	1	0	1	0	0	0	0	0	Current smoker	1.2	68.9766	2	1	1	0	0	0	0	1	0	1	6.25	Carvedilol	1	2.5	Ramipril	0			1	0	1	20	Rosuvastatin	LAD	Stent	0	1	0	0
944	Female	64	123	70	123	1	146	53	24.864	1	1	0	0	0	0	0	0	Never smoker	0.9	66.9987	2	1	1	0	0	0	0	1	0	1	1.25	Bisoprolol	1	2.5	Ramipril	0			1	0	1	20	Rosuvastatin	RCA	Stent	0	0	0	1
945	Male	56	180	103	75	1				1	0	0	1	0	0	0	0	Never smoker	1.1	73.5976	2	1	1	0	0	0	0	1	0	1	6.25	Carvedilol	0			1	8	Candesartan	1	0	1	20	Rosuvastatin
946	Female	72	108	78	79	1				1	0	0	0	0	0	0	0	Never smoker	0.9	65.4158	2	1	1	0	0	0	0	1	0	1	1.25	Bisoprolol	0			1	40	Valsartan	1	0	1	20	Rosuvastatin	LAD	Stent	0	1	0	0
947	Female	78	119	75	101	2	155	58	24.1415	1	1	0	0	1	0	0	0	Never smoker	2.1	24.2092	4	1	1	0	0	0	0	0	0	1	1.5625	Carvedilol	0			0			0	0	0			RCA	Balloon	0	1	1	1
948	Male	48	101	45	72	1	168	63	22.3214	1	1	0	0	0	0	0	0	Current smoker	1.2	68.6825	2	1	1	0	0	0	0	1	0	1	3.125	Carvedilol	1	2.5	Ramipril	0			1	0	1	20	Rosuvastatin	LCX	Stent	0	1	1	1
949	Male	44	147	103	64	1	182	71	21.4346	1	0	0	0	0	0	0	0	Current smoker	1.1	77.2903	2	1	1	0	0	0	0	1	0	1	6.25	Carvedilol	1	2.5	Ramipril	0			1	0	1	20	Rosuvastatin	RCA	Stent	0	0	0	1
950	Male	56	144	91	76	1	168	73	25.8645	1	1	0	0	1	0	0	0	Current smoker	1.2	66.5665	2	1	1	0	1	0	0	1	0	1	12.5	Carvedilol	1	5	Ramipril	0			1	0	1	20	Rosuvastatin	LAD	Stent	0	1	1	1
951	Female	63	174	107	63	1	150	53	23.5556	1	1	1	0	0	0	0	0	Never smoker	0.8	76.999	2	1	1	0	0	0	0	1	0	1	6.25	Carvedilol	1	5	Ramipril	0			1	0	1	40	Atorvastatin	RCA	Stent	0	0	0	1
952	Female	77	214	99	91	1	150	65	28.8889	1	1	0	0	1	0	0	0	Never smoker	1.7	30.9757	3	1	1	0	0	0	0	1	0	1	50	Carvedilol	0			1	16	Candesartan	1	0	1	20	Rosuvastatin
953	Male	64	110	73	75	1	160	67	26.1719	1	0	0	0	0	0	0	0	Current smoker	0.9	90.2948	1	1	1	0	0	0	0	1	0	1	6.25	Carvedilol	1	2.5	Ramipril	0			1	0	1	20	Rosuvastatin	RCA	Stent	0	0	0	1
954	Female	79	201	118	80	1				1	0	0	0	0	0	0	0	Never smoker	10	3.98748	5	1	1	0	0	0	0	1	0	1	6.25	Carvedilol	1	2.5	Ramipril	0			1	0	1	10	Rosuvastatin	LAD	Stent	0	1	0	0
955	Male	59	149	94	77	1	169	71	24.8591	1	0	0	0	0	0	1	Infarction	Current smoker	1.2	65.865	2	1	1	0	0	0	0	1	0	1	6.25	Carvedilol	1	2.5	Ramipril	0			1	0	1	10	Rosuvastatin	LCX	Balloon	0	1	1	0
956	Male	46	166	115	81	1	175	79	25.7959	1	0	0	0	0	0	0	0	Never smoker	0.8	110.613	1	1	1	0	0	0	0	1	0	1	6.25	Carvedilol	1	5	Ramipril	0			1	0	1	10	Rosuvastatin	LCX	Balloon	0	0	1	0
957	Male	77	189	84	88	3	180	77	23.7654	1	1	0	1	0	0	0	0	Current smoker	11.3	4.6914	5	1	1	0	0	0	0	1	0	1	40	Propranolol	0			0			0	0	1	10	Atorvastatin
958	Male	59	122	79	78	1	164	67	24.9108	1	0	0	0	0	0	0	0	Ex- smoker	0.9	91.7982	1	1	1	0	0	0	0	1	0	1	1.25	Bisoprolol	1	2.5	Ramipril	0			1	0	1	20	Rosuvastatin	LCX	Stent	0	0	1	0
959	Female	84	142	99	69	3				1	1	0	1	0	0	0	0	Never smoker	1	56.142	3	1	1	0	0	0	0	1	0	1	2.5	Bisoprolol	0			1	40	Valsartan	1	0	1	10	Atorvastatin
960	Female	73	129	72	77	2	150	48	21.3333	1	1	1	0	0	0	0	0	Never smoker	1.2	46.8045	3	1	1	0	0	0	0	1	0	1	2.5	Bisoprolol	1	5	Ramipril	0			1	0	1	20	Rosuvastatin	LAD	Stent	0	1	1	1
961	Male	65	129	83	74	1	165	62	22.7732	1	0	1	0	0	0	0	0	Never smoker	0.9	90.011	1	1	1	0	0	0	0	1	0	1	2.5	Bisoprolol	1	2.5	Ramipril	0			1	0	1	20	Rosuvastatin
962	Female	72	131	82	93	1	155	48	19.9792	1	1	0	1	0	0	1	Infarction	Never smoker	0.9	65.4158	2	1	1	0	0	0	0	0	0	1	6.25	Carvedilol	0			1	40	Valsartan	1	0	1	20	Atorvastatin	LAD	Balloon	0	1	0	0
963	Male	61	76	47	75	1	164	60	22.3081	1	0	0	0	0	0	1	Bleeding	Current smoker	1	80.7404	2	1	1	0	0	0	0	1	0	1	2.5	Bisoprolol	1	5	Ramipril	0			1	0	1	20	Rosuvastatin	RCA	Stent	0	0	0	1
964	Male	68	150	94	80	1	170	68	23.5294	1	1	0	0	0	0	0	0	Unknown	1.2	63.9939	2	1	1	0	0	0	0	1	0	1	2.5	Bisoprolol	1	2.5	Ramipril	0			1	0	1	20	Rosuvastatin	RCA	Stent	0	0	1	1
965	Female	62	186	94	67	1	160	70	27.3438	1	0	0	0	0	0	0	0	Never smoker	0.6	107.665	1	1	1	0	0	0	0	1	0	1	2.5	Bisoprolol	1	5	Ramipril	0			1	0	1	20	Rosuvastatin	RCA	Stent	0	0	0	1
966	Male	53	172	112	79	1	172	80	27.0416	1	0	0	0	0	0	0	0	Never smoker	1.1	74.4248	2	1	1	0	0	0	0	1	0	1	2.5	Bisoprolol	1	2.5	Ramipril	0			1	0	1	20	Rosuvastatin	RCA	Stent	0	0	1	1
967	Female	78	155	97	122	1	150	40	17.7778	1	1	0	0	0	0	0	0	Never smoker	0.7	86.0159	2	1	1	0	1	0	0	1	0	1	5	Bisoprolol	1	2.5	Ramipril	0			1	0	1	10	Rosuvastatin	LCX	Balloon	0	0	1	0
968	Male	49	205	113	62	1	170	80	27.6817	1	0	0	0	0	0	0	0	Current smoker	1.3	62.3609	2	1	1	0	0	0	0	1	0	1	2.5	Bisoprolol	1	5	Ramipril	0			1	0	1	20	Rosuvastatin	RCA	Stent	0	1	1	1
969	Male	52	186	101	114	1	156	62	25.4767	1	0	0	0	0	0	0	0	Current smoker	1.2	67.5755	2	1	1	0	0	0	0	1	0	1	2.5	Bisoprolol	1	5	Ramipril	0			1	0	1	20	Rosuvastatin	RCA	Balloon	0	0	0	1
970	Female	74	139	87	109	1	155	48	19.9792	1	0	0	0	0	0	0	0	Never smoker	1	57.6053	3	1	1	0	0	0	0	1	0	1	2.5	Bisoprolol	1	2.5	Ramipril	0			1	0	1	20	Rosuvastatin	LAD	Stent	0	1	1	0
971	Female	74	159	62	70	1	165	55	20.202	1	1	0	0	0	0	0	0	Never smoker	0.7	86.94	2	1	1	0	0	0	0	1	0	1	2.5	Bisoprolol	1	5	Ramipril	0			1	0	1	20	Rosuvastatin	RCA	Stent	0	0	0	1
972	Male	78	141	72	71	1	165	53	19.4674	1	0	0	0	0	0	0	0	Current smoker	1.5	48.107	3	1	1	0	0	0	0	1	0	1	2.5	Nebivolol	1	2.5	Ramipril	0			1	0	1	10	Rosuvastatin	LAD	Stent	0	1	0	0
973	Female	63	124	60	62	1	164	70	26.0262	1	1	0	0	0	0	0	0	Never smoker	1	59.5183	3	1	1	0	0	0	0	1	0	1	2.5	Bisoprolol	1	2.5	Ramipril	0			1	0	1	20	Rosuvastatin	RCA	Stent	0	1	0	1
974	Male	64	180	120	87	1	174	68	22.46	1	0	0	0	0	0	0	0	Current smoker	1.2	64.7863	2	1	1	0	0	0	0	1	0	1	2.5	Bisoprolol	1	2.5	Ramipril	0			1	0	1	10	Rosuvastatin	LAD	Stent	0	1	1	1
975	Female	85	170	101	86	1	155	45	18.7305	1	1	0	0	0	0	0	0	Never smoker	0.8	72.4568	2	1	1	0	0	0	0	0	0	1	2.5	Bisoprolol	1	2.5	Ramipril	0			1	0	1	10	Rosuvastatin
976	Male	57	158	96	101	1	166	70	25.4028	1	0	0	0	1	0	0	0	Unknown	0.7	123.546	1	1	1	0	0	0	0	1	0	1	1.25	Bisoprolol	1	2.5	Ramipril	0			1	0	1	20	Rosuvastatin	Left main	Stent	1	1	1	0
977	Female	67	168	85	70	1	157	60	24.3418	1	1	1	0	0	0	0	0	Never smoker	1.1	52.657	3	1	1	0	0	0	0	1	0	1	2.5	Bisoprolol	0			1	20	Telmisartan	1	0	1	5	Rosuvastatin	LCX	Stent	0	0	1	0
978	Female	87	158	89	82	1	155	53	22.0604	1	1	0	0	0	0	0	0	Unknown	0.7	84.1301	2	1	1	0	0	0	0	1	0	1	1.25	Bisoprolol	1	2.5	Ramipril	0			1	0	1	10	Rosuvastatin	LAD	Stent	0	1	0	0
979	Female	65	131	72	75	1	168	60	21.2585	1	0	0	0	0	0	0	0	Never smoker	1.2	47.9204	3	1	1	0	0	0	0	1	0	1	1.25	Bisoprolol	1	2.5	Ramipril	0			1	0	1	5	Rosuvastatin	LAD	Stent	0	1	1	0
980	Male	80	77	56	101	1	170	67	23.1834	1	0	0	0	0	0	0	0	Never smoker	2.4	27.8241	4	1	1	0	0	0	0	1	0	1	2.5	Bisoprolol	1	2.5	Ramipril	0			1	0	1	10	Rosuvastatin	LAD	Stent	0	1	0	0
981	Female	77	162	68	68	1	155	51	21.2279	1	1	0	1	0	0	0	0	Never smoker	1.5	35.789	3	1	1	0	0	0	0	1	0	1	2.5	Bisoprolol	1	2.5	Ramipril	0			1	0	1	20	Atorvastatin	RCA	Stent	0	1	1	1
982	Male	68	121	72	50	1	175	78	25.4694	1	1	1	0	0	0	0	0	Ex- smoker	1.2	63.9939	2	1	1	0	0	0	0	1	0	1	2.5	Bisoprolol	1	2.5	Ramipril	0			1	0	1	10	Rosuvastatin	LCX	Stent	0	0	1	0
983	Female	84	175	101	94	1	158	52	20.83	1	0	0	0	0	0	1	Infarction	Never smoker	1.2	45.4897	3	1	1	0	1	0	0	1	0	1	2.5	Bisoprolol	0			1	100	Losartan	1	0	1	10	Rosuvastatin	LCX	Stent	0	1	1	0
984	Male	70	97	59	83	1	157	61	24.7475	1	0	0	0	0	0	0	0	Current smoker	1.2	63.6184	2	1	1	0	0	0	0	0	0	0			0			0			0	0	1	10	Rosuvastatin
985	Male	65	159	99	62	1	170	60	20.7612	1	1	0	0	0	0	0	0	Current smoker	0.9	90.011	1	1	1	0	0	0	0	0	1	1	2.5	Bisoprolol	1	2.5	Ramipril	0			1	0	1	10	Rosuvastatin
986	Male	72	148	77	66	1	168	62	21.9671	1	1	0	0	0	0	0	0	Ex- smoker	1.1	69.937	2	1	1	0	0	0	0	1	0	1	2.5	Bisoprolol	1	5	Ramipril	0			1	0	1	5	Rosuvastatin
987	Female	61	176	106	93	1	153	51	21.7865	1	0	0	0	0	0	0	0	Never smoker	0.7	90.4173	1	1	1	0	0	0	0	1	0	1	2.5	Bisoprolol	1	2.5	Ramipril	0			1	0	1	5	Rosuvastatin	LAD	Stent	0	1	0	0
988	Male	66	165	94	118	1	167	55	19.721	1	1	0	0	0	0	0	0	Ex- smoker	1	79.4594	2	1	1	0	0	0	0	1	0	1	2.5	Bisoprolol	1	2.5	Ramipril	0			1	0	1	5	Rosuvastatin	LAD	Stent	0	1	0	0
989	Female	71	138	76	74	1	155	52	21.6441	1	0	0	0	0	0	0	0	Never smoker	0.8	75.1529	2	1	1	0	0	0	0	1	0	1	2.5	Bisoprolol	1	2.5	Ramipril	0			1	0	1	5	Rosuvastatin	LAD	Stent	0	1	0	0
990	Male	52	150	81	74	1	165	65	23.8751	1	0	0	0	0	0	0	0	Ex- smoker	1.2	67.5755	2	1	1	0	0	0	0	1	0	1	2.5	Bisoprolol	1	2.5	Ramipril	0			1	0	1	5	Rosuvastatin	LAD	Stent	0	1	0	0
991	Female	54	119	83	76	1	160	77	30.0781	1	0	1	1	0	0	0	0	Current smoker	0.6	110.727	1	1	1	0	0	0	0	1	0	1	2.5	Bisoprolol	1	2.5	Ramipril	0			1	0	1	20	Rosuvastatin	RCA	Stent	0	1	0	1
992	Male	78	103	77	74	2	170	55	19.0311	1	1	0	0	0	0	0	0	Current smoker	1.4	52.0938	3	1	1	0	0	0	0	1	0	1	1.25	Bisoprolol	1	2.5	Ramipril	0			1	0	1	5	Rosuvastatin	LAD	Stent	0	1	1	0
993	Male	63	166	83	59	1	167	70	25.0995	1	1	0	0	0	0	0	0	Ex- smoker	0.9	90.5839	1	1	1	0	0	0	0	1	1	1	12.5	Carvedilol	0			1	80	Telmisartan	1	0	1	10	Atorvastatin	RCA	Stent	0	0	1	1
994	Female	80	106	64	51	1	150	65	28.8889	1	1	0	0	0	0	0	0	Current smoker	0.9	64.0315	2	1	1	0	0	0	0	1	0	1	12.5	Carvedilol	1	5	Ramipril	0			1	0	1	10	Rosuvastatin	LAD	Stent	0	1	0	0
995	Male	47	121	80	70	1	169	70	24.5089	1	0	0	0	0	0	0	0	Current smoker	0.9	96.1349	1	1	1	0	0	0	0	1	0	1	12.5	Carvedilol	1	2.5	Ramipril	0			1	0	1	10	Rosuvastatin	LAD	Stent	0	1	1	1
996	Male	58	146	89	75	1	168	72	25.5102	1	0	0	1	0	0	0	0	Current smoker	1.1	73.0752	2	1	1	0	0	0	0	1	0	1	12.5	Carvedilol	1	2.5	Ramipril	0			1	0	1	10	Atorvastatin	RCA	Stent	0	0	1	1
997	Male	70	155	92	81	1	168	90	31.8878	1	1	0	0	0	0	0	0	Current smoker	0.9	88.667	2	1	1	0	0	0	0	1	0	1	5	Bisoprolol	1	5	Unknown	0			1	0	0			LAD	Stent	0	1	0	0
998	Female	70	163	82	72	1	150	48	21.3333	1	0	0	0	0	0	0	0	Current smoker	0.5	129.643	1	1	1	0	0	0	0	1	0	1	6.25	Carvedilol	1	2.5	Ramipril	0			1	0	1	10	Rosuvastatin	RCA	Stent	0	0	1	1
999	Male	71	154	80	62	1	167	70	25.0995	1	0	0	0	0	0	0	0	Ex- smoker	0.9	88.4121	2	1	1	0	0	0	0	1	0	1	12.5	Carvedilol	1	5	Ramipril	0			1	0	1	20	Atorvastatin	RCA	Stent	0	0	0	1
1000	Male	46	171	121	70	1	170	70	24.2215	1	1	0	0	0	0	1	Infarction	Current smoker	0.7	129.042	1	1	1	0	0	0	0	1	0	1	6.25	Carvedilol	1	5	Ramipril	0			1	0	1	10	Rosuvastatin	RCA	Stent	0	0	0	1
1001	Male	52	138	92	92	1				1	0	0	0	0	0	0	0	Current smoker	0.9	94.1821	1	1	1	0	0	0	0	1	0	1	12.5	Carvedilol	1	5	Ramipril	0			1	0	1	10	Rosuvastatin	LAD	Stent	0	1	0	0
1002	Male	60	165	83	65	1	160	55	21.4844	1	1	0	0	1	0	0	0	Unknown	1	81.0118	2	1	1	0	0	0	0	1	0	1	12.5	Carvedilol	1	5	Ramipril	0			1	0	1	20	Atorvastatin	RCA	Stent	0	1	1	1
1003	Male	69	98	70	72	1	165	62	22.7732	1	0	0	0	0	0	0	0	Ex- smoker	1.1	70.5439	2	1	1	0	0	0	0	1	0	1	6.25	Carvedilol	0			1	20	Valsartan	1	0	1	20	Atorvastatin	LCX	Stent	0	0	1	1
1004	Female	69	144	83	70	1	149	42	18.9181	1	0	0	0	0	0	0	0	Current smoker	0.7	88.1835	2	1	1	0	0	0	0	1	0	1	12.5	Carvedilol	0			1	80	Valsartan	1	0	1	10	Atorvastatin	LAD	Stent	0	1	0	1
1005	Male	63	128	75	62	4	160	65	25.3906	1	0	0	0	1	0	0	0	Ex- smoker	1.4	54.402	3	1	1	0	0	0	0	0	0	1	6.25	Carvedilol	1	2.5	Ramipril	0			1	0	1	20	Atorvastatin	LCX	Balloon	0	1	1	1
1006	Female	65	199	106	87	1	157	58	23.5304	1	1	0	0	0	0	0	0	Never smoker	0.7	89.2591	2	1	1	0	0	0	0	1	0	1	6.25	Carvedilol	1	5	Ramipril	0			1	0	1	20	Atorvastatin
1007	Female	75	160	86	127	3	163	57	21.4536	1	1	0	0	0	0	0	0	Never smoker	2.4	20.9178	4	1	1	0	0	0	0	1	1	1	2.5	Bisoprolol	0			0			0	0	1	40	Atorvastatin
1008	Male	74	155	86	58	1	168	58	20.5499	1	0	0	0	0	0	0	0	Current smoker	1.1	69.5491	2	1	1	0	0	0	0	1	0	1	6.25	Carvedilol	1	5	Ramipril	0			1	0	1	20	Atorvastatin	LAD	Stent	0	1	1	1
1009	Male	51	138	93	88	1	177	72	22.9819	1	1	1	0	0	0	0	0	Unknown	1.2	67.8424	2	1	1	0	0	0	0	1	0	1	6.25	Carvedilol	1	5	Ramipril	0			1	0	1	20	Atorvastatin	RCA	Stent	0	1	0	1
1010	Female	93	117	70	71	1	152	40	17.313	1	0	0	0	0	0	0	0	Never smoker	1.8	27.9081	4	1	1	0	0	0	0	1	0	0			0			0			0	0	0
1011	Male	65	119	64	62	1	173	80	26.7299	1	0	0	0	0	0	0	0	Unknown	1.4	54.058	3	1	1	0	0	0	0	1	0	1	3.125	Carvedilol	1	5	Ramipril	0			1	0	1	10	Rosuvastatin	RCA	Stent	0	0	0	1
1012	Female	71	156	72	76	1	150	47	20.8889	1	0	0	0	0	0	0	0	Never smoker	0.6	104.743	1	1	1	0	0	0	0	1	0	1	6.25	Carvedilol	1	2.5	Ramipril	0			1	0	1	20	Atorvastatin	LAD	Stent	0	1	0	0
1013	Male	43	146	96	88	1	167	73	26.1752	1	0	1	0	0	0	0	0	Ex- smoker	1	86.68	2	1	1	0	0	0	0	1	0	1	3.125	Carvedilol	1	5	Ramipril	0			1	0	1	10	Rosuvastatin	LAD	Stent	0	1	1	1
1014	Male	56	131	85	91	1	160	60	23.4375	1	1	0	0	0	0	0	0	Ex- smoker	0.8	106.283	1	1	1	0	1	0	0	1	0	1	6.25	Carvedilol	1	2.5	Ramipril	0			1	0	1	20	Rosuvastatin	RCA	Stent	0	1	1	1
1015	Female	84	162	122	104	3	155	45	18.7305	1	0	0	0	0	0	0	0	Ex- smoker	1	56.142	3	1	1	0	0	0	0	0	0	0			1	5	Ramipril	0			1	0	1	20	Atorvastatin
1016	Female	71	136	86	76	1	160	54	21.0938	1	0	0	0	0	0	0	0	Never smoker	0.6	104.743	1	1	1	0	0	0	0	1	0	1	6.25	Carvedilol	1	2.5	Ramipril	0			1	0	1	20	Atorvastatin	LCX	Stent	0	0	1	0
1017	Male	76	180	108	61	1	174	78	25.763	1	0	0	0	1	0	0	0	Current smoker	1.4	52.3692	3	1	1	0	0	0	0	1	0	1	2.5	Bisoprolol	1	2.5	Ramipril	0			1	0	1	20	Rosuvastatin	RCA	Stent	0	1	0	1
1018	Female	60	120	70	60	1	153	68	29.0487	1	0	0	0	0	0	0	0	Never smoker	0.9	67.8823	2	1	1	0	0	0	0	1	0	1	2.5	Bisoprolol	1	2.5	Ramipril	0			1	0	1	20	Atorvastatin	RCA	Stent	0	0	0	1
1019	Male	46	203	105	74	1	168	70	24.8016	1	0	0	0	0	0	0	0	Current smoker	0.9	96.5556	1	1	1	0	0	0	0	1	0	1	1.25	Bisoprolol	1	5	Ramipril	0			1	0	1	10	Rosuvastatin
1020	Male	52	199	120	70	1	178	70	22.0932	1	0	0	0	0	0	0	0	Current smoker	1.2	67.5755	2	1	1	0	0	0	0	1	1	1	1.25	Bisoprolol	1	2.5	Ramipril	0			1	0	1	10	Rosuvastatin	LAD	Stent	0	1	0	0
1021	Male	48	113	70	93	1	169	98	34.3125	1	1	0	0	0	0	0	0	Ex- smoker	1	84.7659	2	1	1	0	0	0	0	1	0	1	3.125	Carvedilol	0			0			0	0	1	40	Atorvastatin
1022	Male	56	157	95	77	1	165	57	20.9366	1	1	1	0	1	0	0	0	Ex- smoker	0.9	92.7758	1	1	1	0	0	0	0	1	1	1	2.5	Bisoprolol	0			1	80	Telmisartan	1	0	1	10	Atorvastatin	RCA	Stent	0	0	0	1
1023	Male	49	158	120	62	1	171	80	27.3588	1	0	0	0	0	0	0	0	Ex- smoker	0.8	109.204	1	1	1	0	0	0	0	1	0	1	2.5	Bisoprolol	1	5	Ramipril	0			1	0	1	10	Rosuvastatin	LCX	Stent	0	0	1	0
1024	Male	60	122	82	58	1	157	64	25.9645	1	1	0	0	0	0	0	0	Unknown	1.2	65.6407	2	1	1	0	0	0	0	1	0	1	2.5	Bisoprolol	1	2.5	Ramipril	0			1	0	1	10	Rosuvastatin	LAD	Stent	0	1	1	1
1025	Female	71	135	82	81	1	160	60	23.4375	1	1	0	0	0	0	0	0	Never smoker	1.1	52.0408	3	1	1	0	0	0	0	1	0	1	12.5	Carvedilol	0			1	32	Candesartan	1	0	1	20	Atorvastatin	LCX	Stent	0	0	1	0
1026	Male	63	159	82	112	1	176	80	25.8264	1	0	0	0	0	0	0	0	Current smoker	1.3	59.2593	3	1	1	0	0	0	0	1	0	1	3.125	Carvedilol	1	2.5	Ramipril	0			1	0	1	20	Atorvastatin	LCX	Stent	0	1	1	0
1027	Male	55	136	86	86	1	169	65	22.7583	1	0	0	0	0	0	0	0	Never smoker	0.9	93.1158	1	1	1	0	0	0	0	1	0	1	6.25	Carvedilol	1	2.5	Ramipril	0			1	0	1	20	Atorvastatin	LAD	Stent	0	1	0	0
1028	Male	53	105	57	73	1	178	78	24.6181	1	0	0	0	0	0	0	0	Current smoker	0.7	125.384	1	1	1	0	0	0	0	1	0	1	3.125	Carvedilol	1	2.5	Ramipril	0			1	0	1	20	Atorvastatin	LAD	Stent	0	1	0	0
1029	Female	75	96	82	122	4	138	48	25.2048	1	0	0	1	0	1	0	0	Never smoker	2.1	24.4027	4	1	1	0	0	0	0	1	0	0			0			1	40	Valsartan	1	0	0
1030	Male	54	148	79	70	1	168	61	21.6128	1	0	1	0	0	0	0	0	Current smoker	1.1	74.1429	2	1	1	0	0	0	0	1	0	1	12.5	Carvedilol	1	2.5	Ramipril	0			1	0	1	20	Atorvastatin	LCX	Stent	0	0	1	0
1031	Male	58	199	130	98	1	158	60	24.0346	1	1	1	0	0	0	0	0	Current smoker	1.3	60.2624	2	1	1	0	1	0	0	1	0	1	6.25	Carvedilol	1	5	Ramipril	0			1	0	1	10	Rosuvastatin	LAD	Stent	0	1	1	1
1032	Female	79	123	61	74	1	156	55	22.6003	1	1	0	0	1	0	1	Infarction	Never smoker	1	56.8458	3	1	1	0	0	0	0	1	0	1	2.5	Bisoprolol	0			1	80	Valsartan	1	0	1	40	Atorvastatin	Left main	Stent	1	1	0	1
1033	Male	65	139	82	76	4	165	75	27.5482	1	0	0	0	0	0	0	0	Current smoker	1	79.7061	2	1	1	0	0	0	0	1	0	1	3.125	Carvedilol	0			1	20	Valsartan	1	0	1	10	Rosuvastatin	LAD	Stent	0	1	1	0
1034	Female	87	134	98	140	1	137	43	22.9101	1	0	0	0	0	0	0	0	Never smoker	0.8	72.1155	2	1	1	0	0	0	0	1	0	1	1.25	Bisoprolol	1	5	Ramipril	0			1	0	1	10	Rosuvastatin
1035	Male	66	98	60	58	1	178	83	26.1962	1	1	0	0	0	0	0	0	Current smoker	1	79.4594	2	1	1	0	0	0	0	1	0	1	2.5	Bisoprolol	1	5	Ramipril	0			1	0	1	10	Rosuvastatin	LCX	Stent	0	1	1	1
1036	Female	71	167	82	90	1	158	64	25.6369	1	1	0	1	0	0	0	0	Current smoker	1.2	47.0691	3	1	1	0	0	0	0	1	1	1	1.5625	Carvedilol	1	5	Ramipril	0			1	0	1	20	Rosuvastatin
1037	Male	56	143	89	64	1	169	69	24.1588	1	0	1	0	0	0	0	0	Never smoker	1.4	55.7184	3	1	1	0	0	0	0	1	0	1	6.25	Carvedilol	1	10	Ramipril	0			1	0	1	10	Rosuvastatin	RCA	Stent	0	0	1	1
1038	Male	57	133	86	104	1	170	78	26.9896	1	0	0	0	1	0	0	0	Never smoker	0.9	92.4431	1	1	1	0	0	0	0	1	0	1	2.5	Bisoprolol	1	2.5	Ramipril	0			1	0	1	10	Rosuvastatin
1039	Male	77	174	93	74	1	165	65	23.8751	1	0	0	0	1	0	0	0	Current smoker	1.4	52.2304	3	1	1	0	0	0	0	1	1	0			0			0			0	0	0			LAD	Stent	0	1	0	0
1040	Female	68	100	61	79	1	155	60	24.974	1	0	1	0	0	0	0	0	Never smoker	1.1	52.4989	3	1	1	0	0	0	0	1	0	1	6.25	Carvedilol	1	5	Ramipril	0			1	0	1	10	Rosuvastatin	RCA	Stent	0	1	0	1
1041	Male	42	145	81	62	1	170	78	26.9896	1	1	0	0	0	0	1	Infarction	Current smoker	1.6	50.6336	3	1	1	0	0	0	0	1	0	1	12.5	Carvedilol	1	8	Perindopril	0			1	0	1	10	Rosuvastatin	LAD	Stent	0	1	1	1
1042	Male	53	163	97	69	1	176	75	24.2123	1	0	0	1	0	0	0	0	Current smoker	1.1	74.4248	2	1	1	0	1	0	0	1	0	1	5	Bisoprolol	1	5	Ramipril	0			1	0	1	20	Atorvastatin	LCX	Balloon	0	0	1	0
1043	Male	54	150	89	79	1	170	78	26.9896	1	1	0	1	0	0	0	0	Current smoker	1.7	44.8641	3	1	1	0	0	0	0	1	1	1	2.5	Bisoprolol	0			0			0	0	1	20	Rosuvastatin	LCX	Stent	0	0	1	0
1044	Female	79	152	85	82	1	145	54	25.6837	1	0	0	0	1	0	0	0	Never smoker	0.9	64.1952	2	1	1	0	0	0	0	1	0	1	25	Atenolol	0			1	80	Telmisartan	1	0	0			LAD	Stent	0	1	0	0
1045	Male	51	159	91	58	1	162	62	23.6244	1	1	0	0	0	0	0	0	Never smoker	1.2	67.8424	2	1	1	0	0	0	0	1	0	1	6.25	Carvedilol	1	5	Ramipril	0			1	0	1	10	Rosuvastatin	RCA	Stent	0	0	0	1
1046	Male	53	182	99	48	1	171	68	23.255	1	1	0	1	0	0	0	0	Never smoker	2.8	25.3201	4	1	1	0	0	0	0	1	0	1	2.5	Bisoprolol	0			0			0	0	1	10	Rosuvastatin	RCA	Stent	0	0	1	1
1047	Male	37	155	86	78	1	170	110	38.0623	1	0	0	0	0	0	0	0	Unknown	1.3	66.0203	2	1	1	0	0	0	0	1	0	1	12.5	Carvedilol	1	5	Ramipril	0			1	0	1	10	Rosuvastatin	RCA	Stent	0	0	0	1
1048	Male	66	144	92	90	1	164	62	23.0518	1	0	0	0	0	0	0	0	Never smoker	1.2	64.3829	2	1	1	0	0	0	0	1	0	1	6.25	Carvedilol	1	5	Ramipril	0			1	0	1	10	Rosuvastatin	LAD	Stent	0	1	1	1
1049	Female	71	154	91	95	2	150	62	27.5556	1	0	0	0	0	0	0	0	Never smoker	1	58.0913	3	1	1	0	0	0	0	1	0	1	6.25	Carvedilol	1	5	Ramipril	0			1	0	1	10	Rosuvastatin	LAD	Stent	0	1	1	0
1050	Female	71	155	80	61	1	155	60	24.974	1	1	0	0	1	0	1	Infarction	Never smoker	0.6	104.743	1	1	1	0	0	0	0	1	0	1	1.25	Bisoprolol	1	5	Ramipril	0			1	0	1	10	Rosuvastatin	RCA	Stent	0	0	1	1
1051	Male	69	149	91	92	1	170	61	21.1073	1	1	1	0	1	0	1	Infarction	Ex- smoker	1.1	70.5439	2	1	1	0	0	0	0	1	0	0			0			0			0	0	0
1052	Male	74	193	98	62	2	170	66	22.8374	1	0	1	1	0	0	1	Infarction	Unknown	1.9	37.015	3	1	1	0	0	0	0	1	0	1	5	Bisoprolol	1	5	Ramipril	0			1	0	1	10	Atorvastatin
1053	Female	84	112	52	65	3	160	52	20.3125	1	1	0	0	0	0	0	0	Never smoker	2.5	19.5014	4	1	1	0	0	0	0	1	0	0			1	2.5	Ramipril	0			1	0	0
1054	Male	76	168	88	104	1	185	78	22.7904	1	0	0	0	0	0	0	0	Never smoker	1.3	57.0449	3	1	1	0	0	0	0	1	0	1	2.5	Bisoprolol	1	2.5	Ramipril	0			1	0	1	5	Rosuvastatin	RCA	Stent	0	1	1	1
1055	Male	57	181	108	128	1	162	69	26.2917	1	0	0	0	0	0	0	0	Current smoker	0.9	92.4431	1	1	1	0	0	0	0	1	0	1	2.5	Bisoprolol	1	2.5	Ramipril	0			1	0	1	5	Rosuvastatin	LCX	Stent	0	0	1	0
1056	Female	76	182	86	83	1	152	52	22.5069	1	0	0	0	0	0	0	0	Never smoker	0.7	86.4706	2	1	1	0	1	0	0	1	0	1	2.5	Bisoprolol	1	2.5	Ramipril	0			1	0	1	10	Rosuvastatin	LCX	Balloon	0	1	1	1
1057	Male	47	104	78	84	4	172	72	24.3375	1	0	0	0	0	0	0	0	Unknown	1.2	68.9766	2	1	1	0	0	0	0	1	0	1	12.5	Carvedilol	0			0			0	0	1	10	Rosuvastatin	LAD	Stent	0	1	0	0
1058	Male	71	150	71	90	1	163	61	22.9591	1	0	0	1	0	0	0	0	Current smoker	10.5	5.19105	5	1	1	0	0	0	0	1	0	1	12.5	Carvedilol	1	5	Ramipril	0			1	0	1	10	Atorvastatin
1059	Male	61	113	68	98	1	165	60	22.0386	1	1	0	1	0	0	0	0	Ex- smoker	7.1	8.40889	5	1	1	0	0	0	0	1	1	1	6.25	Carvedilol	1	2.5	Ramipril	0			1	0	0			LAD	Balloon	0	0	1	0
1060	Male	75	140	74	69	1	162	74	28.1969	1	0	0	0	0	0	1	Infarction	Ex- smoker	0.8	100.164	1	1	1	0	1	0	0	1	0	1	2.5	Bisoprolol	1	2.5	Ramipril	0			1	0	1	5	Rosuvastatin	Left main	Stent	1	0	0	0
1061	Male	77	140	77	105	3	170	63	21.7993	1	1	0	0	1	0	0	0	Ex- smoker	1.4	52.2304	3	1	1	0	0	0	0	1	0	1	6.25	Carvedilol	0			1	20	Valsartan	1	0	1	5	Rosuvastatin	LAD	Balloon	0	1	1	1
1062	Female	75	142	86	90	1	155	60	24.974	1	1	1	1	0	0	0	0	Never smoker	0.9	64.8759	2	1	1	0	0	0	0	1	0	1	2.5	Bisoprolol	0			0			0	0	1	20	Atorvastatin	LCX	Stent	0	1	1	0
1063	Male	49	157	94	58	1	160	57	22.2656	1	0	1	1	0	0	0	0	Never smoker	1	84.4118	2	1	1	0	0	0	0	1	0	1	2.5	Bisoprolol	0			1	80	Valsartan	1	0	1	20	Atorvastatin	LCX	Stent	0	0	1	0
1064	Male	74	93	53	67	1	151	50	21.9289	1	0	0	0	0	0	1	Infarction	Ex- smoker	1	77.6352	2	1	1	0	0	0	0	1	0	1	2.5	Bisoprolol	1	2.5	Ramipril	0			1	0	1	10	Atorvastatin	RCA	Stent	0	0	0	1
1065	Male	56	111	65	92	3	161	53	20.4467	1	1	1	0	0	0	0	0	Current smoker	2.3	31.4193	3	1	1	0	0	0	0	0	1	1	25	Carvedilol	0			0			0	0	1	10	Atorvastatin
1066	Female	66	167	92	97	1	156	70	28.764	1	0	0	1	0	0	0	0	Never smoker	0.9	66.5815	2	1	1	0	0	0	0	1	0	1	5	Bisoprolol	0			0			0	0	1	20	Atorvastatin
1067	Male	57	134	91	70	1	171	78	26.6749	1	1	0	0	0	0	0	0	Ex- smoker	0.8	105.902	1	1	1	0	0	0	0	1	0	1	2.5	Bisoprolol	1	2.5	Ramipril	0			1	0	1	20	Atorvastatin	LAD	Stent	0	1	1	1
1068	Male	62	136	89	90	1	172	68	22.9854	1	0	0	0	0	0	0	0	Ex- smoker	1.3	59.452	3	1	1	0	0	0	0	1	0	1	2.5	Bisoprolol	1	2.5	Ramipril	0			1	0	1	20	Rosuvastatin	LAD	Stent	0	1	0	0
1069	Male	41	107	63	101	1	167	75	26.8923	1	0	0	0	0	0	0	0	Ex- smoker	1	87.5221	2	1	1	0	0	0	0	1	0	1	2.5	Bisoprolol	1	2.5	Ramipril	0			1	0	1	20	Atorvastatin	RCA	Stent	0	0	1	1
1070	Male	71	111	68	74	1	167	58	20.7967	1	0	0	0	0	0	1	Bleeding	Unknown	2.1	33.2557	3	1	1	0	0	0	0	1	0	1	2.5	Bisoprolol	0			0			0	0	1	20	Atorvastatin
1071	Female	70	153	95	98	1	150	48	21.3333	1	0	0	0	0	0	1	Infarction	Never smoker	0.8	75.3696	2	1	1	0	0	0	0	1	0	1	2.5	Bisoprolol	1	2.5	Ramipril	0			1	0	1	20	Atorvastatin	LCX	Stent	0	1	1	0
1072	Male	77	136	65	53	1				1	0	0	0	0	0	0	0	Never smoker	0.9	86.968	2	1	1	0	0	0	0	1	0	1	2.5	Bisoprolol	1	5	Ramipril	0			1	0	1	20	Atorvastatin	RCA	Stent	0	0	0	1
1073	Female	78	87	63	86	1	152	44	19.0443	1	0	0	0	0	0	0	0	Never smoker	0.8	73.732	2	1	1	0	0	0	0	1	0	1	2.5	Bisoprolol	1	5	Ramipril	0			1	0	1	20	Atorvastatin	LAD	Stent	0	1	0	0
1074	Female	84	94	55	97	3				1	0	0	0	0	0	0	0	Never smoker	1.1	50.2946	3	1	1	0	0	0	0	1	0	1	6.25	Carvedilol	1	5	Ramipril	0			1	0	1	10	Rosuvastatin
1075	Male	71	116	67	97	3	153	52	22.2137	1	1	0	0	0	0	1	Infarction	Unknown	2.5	27.1947	4	1	1	0	0	0	0	1	1	1	5	Bisoprolol	0			1	16	Candesartan	1	0	0
1076	Male	73	102	80	87	1	160	50	19.5312	1	1	0	1	0	0	0	0	Current smoker	1.2	63.0788	2	1	1	0	1	0	0	1	0	1	6.25	Carvedilol	0			1	40	Valsartan	1	0	1	20	Rosuvastatin	LCX	Stent	0	1	1	1
1077	Male	76	143	89	82	4	173	72	24.0569	1	1	0	0	0	0	0	0	Never smoker	1.8	39.1853	3	1	1	0	0	0	0	1	0	1	6.25	Carvedilol	0			0			0	0	1	5	Rosuvastatin	LAD	Stent	0	1	0	0
1078	Male	58	157	78	63	1	175	78	25.4694	1	0	0	0	0	0	1	Bleeding	Unknown	0.8	105.529	1	1	1	0	0	0	0	1	0	1	3.125	Carvedilol	1	2.5	Ramipril	0			1	0	1	20	Rosuvastatin	RCA	Stent	0	0	0	1
1079	Male	67	106	64	100	1	162	62	23.6244	1	1	1	0	0	0	0	0	Current smoker	1	79.2172	2	1	1	0	0	0	0	1	0	1	2.5	Bisoprolol	1	2.5	Ramipril	0			1	0	1	10	Rosuvastatin	LCX	Stent	0	1	1	0
1080	Male	69	147	92	65	1	164	60	22.3081	1	0	0	0	0	0	0	0	Never smoker	0.9	88.9264	2	1	1	0	0	0	0	1	0	1	2.5	Bisoprolol	1	2.5	Ramipril	0			1	0	1	20	Rosuvastatin	LAD	Stent	0	1	0	0
1081	Female	56	180	110	99	1	168	63	22.3214	1	0	0	0	0	0	0	0	Unknown	0.8	78.8622	2	1	1	0	0	0	0	1	1	1	5	Bisoprolol	0			1	80	Telmisartan	1	0	1	20	Atorvastatin	LCX	Stent	0	0	1	0
1082	Male	87	161	64	49	1	161	64	24.6904	1	1	0	0	0	0	1	Infarction	Unknown	1.1	67.3013	2	1	1	0	0	0	0	1	0	0			1	5	Ramipril	0			1	0	1	10	Rosuvastatin	RCA	Stent	0	0	0	1
1083	Female	75	108	70	64	1	155	60	24.974	1	0	0	0	0	0	0	0	Never smoker	0.9	64.8759	2	1	1	0	0	0	0	1	0	1	6.25	Carvedilol	0			0			0	0	1	20	Atorvastatin	RCA	Stent	0	0	1	1
1084	Male	61	149	95	68	1	166	68	24.677	1	1	0	0	0	0	0	0	Current smoker	0.8	104.454	1	1	1	0	0	0	0	1	0	1	1.25	Bisoprolol	1	4	Perindopril	0			1	0	0
1085	Male	47	156	94	69	1	175	73	23.8367	1	0	0	0	0	0	0	0	Current smoker	0.8	110.131	1	1	0	0	0	0	1	1	0	1	1.25	Bisoprolol	1	2.5	Ramipril	0			1	0	1	20	Rosuvastatin	RCA	Stent	0	0	0	1
1086	Male	45	168	103	100	1	160	80	31.25	1	0	0	0	0	0	0	0	Current smoker	0.5	191.117	1	1	0	0	0	0	1	1	0	1	6.25	Carvedilol	1	5	Ramipril	0			1	0	1	20	Rosuvastatin	LAD	Stent	0	1	0	0
1087	Male	80	130	83	104	1	155			1	1	0	1	0	0	0	0	Current smoker	1.3	56.454	3	1	1	0	0	0	0	0	0	0			1	2.5	Ramipril	0			1	0	1	10	Rosuvastatin
1088	Female	75	164	89	108	1	163	60	22.5827	1	0	0	0	0	0	0	0	Never smoker	0.8	74.3213	2	1	1	0	0	0	0	1	0	1	6.25	Carvedilol	0			1	16	Candesartan	1	0	1	10	Rosuvastatin	RCA	Stent	0	1	0	1
1089	Female	79	188	74	92	1	155	53	22.0604	1	0	0	0	1	0	0	0	Never smoker	0.6	102.497	1	1	1	0	0	0	1	1	0	1	5	Bisoprolol	1	5	Ramipril	0			1	0	1	5	Rosuvastatin	LAD	Stent	0	1	0	0
1090	Male	64	158	85	73	1	166	67	24.3141	1	1	0	0	0	0	0	0	Never smoker	1.2	64.7863	2	1	1	0	0	0	1	1	0	1	6.25	Carvedilol	0			1	8	Candesartan	1	0	1	20	Rosuvastatin	LAD	Stent	0	1	0	0
1091	Male	52	145	83	80	1	169	65	22.7583	1	1	0	0	0	0	0	0	Current smoker	1.1	74.7132	2	1	1	0	0	0	1	1	0	1	2.5	Nebivolol	1	5	Ramipril	0			1	0	1	10	Rosuvastatin	RCA	Stent	0	1	1	1
1092	Male	71	177	99	109	2	172	65	21.9713	1	1	1	1	0	1	0	0	Current smoker	1.8	39.7304	3	1	1	0	0	0	1	1	0	1	3.125	Carvedilol	0			0			0	0	1	10	Rosuvastatin
1093	Male	68	93	56	59	1	168	65	23.03	1	0	0	0	0	0	0	0	Ex- smoker	1	78.9794	2	1	1	0	0	0	0	1	0	1	12.5	Carvedilol	1	4	Perindopril	0			1	0	1	10	Rosuvastatin	LCX	Stent	0	0	1	1
1094	Male	35	201	130	100	1	193	125	33.5579	1	0	0	0	0	0	0	0	Current smoker	1	90.3789	1	1	1	0	0	0	0	1	0	1	5	Bisoprolol	1	5	Ramipril	0			1	0	1	40	Atorvastatin	RCA	Stent	0	1	0	1
1095	Female	83	134	87	95	1	158	55	22.0317	1	1	0	0	0	0	0	0	Never smoker	1	56.2787	3	1	0	0	0	0	1	1	0	1	2.5	Bisoprolol	1	4	Perindopril	0			1	0	1	10	Rosuvastatin	LAD	Stent	0	1	0	1
1096	Male	72	161	83	68	1	160	64	25	1	1	0	1	0	0	0	0	Ex- smoker	0.9	88.1614	2	1	1	0	0	0	1	1	0	1	5	Bisoprolol	1	5	Ramipril	0			1	0	1	20	Atorvastatin	LAD	Stent	0	1	1	0
1097	Male	70	169	98	97	1	170	68	23.5294	1	1	0	0	0	0	1	Infarction	Ex- smoker	1.3	58.0053	3	1	1	0	0	0	1	1	0	1	2.5	Bisoprolol	1	2	Perindopril	0			1	0	1	40	Atorvastatin	RCA	Stent	0	0	0	1
1098	Male	64	130	88	117	1	172	68	22.9854	1	1	0	0	0	0	0	0	Ex- smoker	0.8	103.441	1	1	0	0	0	0	1	1	0	1	1.25	Bisoprolol	1	4	Perindopril	0			1	0	1	20	Atorvastatin	RCA	Stent	0	0	0	1
1099	Female	79	153	85	75	1	154	52	21.9261	1	1	1	0	0	0	0	0	Never smoker	1.1	50.925	3	1	1	0	0	0	1	1	0	1	2.5	Bisoprolol	0			0			0	0	0
1100	Female	54	141	85	100	1	158	52	20.83	1	1	0	0	0	0	0	0	Never smoker	0.6	110.727	1	1	0	0	0	0	1	1	0	1	5	Bisoprolol	1	4	Perindopril	0			1	0	1	40	Atorvastatin	LAD	Stent	0	1	0	0
1101	Male	54	168	100	83	1	178	72	22.7244	1	0	1	0	0	0	0	0	Current smoker	0.8	107.071	1	1	1	0	0	0	0	1	0	1	2.5	Bisoprolol	1	2.5	Ramipril	0			1	0	1	20	Atorvastatin	LAD	Stent	0	1	0	0
1102	Male	59	202	112	76	1	162	67	25.5296	1	0	0	0	0	0	0	0	Current smoker	0.9	91.7982	1	1	1	0	0	0	0	1	0	1	2.5	Bisoprolol	1	5	Ramipril	0			1	0	1	40	Atorvastatin	LCX	Stent	0	0	1	0
1103	Male	74	100	76	100	1	172	65	21.9713	1	0	0	0	0	0	0	0	Never smoker	1.3	57.3546	3	1	1	0	0	0	1	1	0	1	1.25	Bisoprolol	1	2.5	Ramipril	0			1	0	1	20	Atorvastatin	LAD	Stent	0	1	1	1
1104	Male	67	87	52	56	1	175	72	23.5102	1	1	1	1	0	0	0	0	Never smoker	1.5	49.6147	3	1	1	0	0	0	0	1	1	1	25	Carvedilol	0			0			0	0	1	20	Atorvastatin	RCA	Stent	0	0	0	1
1105	Male	65	131	84	93	1	174	74	24.4418	1	0	0	0	0	0	0	0	Current smoker	0.9	90.011	1	1	0	0	0	0	1	1	0	1	12.5	Carvedilol	1	2	Perindopril	0			1	0	1	20	Atorvastatin	LCX	Stent	0	0	1	0
1106	Male	75	144	91	86	1	168	67	23.7387	1	0	0	0	0	0	0	0	Never smoker	1.1	69.3599	2	1	1	0	0	0	0	1	0	1	2.5	Bisoprolol	1	5	Ramipril	0			1	0	1	20	Atorvastatin	LAD	Stent	0	1	0	0
1107	Male	77	143	84	80	1	168	68	24.093	1	0	0	1	0	0	0	0	Ex- smoker	1.5	48.2332	3	1	1	0	0	0	0	0	0	1	5	Bisoprolol	1	5	Ramipril	0			1	0	0
1108	Female	77	132	73	74	1	150	50	22.2222	1	1	0	0	1	0	0	0	Never smoker	0.8	73.9253	2	1	1	0	0	0	1	1	0	1	6.25	Carvedilol	0			1	40	Valsartan	1	0	1	20	Atorvastatin	LAD	Stent	0	1	1	0
1109	Male	63	138	77	91	1	168	67	23.7387	1	0	0	0	0	0	0	0	Current smoker	0.9	90.5839	1	1	1	0	0	0	1	1	0	1	1.25	Bisoprolol	1	5	Ramipril	0			1	0	1	40	Atorvastatin	RCA	Stent	0	0	0	1
1110	Female	81	171	63	60	1	155	38	15.8169	1	0	0	1	0	0	0	0	Never smoker	0.7	85.3594	2	1	1	0	0	0	1	1	0	0			0			0			0	0	1	20	Atorvastatin	LAD	Stent	0	1	0	0
1111	Male	80	156	82	67	2	160	49	19.1406	1	1	0	0	0	0	0	0	Current smoker	2.6	25.3692	4	1	1	0	0	0	0	1	0	1	2.5	Bisoprolol	0			0			0	0	1	10	Rosuvastatin	LAD	Stent	0	1	0	0
1112	Male	71	102	54	64	1	160	71	27.7344	1	0	0	0	0	0	0	0	Ex- smoker	1	78.2902	2	1	0	0	0	0	1	1	0	1	2.5	Bisoprolol	1	2	Perindopril	0			1	0	1	10	Rosuvastatin	RCA	Stent	0	1	0	1
1113	Female	85	100	64	60	1	150	42	18.6667	1	0	0	0	0	0	0	0	Never smoker	1.3	41.3765	3	1	0	0	0	0	1	1	0	1	1.563	Carvedilol	1	2	Perindopril	0			1	0	1	10	Rosuvastatin	RCA	Stent	0	1	0	1
1114	Male	53	204	100	58	1	178	90	28.4055	1	0	1	0	0	0	0	0	Current smoker	1.1	74.4248	2	1	1	0	0	0	0	0	1	0			0			0			0	0	1	10	Rosuvastatin
1115	Male	69	199	105	98	1	162	80	30.4832	1	0	1	1	0	0	0	0	Never smoker	0.9	88.9264	2	1	1	0	1	0	0	1	0	1	2.5	Bisoprolol	1	10	Ramipril	0			1	0	1	20	Rosuvastatin	RCA	Balloon	0	0	0	1
1116	Male	69	182	92	54	1	170	90	31.1419	1	0	1	0	0	0	1	Infarction	Ex- smoker	1.2	63.8045	2	1	1	0	0	0	0	0	1	0			0			0			0	0	1	10	Atorvastatin
1117	Female	85	157	64	97	1	150	54	24	1	1	0	0	1	0	0	0	Never smoker	0.8	72.4568	2	1	1	0	0	0	0	0	0	0			0			0			0	0	1	10	Atorvastatin
1118	Male	75	160	65	50	1	160	65	25.3906	1	0	1	0	0	0	0	0	Never smoker	1	77.424	2	1	1	0	0	0	0	0	0	1	1.5625	Carvedilol	0			0			0	0	1	10	Atorvastatin
1119	Male	48	188	119	81	1	180	76	23.4568	1	0	0	0	0	0	0	0	Current smoker	1.1	75.9371	2	1	1	0	0	0	0	1	0	1	2.5	Bisoprolol	1	4	Perindopril	0			1	0	1	20	Atorvastatin	LCX	Stent	0	0	1	0
1120	Male	55	175	123	88	1	174	74	24.4418	1	1	0	0	0	0	0	0	Never smoker	0.8	106.673	1	1	1	0	0	0	0	1	0	1	1.25	Bisoprolol	1	2.5	Ramipril	0			1	0	1	10	Rosuvastatin	LAD	Stent	0	1	0	0
1121	Female	75	55	47	50	3	150	62	27.5556	1	0	0	0	0	0	0	0	Never smoker	1	57.4486	3	1	1	0	0	0	0	1	0	1	3.125	Carvedilol	1	2.5	Ramipril	0			1	0	1	10	Rosuvastatin	RCA	Stent	0	0	0	1
1122	Male	67	127	72	89	1	168	64	22.6757	1	1	0	0	0	0	0	0	Ex- smoker	1.7	42.9419	3	1	1	0	0	0	0	1	0	1	1.25	Bisoprolol	0			0			0	0	1	80	Fluvastatin	RCA	Stent	0	0	0	1
1123	Female	47	180	102	104	1	151	48	21.0517	1	1	0	0	0	0	0	0	Never smoker	0.6	113.892	1	1	1	0	0	0	1	1	0	1	2.5	Bisoprolol	0			0			0	0	1	10	Rosuvastatin	LAD	Stent	0	1	0	0
1124	Female	75	133	77	55	1	151	59	25.8761	1	0	1	0	0	0	0	0	Never smoker	0.7	86.7034	2	1	1	0	0	0	1	1	0	1	2.5	Bisoprolol	0			0			0	0	1	5	Rosuvastatin	RCA	Stent	0	0	0	1
1125	Male	49	147	86	93	1	172	85	28.7317	1	0	0	0	0	0	0	0	Current smoker	1.1	75.6199	2	1	1	0	0	0	0	1	0	1	2.5	Bisoprolol	1	2.5	Ramipril	0			1	0	1	10	Rosuvastatin	LAD	Stent	0	1	0	0
1126	Male	71	155	108	74	1	167	72	25.8166	1	0	0	0	0	0	0	0	Ex- smoker	1.3	57.8385	3	1	0	0	0	0	1	1	0	1	1.25	Bisoprolol	1	4	Perindopril	0			1	0	1	10	Rosuvastatin	LAD	Stent	0	1	0	1
1127	Male	65	91	51	60	1	165	60	22.0386	1	0	0	0	0	0	0	0	Current smoker	1	79.7061	2	1	0	0	0	0	1	1	0	1	2.5	Bisoprolol	1	2.5	Ramipril	0			1	0	1	10	Atorvastatin	RCA	Stent	0	0	0	1
1128	Male	64	92	63	70	1	172	70	23.6614	1	0	1	0	0	0	0	0	Current smoker	1	79.9574	2	1	0	0	0	0	1	1	0	1	2.5	Bisoprolol	0			1	40	Valsartan	1	0	1	10	Rosuvastatin	LAD	Stent	0	1	1	1
1129	Male	65	122	67	60	1	175	87	28.4082	1	1	0	0	0	0	1	Infarction	Never smoker	2.1	33.8572	3	1	1	0	0	0	0	1	0	1	2.5	Bisoprolol	1	4	Perindopril	0			1	0	1	10	Rosuvastatin	LAD	Stent	1	1	1	1
1130	Male	55	151	87	69	1	173	65	21.7181	1	1	0	1	0	0	0	0	Current smoker	0.8	106.673	1	1	1	0	0	0	1	1	0	1	2.5	Bisoprolol	1	2	Perindopril	0			1	0	1	10	Rosuvastatin
1131	Female	76	148	88	72	1	155	60	24.974	1	0	0	0	0	0	0	0	Never smoker	0.9	64.7017	2	1	1	0	0	0	0	1	0	1	2.5	Bisoprolol	1	2	Perindopril	0			1	0	1	10	Rosuvastatin	RCA	Stent	0	0	0	1
1132	Male	64	137	75	74	1	172	65	21.9713	1	0	0	0	0	0	1	Bleeding	Never smoker	1	79.9574	2	0	1	0	0	0	1	1	0	1	2.5	Bisoprolol	0			0			0	0	1	5	Rosuvastatin
1133	Male	44	146	90	77	1	170	76	26.2976	1	0	0	0	0	0	0	0	Ex- smoker	0.9	97.4308	1	1	1	0	0	0	1	1	0	1	6.25	Carvedilol	0			1	8	Candesartan	1	0	1	10	Rosuvastatin	RCA	Stent	0	0	0	1
1134	Male	59	164	100	78	1	171	81	27.7008	1	0	0	0	0	0	0	0	Current smoker	1.2	65.865	2	1	1	0	0	0	0	1	0	1	2.5	Bisoprolol	1	4	Perindopril	0			1	0	1	10	Rosuvastatin	RCA	Stent	0	0	0	1
1135	Female	56	245	101	93	1	154	56	23.6128	1	1	0	0	0	0	1	Infarction	Never smoker	9.1	4.76761	5	1	1	0	0	0	1	1	1	1	6.25	Carvedilol	0			0			0	0	1	40	Atorvastatin
1136	Female	67	138	80	71	1	155	46	19.1467	1	1	0	0	1	0	1	Infarction	Never smoker	0.8	76.0428	2	1	0	0	0	0	1	1	0	1	2.5	Bisoprolol	0			0			0	0	1	10	Rosuvastatin	RCA	Balloon	0	0	0	1
1137	Female	76	148	85	102	1	147	47	21.7502	1	0	1	0	0	0	0	0	Never smoker	0.7	86.4706	2	1	1	0	0	0	1	1	1	1	2.5	Bisoprolol	1	2	Perindopril	0			1	0	1	10	Rosuvastatin	LAD	Stent	0	1	1	1
1138	Male	63	161	94	86	1	160	58	22.6562	1	1	0	0	0	0	0	0	Ex- smoker	0.8	103.772	1	1	1	0	0	0	1	1	0	1	2.5	Bisoprolol	1	2	Perindopril	0			1	0	1	10	Rosuvastatin	LCX	Stent	0	0	1	1
1139	Male	83	101	59	84	1	160	60	23.4375	1	1	0	1	0	0	0	0	Ex- smoker	1.6	44.0946	3	1	1	0	0	0	0	1	0	1	2.5	Bisoprolol	1	2.5	Ramipril	0			1	0	1	20	Rosuvastatin	RCA	Stent	1	1	1	1
1140	Female	86	104	60	85	1	150	48	21.3333	1	0	0	0	0	0	0	0	Never smoker	2.5	19.4085	4	1	1	0	0	0	1	1	0	1	2.5	Bisoprolol	1	4	Perindopril	0			1	0	1	20	Atorvastatin	RCA	Stent	0	0	0	1
1141	Male	63	140	96	80	1	167	68	24.3824	1	0	0	0	0	0	0	0	Current smoker	0.8	103.772	1	1	1	0	0	0	0	1	0	0			0			0			0	0	1	10	Rosuvastatin	LAD	Stent	0	1	1	1
1142	Female	83	168	78	56	1				1	0	0	0	0	0	1	Infarction	Never smoker	0.8	72.8078	2	1	1	0	0	0	1	1	0	1	2.5	Bisoprolol	1	2	Perindopril	0			1	0	1	10	Rosuvastatin	LAD	Stent	0	1	0	0
1143	Female	50	156	74	72	1	158	84	33.6485	1	0	0	0	0	0	0	0	Never smoker	0.6	112.471	1	1	1	0	0	0	0	1	0	1	1.25	Bisoprolol	1	2	Perindopril	0			1	0	1	10	Rosuvastatin	Left main	Stent	1	0	0	0
1144	Male	57	127	72	73	1	177	87	27.7698	1	0	0	0	0	0	0	0	Current smoker	1.2	66.3277	2	1	1	0	0	0	0	1	0	1	2.5	Bisoprolol	1	2	Perindopril	0			1	0	1	10	Rosuvastatin	LAD	Stent	0	1	0	0
1145	Female	77	120	82	59	1	150	47	20.8889	1	0	0	0	0	0	0	0	Never smoker	0.9	64.5303	2	1	1	0	0	0	0	1	0	1	5	Bisoprolol	1	8	Perindopril	0			1	0	1	10	Rosuvastatin	LAD	Stent	0	1	0	0
1146	Male	70	93	69	74	1	170	60	20.7612	1	0	0	0	0	0	0	0	Never smoker	1.1	70.3381	2	1	0	0	0	0	1	1	0	0			1	2	Perindopril	0			1	0	1	10	Rosuvastatin	LCX	Stent	0	0	1	0
1147	Male	45	143	104	79	1	165	74	27.1809	1	0	0	0	0	0	0	0	Current smoker	0.8	111.108	1	1	1	0	0	0	0	1	0	1	1.25	Bisoprolol	1	2	Perindopril	0			1	0	1	10	Rosuvastatin	LCX	Balloon	0	0	1	0
1148	Female	83	134	70	65	1	155	60	24.974	1	1	1	0	1	0	0	0	Never smoker	1.6	32.7182	3	1	1	0	0	0	0	1	0	1	2.5	Bisoprolol	0			0			0	0	1	20	Atorvastatin
1149	Male	42	124	74	91	1	170	85	29.4118	1	1	0	0	0	0	0	0	Current smoker	0.8	112.675	1	1	0	0	0	0	1	1	0	1	2.5	Bisoprolol	1	4	Perindopril	0			1	0	1	20	Atorvastatin	RCA	Stent	0	1	0	1
1150	Male	53	134	84	90	1	161	60	23.1473	1	0	0	0	0	0	0	0	Never smoker	0.7	125.384	1	1	1	0	0	0	0	1	0	1	2.5	Bisoprolol	1	2.5	Ramipril	0			1	0	1	10	Rosuvastatin	LAD	Stent	0	1	0	1
1151	Female	73	130	83	95	3	163	67	25.2174	1	1	0	0	1	0	1	Infarction	Never smoker	1.3	42.6748	3	1	1	0	0	0	0	1	0	1	2.5	Bisoprolol	1	2	Perindopril	1	30	Fimasartan	1	1	1	10	Atorvastatin
1152	Male	69	145	89	104	1	165	55	20.202	1	0	0	0	1	0	0	0	Never smoker	0.9	88.9264	2	1	1	0	0	0	1	1	0	1	2.5	Bisoprolol	1	5	Ramipril	0			1	0	1	10	Atorvastatin	LAD	Stent	0	1	0	0
1153	Female	72	180	83	47	1	157	58	23.5304	1	1	0	0	0	0	0	0	Never smoker	0.8	74.9398	2	1	0	0	0	0	1	1	0	1	25	Carvedilol	1	4	Perindopril	0			1	0	1	10	Rosuvastatin	RCA	Stent	0	0	1	1
1154	Male	71	166	77	70	3	166	77	27.9431	1	1	0	0	0	0	0	0	Never smoker	6.7	8.71801	5	1	0	0	0	0	1	1	1	1	6.25	Carvedilol	1	2.5	Ramipril	0			1	0	1	20	Atorvastatin	LAD	Stent	0	1	0	0
1155	Male	33	159	112	102	1	172	110	37.1823	1	0	0	0	0	0	0	0	Current smoker	1.3	67.5716	2	1	0	0	0	0	1	1	0	1	2.5	Bisoprolol	0			0			0	0	1	20	Atorvastatin	RCA	Stent	0	0	0	1
1156	Female	78	120	78	100	3	150	50	22.2222	1	0	0	0	0	0	0	0	Never smoker	1.8	28.9226	4	1	1	0	0	0	0	1	0	1	1.25	Bisoprolol	1	2.5	Ramipril	0			1	0	1	10	Rosuvastatin
1157	Female	67	204	105	74	1	155	63	26.2227	1	1	0	0	0	0	0	0	Never smoker	0.7	88.7116	2	1	1	0	0	0	1	1	1	1	50	Carvedilol	1	8	Perindopril	0			1	0	1	10	Rosuvastatin	RCA	Stent	0	1	0	1
1158	Male	66	127	81	51	1	170	69	23.8754	1	0	0	0	0	0	0	0	Never smoker	1	79.4594	2	1	0	0	0	0	1	1	1	1	3.125	Carvedilol	1	2	Perindopril	0			1	0	1	10	Rosuvastatin	LCX	Stent	0	0	1	0
1159	Male	77	164	95	52	1	165	70	25.7117	1	0	0	0	1	0	0	0	Ex- smoker	1.1	68.9903	2	1	1	0	0	0	0	1	0	1	2.5	Bisoprolol	1	4	Perindopril	0			1	0	1	10	Rosuvastatin	RCA	Stent	0	0	0	1
1160	Female	78	143	83	130	1	158	52	20.83	1	1	0	0	0	0	0	0	Never smoker	0.8	73.732	2	1	1	0	0	0	0	1	0	1	1.25	Bisoprolol	1	2	Perindopril	0			1	0	1	20	Atorvastatin	LAD	Stent	0	1	1	1
1161	Male	60	170	94	101	1	175	70	22.8571	1	0	0	0	0	0	1	Infarction	Current smoker	0.9	91.4855	1	1	0	0	0	0	1	1	0	1	1.25	Bisoprolol	1	2	Perindopril	0			1	0	1	20	Atorvastatin	LCX	Stent	0	0	1	0
1162	Male	77	144	77	50	1	173	75	25.0593	1	0	1	0	0	0	0	0	Never smoker	1.1	68.9903	2	1	0	0	0	0	1	1	0	1	1.25	Bisoprolol	1	2	Perindopril	0			1	0	1	10	Rosuvastatin	RCA	Stent	0	0	0	1
1163	Female	50	188	90	66	1	158	57	22.8329	1	0	0	0	0	0	0	0	Never smoker	0.9	70.4417	2	1	1	0	0	0	0	0	0	1	1.25	Bisoprolol	1	2	Perindopril	0			1	0	1	10	Rosuvastatin
1164	Female	75	152	88	94	3	160	50	19.5312	1	1	0	1	0	1	0	0	Never smoker	2.2	23.1272	4	1	1	0	0	0	0	1	1	1	6.25	Carvedilol	0			0			0	0	1	10	Atorvastatin
1165	Female	84	125	59	67	2	150	50	22.2222	1	0	0	0	0	0	0	0	Never smoker	0.8	72.631	2	1	1	0	0	0	0	1	0	1	6.25	Carvedilol	0			1	40	Valsartan	1	0	1	10	Rosuvastatin	LCX	Stent	0	0	1	0
1166	Female	81	161	81	70	2	153	43	18.369	1	0	0	0	0	0	0	0	Ex- smoker	3	15.9183	4	1	1	0	0	0	0	1	0	1	6.25	Carvedilol	0			0			0	0	1	20	Atorvastatin
1167	Male	65	148	62	117	1	173	73	24.3911	1	0	0	0	0	0	1	Bleeding	Ex- smoker	12.7	4.24328	5	1	1	0	0	0	1	0	0	1	25	Carvedilol	0			1	40	Telmisartan	1	0	0
1168	Male	55	141	77	141	1	130	36	21.3018	1	0	0	0	0	0	0	0	Never smoker	1	82.4554	2	1	0	0	0	0	0	0	0	1	2.5	Bisoprolol	1	2	Perindopril	0			1	0	1	10	Atorvastatin
1169	Male	75	150	90	90	2	170	54	18.6851	1	1	0	0	0	0	0	0	Current smoker	1.9	36.9142	3	1	1	0	0	0	0	1	0	0			0			0			0	0	1	20	Atorvastatin	RCA	Stent	0	1	0	1
1170	Female	76	149	93	58	1	151	55	24.1217	1	0	0	0	0	0	0	0	Never smoker	0.6	103.306	1	1	1	0	0	0	0	1	0	1	6.25	Carvedilol	1	4	Perindopril	0			1	0	1	10	Rosuvastatin	LAD	Stent	0	1	1	1
1171	Male	75	192	96	98	1	158	69	27.6398	1	0	0	0	0	0	0	0	Never smoker	0.8	100.164	1	1	1	0	0	0	1	1	0	1	2.5	Bisoprolol	1	4	Perindopril	0			1	0	1	5	Rosuvastatin	RCA	Stent	0	1	1	1
1172	Female	88	105	73	78	3	160	44	17.1875	1	0	1	0	0	0	0	0	Never smoker	1	55.6144	3	1	1	0	0	0	0	1	0	0			0			0			0	0	1	10	Atorvastatin	Left main	Stent	1	0	0	0
1173	Male	68	120	67	83	1	175	63	20.5714	1	1	0	0	0	0	0	0	Never smoker	0.8	102.176	1	1	1	0	0	0	1	1	1	0			1	4	Perindopril	0			1	0	1	5	Rosuvastatin	RCA	Stent	0	1	0	1
1174	Male	71	159	80	48	1	170	72	24.9135	1	0	0	0	0	0	0	0	Never smoker	1.5	49.0341	3	1	1	0	0	0	0	1	0	1	2.5	Bisoprolol	1	4	Perindopril	0			1	0	0			LAD	Stent	0	1	0	0
1175	Male	79	165	107	78	1	172	70	23.6614	1	0	1	0	0	0	1	Infarction	Unknown	1.1	68.6321	2	1	1	0	0	0	0	0	0	1	3.125	Carvedilol	0			1	80	Valsartan	1	0	1	20	Atorvastatin	RCA	Stent	0	0	0	1
1176	Male	80	119	104	120	1	173	75	25.0593	1	0	0	0	0	0	0	0	Never smoker	5.7	10.2543	5	1	1	0	0	0	0	1	0	1	2.5	Bisoprolol	0			1	40	Valsartan	1	0	1	10	Atorvastatin	LAD	Stent	0	1	0	0
1177	Male	76	164	73	76	1	169	70	24.5089	1	1	0	0	0	0	0	0	Ex- smoker	1.5	48.3614	3	1	1	0	0	0	1	1	0	1	12.5	Carvedilol	0			1	80	Valsartan	1	0	1	40	Atorvastatin	LAD	Stent	0	1	0	0
1178	Male	73	151	89	61	1	165	65	23.8751	1	0	0	0	0	0	0	0	Current smoker	0.7	117.494	1	1	1	0	0	0	1	1	0	1	3.125	Carvedilol	1	2.5	Ramipril	0			1	0	1	40	Atorvastatin	LAD	Stent	0	1	0	0
1179	Male	65	161	89	72	1				1	0	1	0	1	0	0	0	Ex- smoker	0.7	120.295	1	1	1	0	1	0	1	1	0	1	2.5	Bisoprolol	0			1	40	Telmisartan	1	0	1	20	Rosuvastatin	LAD	Stent	0	1	0	0
1180	Female	60	142	80	97	1	152	42	18.1787	1	1	1	0	0	0	0	0	Never smoker	0.7	90.7212	1	1	1	0	0	0	0	1	0	1	2.5	Bisoprolol	1	4	Perindopril	0			1	0	1	10	Atorvastatin
1181	Male	56	179	86	76	1	167	70	25.0995	1	0	0	1	0	0	0	0	Never smoker	20.9	2.4614	5	1	1	0	0	0	0	1	1	1	2.5	Bisoprolol	1	10	Ramipril	0			1	0	1	10	Rosuvastatin
1182	Male	68	186	70	93	1	168	68	24.093	1	0	0	0	0	0	0	0	Current smoker	1	78.9794	2	1	1	0	0	0	1	1	0	1	2.5	Bisoprolol	1	4	Perindopril	0			1	0	1	10	Atorvastatin	LAD	Stent	0	1	0	0
1183	Male	58	116	58	70	1	170	68	23.5294	1	0	0	0	1	0	0	0	Ex- smoker	1.1	73.0752	2	1	0	0	0	0	1	1	0	1	1.25	Bisoprolol	1	2	Perindopril	0			1	0	1	5	Rosuvastatin	RCA	Stent	0	0	0	1
1184	Female	58	135	59	81	1	165	65	23.8751	1	1	0	0	0	0	0	0	Never smoker	0.7	91.3477	1	1	1	0	0	0	0	1	1	0			1	4	Perindopril	0			1	0	1	20	Rosuvastatin
1185	Female	75	225	88	71	1	152	56	24.2382	1	1	0	0	0	0	0	0	Never smoker	2.3	21.9708	4	0	1	0	0	0	0	1	1	1	12.5	Carvedilol	1	2	Perindopril	0			1	0	1	10	Rosuvastatin
1186	Male	66	153	84	77	1	168	72	25.5102	1	0	1	1	0	1	1	Infarction	Current smoker	0.9	89.7325	2	1	1	0	0	0	0	1	0	1	2.5	Bisoprolol	0			1	100	Losartan	1	0	1	20	Rosuvastatin
1187	Male	56	143	89	98	1	168	70	24.8016	1	1	0	0	0	0	0	0	Ex- smoker	1	82.1544	2	1	0	0	0	0	1	1	0	1	2.5	Bisoprolol	1	4	Perindopril	0			1	0	1	5	Rosuvastatin	RCA	Stent	0	0	0	1
1188	Male	63	195	85	80	1	152	86	37.223	1	1	0	0	1	0	0	0	Ex- smoker	6.7	8.93216	5	1	1	0	0	0	0	1	1	1	6.25	Carvedilol	0			1	80	Telmisartan	1	0	1	20	Rosuvastatin
1189	Male	54	143	94	99	1	165	66	24.2424	1	1	0	0	0	0	0	0	Current smoker	0.8	107.071	1	1	1	0	0	0	0	1	0	1	2.5	Bisoprolol	1	2.5	Ramipril	0			1	0	1	10	Rosuvastatin	LAD	Stent	0	1	0	1
1190	Male	70	114	66	62	1	165	69	25.3444	1	1	0	0	1	0	0	0	Ex- smoker	1.2	63.6184	2	1	1	0	0	0	0	1	0	1	5	Bisoprolol	1	2.5	Ramipril	0			1	0	1	10	Rosuvastatin	LAD	Stent	1	1	1	1
1191	Female	72	123	81	86	1	153	55	23.4952	1	0	0	0	0	0	0	0	Never smoker	0.6	104.446	1	1	1	0	0	0	1	1	0	0			0			0			0	0	1	10	Rosuvastatin	RCA	Stent	0	0	0	1
1192	Male	86	115	86	55	4	169	72	25.2092	1	0	1	0	0	0	0	0	Current smoker	1.1	67.4594	2	1	1	0	0	0	0	1	0	0			1	25	Captopril	0			1	0	1	20	Atorvastatin
1193	Male	73	83	61	94	1	168	70	24.8016	1	1	0	1	1	0	0	0	Current smoker	1	77.85	2	1	1	0	1	0	0	0	0	1	2.5	Bisoprolol	0			1	80	Valsartan	1	0	1	20	Pravastatin	RCA	Stent	0	0	0	1
1194	Male	59	139	60	86	1	172	53	17.9151	1	0	0	0	0	0	0	0	Current smoker	0.7	122.684	1	1	0	0	0	0	1	1	1	1	2.5	Bisoprolol	0			1	40	Telmisartan	1	0	1	10	Atorvastatin
1195	Female	78	139	81	115	1	148	52	23.74	1	0	0	0	0	0	0	0	Never smoker	0.4	164.076	1	1	1	0	0	0	0	1	0	1	2.5	Bisoprolol	1	5	Ramipril	0			1	0	1	20	Atorvastatin	LAD	Stent	0	1	0	0
1196	Male	70	152	89	100	2	172	77	26.0276	1	1	1	1	0	0	0	0	Never smoker	1.3	58.0053	3	1	1	0	0	0	0	1	1	1	25	Carvedilol	0			1	20	Olmesartan	1	0	1	10	Atorvastatin
1197	Male	79	80	51	51	1	168	72	25.5102	1	0	0	0	0	0	1	Infarction	Never smoker	1.2	62.0754	2	1	1	0	0	0	0	1	1	1	1.25	Bisoprolol	1	8	Perindopril	0			1	0	1	20	Atorvastatin	RCA	Stent	0	0	0	1
1198	Female	79	157	90	57	1	161	52	20.061	1	0	0	0	0	0	0	0	Never smoker	0.8	73.5415	2	1	1	0	0	0	0	1	0	1	2.5	Bisoprolol	1	5	Ramipril	0			1	0	0
1199	Male	55	137	68	90	1	158	65	26.0375	1	1	0	0	0	0	0	0	Ex- smoker	0.9	93.1158	1	1	1	0	0	0	0	1	0	1	1.25	Bisoprolol	1	2.5	Ramipril	0			1	0	1	20	Atorvastatin	RCA	Stent	0	0	1	1
1200	Male	56	163	103	76	1	160	75	29.2969	1	0	0	0	0	0	0	0	Ex- smoker	1.1	73.5976	2	1	0	0	0	0	1	1	0	1	2.5	Bisoprolol	1	4	Perindopril	0			1	0	1	20	Atorvastatin	RCA	Stent	0	1	1	1
1201	Female	78	142	82	82	1	154	56	23.6128	1	0	0	0	0	0	0	0	Current smoker	0.9	64.3614	2	1	1	0	0	0	0	1	0	1	2.5	Bisoprolol	0			0			0	0	1	10	Atorvastatin	RCA	Stent	0	0	0	1
1202	Male	74	164	93	81	1	172	78	26.3656	1	1	0	0	0	0	0	0	Never smoker	1.2	62.9048	2	1	1	0	0	0	0	1	0	1	2.5	Bisoprolol	1	4	Perindopril	0			1	0	1	20	Atorvastatin	LAD	Stent	0	1	0	0
1203	Male	62	121	66	88	1	163	68	25.5937	1	1	0	0	0	0	0	0	Current smoker	0.6	145.101	1	1	1	0	0	0	0	1	0	1	2.5	Bisoprolol	1	4	Perindopril	0			1	0	1	20	Atorvastatin	RCA	Stent	0	0	0	1
1204	Male	70	159	73	65	1	173	83	27.7323	1	1	0	0	0	0	0	0	Ex- smoker	0.9	88.667	2	1	1	0	0	0	0	1	0	1	2.5	Bisoprolol	1	4	Perindopril	0			1	0	1	40	Atorvastatin	LAD	Stent	0	1	1	1
1205	Female	85	165	93	82	1	158	61	24.4352	1	1	0	0	0	0	0	0	Never smoker	0.7	84.5282	2	1	1	0	0	0	0	1	0	1	2.5	Bisoprolol	1	2.5	Ramipril	0			1	0	1	10	Rosuvastatin	LAD	Stent	0	1	0	0
1206	Female	66	122	77	79	1	158	69	27.6398	1	0	0	1	0	0	0	0	Never smoker	0.6	106.307	1	1	1	0	0	0	1	1	0	1	50	Atenolol	0			1	80	Valsartan	1	0	1	10	Atorvastatin
1207	Male	35	116	91	82	1	182	65	19.6232	1	0	0	0	0	0	0	0	Current smoker	1.7	48.9924	3	1	1	0	0	0	1	1	0	1	1.563	Carvedilol	1	2	Perindopril	0			1	0	1	10	Atorvastatin	RCA	Stent	0	0	0	1
1208	Male	71	116	76	65	1	175	80	26.1224	1	0	1	0	0	0	0	0	Ex- smoker	0.9	88.4121	2	1	0	0	0	0	1	1	0	1	3.125	Carvedilol	1	2	Perindopril	0			1	0	1	10	Rosuvastatin	LCX	Stent	0	0	1	0
1209	Female	72	193	83	62	1	155	60	24.974	1	0	0	0	0	0	1	Infarction	Never smoker	1.2	46.9357	3	1	1	0	0	0	1	1	0	1	5	Bisoprolol	1	4	Perindopril	0			1	0	1	20	Rosuvastatin	LAD	Stent	0	1	1	1
1210	Male	57	191	112	97	1	180	75	23.1481	1	0	1	0	1	0	0	0	Ex- smoker	1	81.8597	2	1	0	0	0	0	1	1	1	0			1	2	Perindopril	0			1	0	1	10	Rosuvastatin	LAD	Stent	0	1	1	1
1211	Male	73	145	71	68	1	158	52	20.83	1	1	0	0	0	0	0	0	Unknown	0.9	87.9149	2	1	1	0	0	0	0	1	0	1	1.25	Bisoprolol	1	2.5	Ramipril	0			1	0	1	10	Rosuvastatin
1212	Female	82	133	77	81	1	150	45	20	1	0	0	0	0	0	0	0	Never smoker	0.5	125.546	1	1	1	0	0	0	0	1	0	1	3.125	Carvedilol	1	2	Perindopril	0			1	0	1	10	Atorvastatin	LAD	Stent	0	1	1	1
1213	Female	78	149	68	52	1	150	54	24	1	0	0	0	0	0	0	0	Never smoker	0.9	64.3614	2	1	0	0	0	0	1	1	0	1	3.125	Carvedilol	1	2.5	Ramipril	0			1	0	1	5	Rosuvastatin	LCX	Stent	0	1	1	1
1214	Male	47	135	88	67	1	172	70	23.6614	1	0	0	0	0	0	0	0	Never smoker	1.1	76.2623	2	1	0	0	0	0	1	1	0	0			1	2.5	Ramipril	0			1	0	1	5	Rosuvastatin	LAD	Stent	0	1	0	0
1215	Male	72	161	72	81	1	160	58	22.6562	1	0	1	0	0	0	0	0	Never smoker	1.1	69.937	2	1	1	0	0	0	0	1	0	1	2.5	Bisoprolol	1	5	Ramipril	0			1	0	1	10	Atorvastatin	RCA	Balloon	0	1	0	1
1216	Male	67	103	77	98	1	173	60	20.0474	1	1	0	0	0	0	0	0	Current smoker	1	79.2172	2	1	1	0	0	0	0	1	0	1	2.5	Bisoprolol	1	2.5	Ramipril	0			1	0	1	5	Rosuvastatin	RCA	Stent	0	0	0	1
1217	Female	67	119	61	91	3	160	57	22.2656	1	1	1	1	0	0	0	0	Never smoker	1	58.7792	3	1	1	0	0	0	0	0	1	1	1.25	Bisoprolol	1	2	Perindopril	0			1	0	0
1218	Female	86	174	94	86	1	156	47	19.313	1	0	0	0	0	0	0	0	Never smoker	0.8	72.2849	2	1	1	0	0	0	1	1	0	1	3.125	Carvedilol	1	25	Captopril	0			1	0	1	10	Atorvastatin	LAD	Stent	0	1	1	1
1219	Female	85	157	77	78	1	142	38	18.8455	1	0	0	0	0	0	1	Infarction	Never smoker	0.9	63.2483	2	1	1	0	0	0	0	1	0	1	1.25	Bisoprolol	1	2.5	Ramipril	0			1	0	0
1220	Male	84	161	79	95	1	172	62	20.9573	1	0	0	0	0	0	0	0	Ex- smoker	1.4	51.316	3	1	1	0	0	0	0	1	0	1	1.563	Carvedilol	1	2	Perindopril	0			1	0	1	20	Atorvastatin
1221	Male	54	172	104	65	1	173	61	20.3816	1	0	0	0	0	0	0	0	Current smoker	1	82.7631	2	1	1	0	0	0	1	1	0	1	3.125	Carvedilol	1	6.25	Captopril	0			1	0	1	20	Rosuvastatin	LAD	Stent	0	1	0	1
1222	Male	64	154	90	81	1	158	60	24.0346	1	0	0	0	0	0	0	0	Current smoker	0.7	120.674	1	1	0	0	0	0	1	1	0	1	6.25	Carvedilol	1	4	Perindopril	0			1	0	1	10	Rosuvastatin	LAD	Stent	0	1	1	0
1223	Male	64	157	76	102	1	165	58	21.3039	1	1	0	0	1	0	0	0	Current smoker	1.2	64.7863	2	1	0	0	0	0	1	1	0	1	3.125	Carvedilol	1	4	Perindopril	0			1	0	1	20	Atorvastatin	LAD	Stent
1224	Female	81	149	77	104	3	157	50	20.2848	1	0	1	1	0	1	0	0	Never smoker	1.2	45.8268	3	1	1	0	0	0	0	1	0	1	1.25	Bisoprolol	1	2.5	Ramipril	0			1	0	1	10	Atorvastatin	LCX	Balloon	0	0	1	0
1225	Male	86	119	67	98	1	175	56	18.2857	1	0	0	0	1	0	0	0	Ex- smoker	1	75.3026	2	1	1	0	0	0	0	1	0	1	6.25	Carvedilol	1	2.5	Ramipril	0			1	0	1	10	Atorvastatin	LAD	Stent	0	1	0	0
1226	Male	82	141	81	86	1	170	70	24.2215	1	0	0	0	0	0	0	0	Current smoker	1.8	38.5855	3	1	1	0	0	0	0	1	0	1	2.5	Bisoprolol	0			0			0	0	1	10	Atorvastatin	RCA	Stent	0	0	0	1
1227	Male	62	140	74	68	1	165	65	23.8751	1	1	0	1	0	0	0	0	Never smoker	1.4	54.579	3	1	0	0	0	0	0	0	0	1	6.25	Carvedilol	0			0			0	0	1	10	Vytorin
1228	Male	69	111	64	87	1				1	0	0	0	0	0	1	Infarction	Never smoker	0.9	88.9264	2	1	1	0	0	0	0	1	0	1	2.5	Bisoprolol	1	2.5	Ramipril	0			1	0	1	10	Rosuvastatin	LAD	Stent	0	1	1	1
1229	Female	78	94	77	88	1	159	59	23.3377	1	1	0	0	0	0	0	0	Never smoker	1.1	51.0569	3	1	1	0	0	0	0	1	0	1	1.25	Bisoprolol	1	2.5	Ramipril	0			1	0	1	10	Atorvastatin	LAD	Stent	0	1	0	0
1230	Male	74	145	74	68	1	177	75	23.9395	1	0	0	0	0	0	0	0	Current smoker	1	77.6352	2	1	1	0	0	0	0	1	0	1	2.5	Bisoprolol	1	2.5	Ramipril	0			1	0	1	10	Rosuvastatin	RCA	Stent	1	1	0	1
1231	Female	62	167	92	102	1	148	52	23.74	1	0	0	0	0	0	0	0	Never smoker	0.7	90.1194	1	1	1	0	0	0	0	1	0	1	1.563	Carvedilol	1	5	Ramipril	0			1	0	1	10	Atorvastatin	RCA	Stent	0	1	0	1
1232	Female	78	140	71	101	1	149	50	22.5215	1	1	0	0	1	0	0	0	Never smoker	0.7	86.0159	2	1	1	0	0	0	0	1	0	1	3.125	Carvedilol	1	2.5	Ramipril	0			1	0	1	10	Atorvastatin	LAD	Stent	0	1	1	1
1233	Male	67	176	94	68	1	174	71	23.4509	1	0	0	0	0	0	1	Infarction	Current smoker	0.6	142.835	1	1	0	0	0	0	1	1	0	1	2.5	Bisoprolol	1	4	Perindopril	0			1	0	1	20	Atorvastatin
1234	Male	76	116	72	98	1	160	50	19.5312	1	1	0	0	1	0	0	0	Ex- smoker	1.3	57.0449	3	1	1	0	0	0	0	1	1	0			0			0			0	0	1	10	Rosuvastatin
1235	Male	72	120	47	90	1	165	55	20.202	1	0	0	0	0	0	0	0	Current smoker	2.3	29.8566	4	1	1	0	0	0	0	1	0	1	2.5	Bisoprolol	1	4	Perindopril	0			1	0	1	20	Atorvastatin	RCA	Stent	0	1	0	1
1236	Male	62	115	61	55	1	165	63	23.1405	1	0	0	0	0	0	0	0	Current smoker	0.9	90.8786	1	1	0	0	0	0	1	1	0	1	1.25	Bisoprolol	1	2	Perindopril	0			1	0	1	20	Atorvastatin	RCA	Stent	0	0	0	1
1237	Male	71	150	92	92	1	169	69	24.1588	1	0	0	0	1	0	0	0	Ex- smoker	1.2	63.4355	2	1	1	0	0	0	0	1	0	1	2.5	Bisoprolol	1	4	Perindopril	0			1	0	1	20	Atorvastatin	LAD	Stent	0	1	1	0
1238	Female	76	137	71	81	1	152	48	20.7756	1	1	0	1	1	0	0	0	Never smoker	1	57.2943	3	1	1	0	0	0	0	1	1	1	5	Bisoprolol	0			1	80	Telmisartan	1	0	1	10	Atorvastatin	LAD	Stent	1	1	1	1
1239	Male	74	160	76	78	1	160	60	23.4375	1	0	1	0	1	0	1	Infarction	Never smoker	0.8	100.437	1	1	1	0	0	0	0	1	0	1	10	Betaxolol	0			0			0	0	1	10	Atorvastatin
1240	Male	61	149	91	81	1	168	80	28.3447	1	0	0	0	0	0	0	0	Never smoker	0.9	91.1791	1	1	1	0	0	0	0	1	0	1	2.5	Bisoprolol	1	2	Perindopril	0			1	0	1	20	Atorvastatin	LAD	Stent	0	1	0	0
1241	Male	58	103	69	112	1	165	68	24.977	1	0	1	1	0	0	0	0	Current smoker	1	81.5712	2	1	1	0	0	0	0	1	0	1	3.125	Carvedilol	1	2	Perindopril	0			1	0	1	20	Atorvastatin
1242	Male	69	157	64	58	1	158	58	23.2335	1	0	1	1	0	0	0	0	Current smoker	0.9	88.9264	2	1	1	0	0	0	0	1	0	1	1.25	Bisoprolol	1	5	Ramipril	0			1	0	1	20	Atorvastatin	LAD	Stent	0	1	0	0
1243	Male	59	163	89	101	1				1	0	1	1	0	0	0	0	Current smoker	0.8	105.163	1	1	1	0	0	0	0	1	0	1	32	Carvedilol	1	2.5	Ramipril	0			1	0	1	5	Rosuvastatin	LCX	Balloon	0	0	1	0
1244	Male	79	138	81	102	1	160	45	17.5781	1	0	0	0	1	0	1	Infarction	Never smoker	1	76.6116	2	1	1	0	1	0	0	1	1	0			1	4	Perindopril	0			1	0	1	20	Atorvastatin	LAD	Balloon	0	1	0	0
1245	Female	87	164	87	74	1				1	0	0	0	0	1	0	0	Never smoker	0.8	72.1155	2	1	1	0	0	0	0	1	0	1	1.25	Bisoprolol	1	2	Perindopril	0			1	0	1	20	Atorvastatin	LCX	Stent	0	1	1	0
1246	Male	61	157	83	83	1	174	62	20.4783	1	0	0	0	0	0	0	0	Ex- smoker	1.1	72.3309	2	1	1	0	0	0	0	1	0	1	6.25	Carvedilol	1	2	Perindopril	0			1	0	1	10	Rosuvastatin	LAD	Stent	0	1	0	0
1247	Male	44	230	123	98	1	172	80	27.0416	1	1	1	0	1	0	0	0	Current smoker	0.9	97.4308	1	1	1	0	0	0	0	1	1	1	1.25	Bisoprolol	0			1	160	Valsartan	1	0	1	20	Atorvastatin	RCA	Stent	0	0	0	1
1248	Female	61	122	75	105	1	150	62	27.5556	1	0	0	0	0	0	0	0	Never smoker	0.6	108.021	1	1	1	0	0	0	1	1	0	1	6.25	Carvedilol	1	2.5	Ramipril	0			1	0	1	10	Rosuvastatin
1249	Male	52	91	66	75	1	175	65	21.2245	1	0	0	0	0	0	0	0	Current smoker	1.5	52.2342	3	1	0	0	0	0	1	1	0	1	6.25	Carvedilol	1	2	Perindopril	0			1	0	1	10	Rosuvastatin	RCA	Stent	0	0	0	1
1250	Female	63	130	80	85	1				1	0	0	0	0	0	0	0	Never smoker	0.7	89.8271	2	1	1	0	0	0	0	1	0	1	25	Carvedilol	1	5	Ramipril	0			1	0	1	10	Rosuvastatin	RCA	Stent	0	1	0	1
1251	Male	79	191	71	64	1	164	55	20.4491	1	1	0	0	0	0	0	0	Never smoker	1.3	56.5984	3	1	1	0	0	0	0	1	0	1	6.25	Carvedilol	1	2.5	Ramipril	0			1	0	1	10	Rosuvastatin	LAD	Stent	0	1	0	0
1252	Male	80	153	85	88	1	173	85	28.4005	1	0	0	0	0	0	0	0	Ex- smoker	1.1	68.4571	2	1	1	0	0	0	0	1	0	1	6.25	Carvedilol	1	2.5	Ramipril	0			1	0	1	20	Atorvastatin	LAD	Stent	0	1	0	0
1253	Male	61	135	81	60	1	162	55	20.9572	1	1	0	0	0	0	0	0	Current smoker	6.2	9.83266	5	1	1	0	0	0	0	1	0	1	12.5	Carvedilol	0			0			0	0	1	20	Atorvastatin
1254	Female	73	101	62	105	1	156	62	25.4767	1	0	0	0	0	0	0	0	Never smoker	1.1	51.7482	3	1	0	0	0	0	0	0	0	1	12.5	Carvedilol	1	2	Perindopril	0			1	0	1	10	Rosuvastatin
1255	Male	53	220	110	112	1	160	74	28.9062	1	0	0	0	0	0	0	0	Ex- smoker	0.9	93.8186	1	1	1	0	0	0	0	1	1	1	6.25	Carvedilol	1	4	Perindopril	0			1	0	1	10	Rosuvastatin	RCA	Stent	0	1	1	1
1256	Male	58	156	70	82	1	173	68	22.7204	1	0	0	0	0	0	0	0	Current smoker	0.6	147.079	1	1	1	0	0	0	0	1	0	1	2.5	Bisoprolol	1	2	Perindopril	0			1	0	1	10	Vytorin	LCX	Stent	0	0	1	1
1257	Male	73	194	87	56	1	173	70	23.3887	1	1	0	0	0	0	0	0	Never smoker	1.2	63.0788	2	1	1	1	0	0	0	1	0	1	6.25	Carvedilol	1	2	Perindopril	0			1	0	1	10	Rosuvastatin	LAD	Stent	0	1	0	0
1258	Female	65	139	92	119	1	155	49	20.3954	1	1	0	0	0	0	1	Infarction	Never smoker	1.7	32.0595	3	1	1	0	0	0	0	1	0	1	12.5	Carvedilol	0			1	40	Valsartan	1	0	0
1259	Male	73	126	68	72	1	169	61	21.3578	1	0	0	0	0	0	0	0	Never smoker	0.9	87.9149	2	1	1	0	0	0	1	1	0	1	6.25	Carvedilol	1	2	Perindopril	0			1	0	1	10	Rosuvastatin	RCA	Stent	0	0	0	1
1260	Male	69	109	72	99	1	166	62	22.4996	1	0	0	0	0	0	0	0	Current smoker	1.1	70.5439	2	1	1	0	0	0	0	1	0	1	1.25	Bisoprolol	1	2	Perindopril	0			1	0	1	20	Atorvastatin	LAD	Stent	0	1	0	0
1261	Male	71	73	45	67	1	172	74	25.0135	1	1	1	0	1	0	0	0	Never smoker	1	78.2902	2	1	1	1	0	0	0	1	0	1	2.5	Bisoprolol	1	2.5	Ramipril	0			1	0	0			RCA	Stent	1	1	1	1
1262	Female	80	170	97	72	1	146	64	30.0244	1	1	0	0	0	0	0	0	Never smoker	0.3	227.505	1	1	1	0	0	0	0	1	0	0			1	2	Perindopril	0			1	0	1	10	Rosuvastatin	LCX	Stent	0	0	1	0
1263	Female	72	138	94	122	1	154	56	23.6128	1	1	0	1	0	1	0	0	Never smoker	1.2	46.9357	3	1	1	0	0	0	0	1	0	1	2.5	Bisoprolol	1	2	Perindopril	0			1	0	0			LAD	Stent	0	1	1	1
1264	Female	79	148	72	73	1	154	47	19.8178	1	1	0	0	0	0	0	0	Never smoker	0.7	85.7937	2	1	1	0	0	0	0	1	0	1	12.5	Carvedilol	1	4	Perindopril	0			1	0	1	10	Atorvastatin	LAD	Stent	0	1	0	0
1265	Male	60	150	90	101	1	168	60	21.2585	1	0	0	0	0	0	0	0	Never smoker	0.8	104.805	1	1	1	0	0	0	0	1	0	1	2.5	Bisoprolol	1	2	Perindopril	0			1	0	1	10	Atorvastatin	LAD	Stent	0	1	0	0
1266	Female	68	152	82	72	1	150	48	21.3333	1	1	0	0	0	0	0	0	Never smoker	0.8	75.8144	2	1	1	0	0	0	0	1	0	1	3.125	Carvedilol	1	4	Perindopril	0			1	0	1	20	Atorvastatin	LCX	Stent	0	0	1	1
1267	Female	70	117	76	110	1	153	44	18.7962	1	1	0	0	1	1	0	0	Never smoker	2.2	23.4534	4	1	1	0	0	0	0	1	0	0			1	2.5	Ramipril	0			1	0	1	10	Atorvastatin
1268	Male	75	183	73	95	1	170	58	20.0692	1	1	0	0	0	0	0	0	Never smoker	6.6	8.77247	5	1	1	0	0	0	0	1	0	1	3.125	Carvedilol	0			0			0	0	1	10	Rosuvastatin
1269	Male	68	146	82	72	1	162			1	0	0	0	0	0	0	0	Ex- smoker	1.2	63.9939	2	1	1	0	0	0	0	1	0	1	2.5	Bisoprolol	1	2.5	Ramipril	0			1	0	1	20	Atorvastatin	RCA	Stent	0	1	0	1
1270	Male	56	149	95	82	1	165	63	23.1405	1	1	0	0	0	0	0	0	Current smoker	0.7	123.99	1	1	1	0	0	0	0	1	0	1	6.25	Carvedilol	1	4	Perindopril	0			1	0	1	10	Atorvastatin	LAD	Stent	0	1	0	1
1271	Female	74	145	75	71	1	160	58	22.6562	1	1	0	0	0	0	0	0	Never smoker	0.5	128.189	1	1	1	0	0	0	0	1	0	1	3.125	Carvedilol	1	2	Perindopril	0			1	0	1	20	Atorvastatin	LAD	Stent	0	1	0	0
1272	Male	77	130	86	102	2	165	60	22.0386	1	1	1	0	1	1	0	0	Never smoker	1.8	39.0815	3	1	1	0	0	0	0	1	0	1	2.5	Bisoprolol	1	1.25	Ramipril	0			1	0	1	10	Rosuvastatin	LAD	Stent	0	1	0	0
1273	Female	64	164	89	69	1	150	54	24	1	0	1	0	1	0	0	0	Never smoker	0.8	76.7532	2	1	1	0	0	0	0	1	0	1	1.563	Carvedilol	1	2	Perindopril	0			1	0	1	10	Atorvastatin	LAD	Stent	0	1	0	0
1274	Male	56	116	71	64	1	172	80	27.0416	1	0	1	0	0	0	0	0	Current smoker	1.1	73.5976	2	1	1	0	0	0	1	1	0	1	6.25	Carvedilol	1	2.5	Ramipril	0			1	0	1	20	Atorvastatin	RCA	Stent	0	1	1	1
1275	Male	48	218	130	88	1	175	70	22.8571	1	0	0	0	0	0	0	0	Current smoker	1.2	68.6825	2	1	1	0	0	0	1	1	0	1	6.25	Carvedilol	1	2.5	Ramipril	0			1	0	1	20	Atorvastatin	LAD	Stent	0	1	0	0
1276	Male	83	164	72	100	1	160	61	23.8281	1	0	0	0	0	0	1	Infarction	Ex- smoker	1.3	56.0337	3	1	1	0	0	0	1	1	1	1	1.563	Carvedilol	1	4	Perindopril	0			1	0	1	10	Atorvastatin	LCX	Stent	1	1	1	1
1277	Male	65	127	75	113	1	165	70	25.7117	1	0	1	0	0	0	0	0	Ex- smoker	3.4	19.4162	4	1	0	0	0	0	1	1	0	1	12.5	Carvedilol	1	4	Perindopril	0			1	0	1	10	Atorvastatin	LAD	Stent	0	1	1	1
1278	Male	64	140	79	61	1	165	64	23.5078	1	1	0	1	0	0	0	0	Ex- smoker	0.9	90.2948	1	1	1	0	0	0	0	0	1	0			0			0			0	0	0
1279	Male	46	121	84	103	1	178	74	23.3556	1	0	0	0	0	0	0	0	Current smoker	1.6	49.7071	3	1	1	0	0	0	0	1	0	0			1	2	Perindopril	0			1	0	1	20	Atorvastatin	RCA	Stent	0	0	0	1
1280	Female	55	147	76	60	1	166	56	20.3223	1	1	1	0	0	0	0	0	Never smoker	0.7	92.3379	1	1	1	0	0	0	1	1	0	1	1.25	Bisoprolol	1	2	Perindopril	0			1	0	0			RCA	Stent	0	1	1	1
1281	Male	75	146	74	100	1	165	57	20.9366	1	1	0	0	0	0	0	0	Current smoker	1.3	57.1985	3	1	1	0	0	0	0	1	0	1	2.5	Bisoprolol	1	2.5	Ramipril	0			1	0	1	20	Atorvastatin	RCA	Stent	0	0	0	1
1282	Male	67	160	94	90	1	168	68	24.093	1	0	0	0	0	0	0	0	Ex- smoker	1	79.2172	2	1	1	0	0	0	0	1	0	1	3.125	Carvedilol	1	2	Perindopril	0			1	0	1	20	Atorvastatin
1283	Female	76	140	76	56	1				1	0	1	0	0	0	0	0	Never smoker	1.1	51.3268	3	1	1	0	0	0	0	1	0	1	3.125	Carvedilol	1	2	Perindopril	0			1	0	1	10	Rosuvastatin	LAD	Stent	0	1	0	0
1284	Male	82	139	69	72	1	165	55	20.202	1	1	0	0	0	0	0	0	Never smoker	1	76.0342	2	1	1	0	0	0	0	1	0	1	3.125	Carvedilol	1	2	Perindopril	0			1	0	1	10	Rosuvastatin	LCX	Stent	0	0	1	0
1285	Male	79	63	37	42	2	160	60	23.4375	1	1	0	0	0	0	0	0	Never smoker	7.6	7.37625	5	1	1	0	0	0	0	1	0	1	3.125	Carvedilol	0			0			0	0	1	10	Atorvastatin	RCA	Stent	0	0	0	1
1286	Male	91	90	50	51	1				1	0	0	0	1	0	0	0	Never smoker	1.7	40.3543	3	1	1	0	0	0	0	1	0	0			0			0			0	0	1	20	Atorvastatin	LCX	Balloon	0	0	1	0
1287	Male	78	144	82	44	1	165	62	22.7732	1	0	0	0	0	0	0	0	Never smoker	0.9	86.7405	2	1	1	0	0	0	0	1	0	1	3.125	Carvedilol	1	2	Perindopril	0			1	0	1	20	Atorvastatin	LCX	Stent	0	0	1	0
1288	Male	55	171	93	75	1	184	78	23.0388	1	0	0	0	0	0	0	0	Ex- smoker	1	82.4554	2	1	1	0	0	0	0	1	0	1	12.5	Carvedilol	1	4	Perindopril	0			1	0	1	20	Rosuvastatin	LAD	Stent	0	1	1	0
1289	Male	49	119	66	77	1	176	81	26.1493	1	0	0	0	0	0	0	0	Current smoker	0.8	109.204	1	1	0	0	0	0	1	1	0	1	3.125	Carvedilol	1	4	Perindopril	0			1	0	1	20	Atorvastatin	LAD	Balloon	0	1	0	1
1290	Male	72	124	80	52	1	168	71	25.1559	1	0	0	0	0	0	0	0	Never smoker	1	78.0683	2	1	1	0	0	0	0	1	0	1	3.125	Carvedilol	1	37.5	Captopril	0			1	0	1	20	Atorvastatin	LAD	Stent	0	1	1	0
1291	Male	81	133	87	102	3	168	65	23.03	1	0	0	0	0	0	1	Infarction	Ex- smoker	1.3	56.3119	3	1	1	0	0	0	0	1	0	1	30	Propranolol	0			0			0	0	1	20	Atorvastatin	LAD	Stent	0	1	0	0
1292	Male	75	140	70	109	1	166	70	25.4028	1	1	0	0	0	0	0	0	Ex- smoker	1.9	36.9142	3	1	1	0	0	0	0	1	0	1	5	Bisoprolol	0			0			0	0	1	40	Atorvastatin	RCA	Stent	1	1	1	1
1293	Male	60	114	76	69	1	159	55	21.7555	1	0	0	1	1	0	0	0	Ex- smoker	0.8	104.805	1	1	0	0	0	0	1	1	0	1	1.25	Bisoprolol	1	2	Perindopril	0			1	0	1	10	Atorvastatin	LAD	Stent	0	1	0	1
1294	Male	77	152	86	62	1	162	57	21.7193	1	1	0	1	0	0	0	0	Current smoker	0.9	86.968	2	1	1	0	0	0	0	1	0	1	3.125	Carvedilol	1	2	Perindopril	0			1	0	1	20	Atorvastatin	LAD	Stent	1	1	0	1
1295	Male	78	154	94	101	1	173	80	26.7299	1	0	0	0	0	0	0	0	Current smoker	0.9	86.7405	2	1	1	0	0	0	0	1	0	1	1.25	Bisoprolol	1	2.5	Ramipril	0			1	0	1	20	Atorvastatin	LAD	Stent	0	1	0	1
1296	Male	64	132	73	62	1	160	63	24.6094	1	1	1	0	0	1	0	0	Never smoker	0.9	90.2948	1	1	1	0	0	0	0	1	0	1	1.25	Bisoprolol	0			1	40	Telmisartan	1	0	1	10	Rosuvastatin	RCA	Stent	0	0	0	1
1297	Male	77	217	90	144	1	160	52	20.3125	1	1	1	1	1	0	0	0	Unknown	0.9	86.968	2	1	1	0	0	0	0	1	0	1	2.5	Bisoprolol	1	4	Perindopril	0			1	0	1	10	Atorvastatin	LAD	Stent	0	1	0	0
1298	Female	41	145	85	91	2	165	58	21.3039	1	1	0	0	0	0	0	0	Current smoker	1	64.9414	2	1	1	0	0	0	1	1	0	1	6.25	Carvedilol	1	37.5	Captopril	0			1	0	1	20	Atorvastatin	LAD	Stent	0	1	0	1
1299	Male	66	158	86	72	1	165	62	22.7732	1	0	0	0	0	0	0	0	Never smoker	0.8	102.797	1	1	1	0	0	0	0	1	0	1	1.25	Bisoprolol	1	2.5	Ramipril	0			1	0	1	20	Atorvastatin	LCX	Stent	0	0	1	0
1300	Female	60	144	83	107	2	150	60	26.6667	1	1	0	0	0	0	0	0	Never smoker	0.7	90.7212	1	1	1	0	0	0	0	1	0	1	1.25	Bisoprolol	1	5	Ramipril	0			1	0	1	20	Atorvastatin	LAD	Stent	0	1	1	0
1301	Male	69	135	83	63	1	158	58	23.2335	1	1	1	0	0	0	0	0	Ex- smoker	0.9	88.9264	2	1	1	0	0	0	0	1	0	1	2.5	Bisoprolol	0			1	80	Valsartan	1	0	1	10	Atorvastatin	RCA	Stent	0	0	0	1
1302	Male	55	138	85	79	1	170	95	32.872	1	1	0	0	0	0	0	0	Never smoker	1	82.4554	2	1	1	0	0	0	0	1	1	1	3.75	Bisoprolol	0			1	100	Losartan	1	0	1	10	Atorvastatin	LAD	Stent	0	1	0	0
1303	Male	47	121	84	72	1	165	73	26.8136	1	0	0	0	0	0	0	0	Current smoker	1	85.1289	2	1	1	0	0	0	0	1	0	1	1.563	Carvedilol	1	4	Perindopril	0			1	0	1	10	Atorvastatin
1304	Male	49	161	81	106	1	167	76	27.2509	1	1	0	0	0	0	0	0	Current smoker	0.9	95.3251	1	0	0	0	0	0	0	0	1	0			0			0			0	0	0
1305	Male	47	67	43	35	1	167	70	25.0995	1	0	0	0	0	0	0	0	Current smoker	2.2	34.2706	3	1	1	0	0	0	0	1	0	1	2.5	Bisoprolol	1	2.5	Ramipril	0			1	0	1	20	Atorvastatin	RCA	Stent	0	0	0	1
1306	Male	62	136	78	81	1	162	60	22.8624	1	0	0	0	0	0	0	0	Current smoker	0.8	104.11	1	1	1	0	0	0	0	1	0	1	2.5	Bisoprolol	1	4	Perindopril	0			1	0	1	20	Atorvastatin	LAD	Stent	0	1	0	0
1307	Female	59	166	91	66	1	167	63	22.5896	1	1	0	0	0	0	0	0	Never smoker	0.6	108.755	1	1	1	0	0	0	0	1	0	1	1.25	Bisoprolol	1	4	Perindopril	0			1	0	1	20	Atorvastatin	LCX	Stent	0	0	1	0
1308	Male	68	130	76	68	1	171	72	24.623	1	0	1	0	0	0	0	0	Never smoker	0.8	102.176	1	1	1	0	0	0	0	1	0	1	1.25	Bisoprolol	1	2	Perindopril	0			1	0	1	20	Atorvastatin	RCA	Stent	0	0	0	1
1309	Male	81	156	76	53	1	164	59	21.9363	1	0	0	0	0	0	0	0	Ex- smoker	1.1	68.2847	2	1	1	0	0	0	0	1	0	0			1	2	Perindopril	0			1	0	1	20	Atorvastatin	LCX	Stent	0	0	1	0
1310	Male	51	150	94	61	1	170	69	23.8754	1	0	0	0	0	0	0	0	Current smoker	1.2	67.8424	2	1	1	0	0	0	0	1	1	0			0			0			0	0	1	20	Atorvastatin
1311	Male	65	188	99	64	1	170	70	24.2215	1	0	0	0	1	0	0	0	Ex- smoker	0.9	90.011	1	1	1	0	0	0	0	1	0	0			0			1	40	Valsartan	1	0	1	20	Atorvastatin
1312	Male	48	137	81	81	1	172	71	23.9995	1	0	0	0	0	0	0	0	Current smoker	0.8	109.662	1	1	0	0	0	0	1	1	0	1	2.5	Bisoprolol	1	4	Perindopril	0			1	0	1	20	Atorvastatin	RCA	Stent	0	1	1	1
1313	Male	62	157	112	88	1	162	67	25.5296	1	0	0	0	0	0	0	0	Ex- smoker	2.1	34.1835	3	1	1	0	0	0	0	1	0	1	3.125	Carvedilol	0			1	50	Losartan	1	0	1	20	Atorvastatin	RCA	Stent	0	0	1	1
1314	Male	49	129	80	75	1	178	82	25.8806	1	0	0	1	0	0	0	0	Current smoker	0.8	109.204	1	1	1	0	0	0	0	1	0	1	2.5	Bisoprolol	0			1	40	Valsartan	1	0	1	40	Atorvastatin
1315	Male	51	85	49	101	1	169	68	23.8087	1	1	0	0	0	0	0	0	Current smoker	1.2	67.8424	2	1	1	0	0	0	0	1	1	1	25	Carvedilol	1	4	Perindopril	0			1	0	1	20	Atorvastatin
1316	Female	71	98	65	79	1	160	55	21.4844	1	1	1	0	0	0	1	Infarction	Never smoker	1.8	29.48	4	1	1	0	0	0	0	1	0	1	6.25	Carvedilol	0			1	5	Olmesartan	1	0	1	10	Rosuvastatin	RCA	Stent	0	0	0	1
1317	Male	43	152	79	93	1	168	90	31.8878	1	0	1	0	0	0	0	0	Current smoker	1.1	77.6518	2	1	1	0	0	0	0	1	0	1	6.25	Carvedilol	1	2	Perindopril	0			1	0	1	20	Atorvastatin	RCA	Stent	0	0	0	1
1318	Male	44	143	93	89	1	166	63	22.8625	1	1	1	0	0	0	0	0	Ex- smoker	1	86.2764	2	1	1	0	0	0	0	1	0	1	3.125	Carvedilol	1	2	Perindopril	0			1	0	1	20	Atorvastatin	LCX	Stent	0	0	1	0
1319	Male	67	152	84	69	1	167	60	21.5139	1	1	0	0	0	0	0	0	Unknown	1.2	64.1866	2	1	1	0	0	0	0	1	0	1	3.125	Carvedilol	1	2	Perindopril	0			1	0	1	20	Atorvastatin	LCX	Balloon	0	0	1	0
1320	Male	76	115	63	79	1	170	65	22.4913	1	0	0	0	0	0	0	0	Never smoker	0.8	99.8946	1	1	1	0	0	0	0	1	0	1	3.125	Carvedilol	1	2	Perindopril	0			1	0	1	20	Atorvastatin	LAD	Stent	0	1	0	1
1321	Male	55	148	100	53	1	175	76	24.8163	1	0	1	0	0	0	0	0	Never smoker	1.1	73.8673	2	1	1	0	0	0	1	1	0	1	3.125	Carvedilol	1	2	Perindopril	0			1	0	1	20	Rosuvastatin	RCA	Stent	0	0	0	1
1322	Male	43	145	69	83	1	178	90	28.4055	1	0	1	0	0	0	0	0	Current smoker	1	86.68	2	1	1	0	0	0	1	1	0	1	1.25	Bisoprolol	1	4	Perindopril	0			1	0	1	40	Atorvastatin	RCA	Stent	0	0	0	1
1323	Female	65	173	84	68	1	167	57	20.4382	1	0	0	0	0	0	0	0	Never smoker	0.7	89.2591	2	1	1	0	0	0	0	1	1	1	1.25	Bisoprolol	1	2	Perindopril	0			1	0	1	20	Atorvastatin	LAD	Stent	0	1	0	0
1324	Male	76	161	101	68	1	167	70	25.0995	1	1	0	1	0	0	1	Infarction	Ex- smoker	1.1	69.1736	2	1	1	0	0	0	0	1	0	1	25	Atenolol	0			0			0	0	1	20	Atorvastatin	LAD	Stent	0	1	0	0
1325	Male	73	157	75	59	1	160	73	28.5156	1	0	0	0	0	0	0	0	Never smoker	1.1	69.7415	2	1	1	0	0	0	0	1	1	0			0			0			0	0	1	10	Atorvastatin	LAD	Stent	0	1	1	0
1326	Female	83	103	76	86	3	153	65	27.7671	1	1	0	1	0	0	0	0	Never smoker	1.1	50.417	3	1	1	0	0	0	0	1	0	1	3.125	Carvedilol	0			0			0	0	1	10	Atorvastatin	RCA	Stent	0	0	0	1
1327	Male	67	119	83	101	1	165	70	25.7117	1	1	0	0	0	0	0	0	Ex- smoker	0.8	102.483	1	1	1	0	0	0	0	1	0	1	1.25	Bisoprolol	1	4	Perindopril	0			1	0	1	20	Atorvastatin	LAD	Stent	0	1	1	0
1328	Male	54	153	76	68	1	170	83	28.7197	1	1	0	0	0	0	0	0	Current smoker	1	82.7631	2	1	1	0	0	0	0	1	1	0			0			1	160	Valsartan	1	0	1	20	Atorvastatin
1329	Female	81	128	71	100	1	150	50	22.2222	1	0	0	0	0	0	1	TIA	Never smoker	2.3	21.6302	4	1	1	0	0	0	0	1	0	1	3.125	Carvedilol	0			0			0	0	1	10	Atorvastatin
1330	Male	58	182	94	78	1	163	72	27.0993	1	0	0	0	0	0	0	0	Never smoker	0.7	123.11	1	1	1	0	0	0	0	1	0	1	2.5	Bisoprolol	1	2	Perindopril	0			1	0	1	40	Atorvastatin	Left main	Stent	1	1	1	0
1331	Female	78	113	62	80	1	157	45	18.2563	1	0	0	0	0	0	0	0	Never smoker	0.6	102.763	1	1	1	0	0	0	0	1	0	1	6.25	Carvedilol	1	25	Captopril	0			1	0	1	10	Atorvastatin	LAD	Stent	0	1	0	0
1332	Male	64	154	102	71	1	170	72	24.9135	1	0	0	0	0	0	0	0	Current smoker	1.1	71.6294	2	1	1	0	0	0	0	1	0	1	3.125	Carvedilol	1	2	Perindopril	0			1	0	1	10	Atorvastatin	LAD	Stent	0	1	0	0
1333	Male	50	134	69	75	1	172	75	25.3515	1	1	1	0	0	0	0	0	Current smoker	1	84.0663	2	1	1	0	0	0	0	1	0	0			1	2	Perindopril	0			1	0	1	20	Atorvastatin	RCA	Stent	0	1	0	1
1334	Male	71	138	83	71	1	175	75	24.4898	1	0	0	0	0	0	1	Infarction	Never smoker	1.3	57.8385	3	1	1	0	0	0	0	1	0	1	3.125	Carvedilol	0			0			0	0	1	20	Atorvastatin	LAD	Stent	0	1	0	0
1335	Male	69	149	82	57	1	160	80	31.25	1	1	0	0	0	0	0	0	Never smoker	1.1	70.5439	2	1	1	0	0	0	0	1	0	1	6.25	Carvedilol	1	2.5	Ramipril	0			1	0	1	20	Atorvastatin	RCA	Stent	0	1	1	1
1336	Male	58	153	93	77	1	174	72	23.7812	1	1	0	0	0	0	0	0	Current smoker	1.1	73.0752	2	1	1	0	0	0	0	1	0	1	1.25	Bisoprolol	0			1	8	Candesartan	1	0	1	10	Atorvastatin	LAD	Balloon	0	1	0	0
1337	Male	52	137	76	57	1	170	80	27.6817	1	0	0	0	0	0	1	Bleeding	Current smoker	1.4	56.563	3	1	1	0	0	0	0	0	1	0			0			0			0	0	1	20	Atorvastatin
1338	Male	78	108	61	98	1	158	56	22.4323	1	0	0	0	0	0	0	0	Never smoker	0.6	138.494	1	1	1	0	0	0	0	1	0	1	2.5	Bisoprolol	1	2.5	Ramipril	0			1	0	1	10	Atorvastatin	Left main	Stent	1	1	1	1
1339	Male	47	109	81	116	1				1	1	0	0	0	0	0	0	Never smoker	0.9	96.1349	1	1	1	0	0	0	1	1	0	1	3.125	Carvedilol	0			0			0	0	1	10	Vytorin	LAD	Stent	0	1	0	1
1340	Male	52	168	86	76	1	173	86	28.7347	1	0	1	0	0	0	0	0	Current smoker	1.1	74.7132	2	1	1	0	0	0	0	1	0	1	1.25	Bisoprolol	1	2.5	Ramipril	0			1	0	1	40	Atorvastatin	LAD	Stent	0	1	1	1
1341	Male	63	167	97	82	1	172	73	24.6755	1	1	0	1	0	0	0	0	Ex- smoker	1.6	46.6329	3	1	1	0	0	0	0	1	0	1	2.5	Bisoprolol	1	2.5	Ramipril	0			1	0	1	20	Atorvastatin	LAD	Stent	0	1	1	1
1342	Male	72	109	58	95	1	173	65	21.7181	1	1	0	1	1	0	1	TIA	Ex- smoker	4.9	12.4735	5	1	1	0	0	0	0	1	0	1	6.25	Carvedilol	1	4	Perindopril	0			1	0	1	20	Atorvastatin	RCA	Stent	0	0	0	1
1343	Male	59	137	84	68	1	171	56	19.1512	1	1	1	0	0	0	0	0	Ex- smoker	0.8	105.163	1	1	1	0	0	0	0	1	1	1	2.5	Bisoprolol	1	2.5	Ramipril	0			1	0	1	20	Atorvastatin	RCA	Stent	0	0	0	1
1344	Male	63	135	70	85	1	163	73	27.4756	1	0	0	0	0	0	0	0	Never smoker	1.2	64.9938	2	1	1	0	0	0	0	1	0	1	6.25	Carvedilol	1	2	Perindopril	0			1	0	1	20	Atorvastatin	RCA	Stent	0	1	1	1
1345	Male	75	162	86	92	1	164	77	28.6288	1	1	0	0	1	0	0	0	Ex- smoker	1.7	41.9699	3	1	1	0	0	0	0	1	0	1	3.125	Carvedilol	0			1	80	Valsartan	1	0	1	20	Atorvastatin	LAD	Stent	0	1	1	1
1346	Female	70	121	68	61	1	155	55	22.8928	1	1	0	0	1	0	0	0	Never smoker	0.7	87.9263	2	1	1	0	0	0	0	1	0	1	1.25	Bisoprolol	1	2	Perindopril	0			1	0	1	20	Atorvastatin	Left main	Stent	1	1	1	0
1347	Male	46	125	78	124	1	178	65	20.5151	1	1	0	0	0	0	0	0	Never smoker	2	38.4224	3	1	0	0	0	0	1	1	0	1	3.125	Carvedilol	0			0			0	0	1	40	Atorvastatin	LCX	Stent	0	1	1	1
1348	Female	67	188	103	60	1	149	58	26.1249	1	0	1	0	0	0	0	0	Never smoker	0.6	105.983	1	1	1	0	0	0	0	1	0	1	3.125	Carvedilol	1	2.5	Ramipril	0			1	0	1	20	Atorvastatin	LAD	Stent	0	1	1	0
1349	Male	57	162	107	103	1	166	75	27.2173	1	0	0	0	0	0	0	0	Ex- smoker	0.9	92.4431	1	1	0	0	0	0	1	1	0	1	2.5	Bisoprolol	1	2.5	Ramipril	0			1	0	1	20	Atorvastatin	LCX	Stent	0	0	1	0
1350	Male	68	138	65	85	1	160	58	22.6562	1	0	0	0	0	0	0	0	Current smoker	0.9	89.1903	2	1	1	0	0	0	0	1	0	1	1.563	Carvedilol	1	2.5	Ramipril	0			1	0	1	20	Atorvastatin	LCX	Stent	0	1	1	0
1351	Male	73	166	88	64	1	165	70	25.7117	1	0	0	0	0	0	0	0	Never smoker	1	77.85	2	1	1	0	0	0	0	1	0	1	2.5	Bisoprolol	1	8	Perindopril	0			1	0	1	40	Atorvastatin	LCX	Stent	0	1	1	0
1352	Male	65	142	79	71	1	175	77	25.1429	1	0	0	0	0	0	0	0	Ex- smoker	0.8	103.116	1	1	1	0	0	0	0	1	0	1	2.5	Bisoprolol	1	2.5	Ramipril	0			1	0	1	40	Atorvastatin	LCX	Stent	0	1	1	1
1353	Female	43	155	92	130	1	158	48	19.2277	1	0	0	0	1	0	0	0	Never smoker	10.7	4.17267	5	1	1	0	0	0	0	1	1	0			0			0			0	0	1	20	Rosuvastatin	RCA	Stent	0	0	0	1
1354	Female	76	125	68	64	1	162	47	17.9089	1	0	0	0	0	0	0	0	Never smoker	0.7	86.4706	2	1	1	0	0	0	0	1	0	1	2.5	Bisoprolol	1	5	Ramipril	0			1	0	1	20	Atorvastatin	LAD	Stent	0	1	0	0
1355	Female	91	90	53	71	1				1	0	0	0	0	0	0	0	Never smoker	0.9	62.3786	2	1	1	0	0	0	0	1	1	0			0			1	300	Irbesartan	1	0	1	20	Atorvastatin
1356	Female	81	115	100	96	2				1	0	0	0	0	0	0	0	Never smoker	0.6	101.978	1	1	0	0	0	0	1	1	0	0			0			1	50	Losartan	1	0	1	40	Atorvastatin	LAD	Stent	0	1	1	0
1357	Female	78	127	75	50	1				1	1	1	0	0	0	1	TIA	Never smoker	0.5	126.827	1	1	1	0	0	0	0	1	0	1	2.5	Bisoprolol	0			1	50	Losartan	1	0	1	40	Atorvastatin	LAD	Stent	0	1	1	0
1358	Male	79	106	69	75	1	160	55	21.4844	1	0	0	1	0	0	0	0	Current smoker	1.1	68.6321	2	1	1	0	0	0	0	1	0	0			0			1	30	Fimasartan	1	0	1	20	Rosuvastatin
1359	Male	68	101	77	60	1				1	1	1	0	0	0	0	0	Current smoker	1.2	63.9939	2	1	0	0	0	0	1	1	0	1	1.25	Bisoprolol	0			1	50	Losartan	1	0	1	40	Atorvastatin	RCA	Stent	0	1	1	1
1360	Male	57	150	93	65	1	165	63	23.1405	1	0	0	0	0	0	0	0	Current smoker	0.6	147.599	1	1	1	0	0	0	1	1	0	1	2.5	Bisoprolol	0			1	100	Losartan	1	0	1	20	Rosuvastatin	LAD	Stent	0	1	0	1
1361	Female	61	172	90	84	3	163	88	33.1213	1	1	0	0	0	0	0	0	Never smoker	4.2	11.4358	5	1	0	0	0	0	1	1	1	0			0			1	160	Valsartan	1	0	1	40	Atorvastatin	RCA	Stent	0	1	1	1
1362	Female	89	133	69	90	3				1	0	0	0	0	0	0	0	Never smoker	0.8	71.7835	2	1	1	0	0	0	0	0	0	1	6.25	Carvedilol	0			1	160	Valsartan	1	0	1	20	Atorvastatin
1363	Male	63	193	115	106	3	167	70	25.0995	1	1	0	0	0	1	0	0	Ex- smoker	1.6	46.6329	3	1	1	0	0	0	1	1	0	1	50	Carvedilol	0			1	160	Valsartan	1	0	1	10	Atorvastatin	LAD	Stent	0	1	0	1
1364	Male	62	152	94	78	1	176	82	26.4721	1	1	1	0	0	0	0	0	Current smoker	0.7	121.455	1	1	1	0	0	0	0	1	0	0			0			1	50	Losartan	1	0	1	40	Atorvastatin	LCX	Balloon	0	0	1	0
1365	Male	59	125	78	68	1	176	88	28.4091	1	0	1	0	0	0	0	0	Ex- smoker	1	81.2887	2	1	0	0	0	0	1	1	1	1	25	Atenolol	0			1	20	Olmesartan	1	0	1	40	Atorvastatin	RCA	Stent	0	0	0	1
1366	Female	77	149	110	78	1	156	57	23.4221	1	0	0	0	1	0	0	0	Never smoker	0.8	73.9253	2	1	1	0	0	0	1	1	0	1	25	Carvedilol	0			1	160	Valsartan	1	0	0			LAD	Balloon	0	1	0	0
1367	Female	87	145	108	106	1				1	0	1	0	0	0	1	Infarction	Unknown	0.9	62.9504	2	1	1	0	0	0	0	0	0	1	2.5	Bisoprolol	0			0			0	0	1	20	Atorvastatin
1368	Male	59	139	70	136	2	180	84	25.9259	1	0	0	0	0	0	0	0	Ex- smoker	1.3	60.0536	2	1	0	0	0	0	1	1	0	1	12.5	Carvedilol	0			0			0	0	1	20	Atorvastatin	RCA	Stent	0	0	0	1
1369	Male	60	121	72	103	1	181	75	22.8931	1	1	0	0	0	0	0	0	Current smoker	1	81.0118	2	1	0	0	0	0	1	1	0	1	2.5	Bisoprolol	0			1	80	Valsartan	1	0	1	20	Rosuvastatin	LAD	Stent	0	1	1	1
1370	Female	80	129	76	67	1	155	50	20.8117	1	0	0	0	0	0	0	0	Never smoker	0.7	85.5749	2	1	0	0	0	0	1	1	0	1	25	Carvedilol	1	4	Perindopril	0			1	0	1	40	Atorvastatin	LCX	Stent	0	1	1	1
1371	Male	50	140	71	64	1	177	96	30.6425	1	1	0	0	0	0	0	0	Ex- smoker	1.3	62.1057	2	1	0	0	0	0	1	1	0	1	6.25	Carvedilol	1	4	Perindopril	0			1	0	1	40	Atorvastatin	RCA	Stent	0	1	1	1
1372	Female	71	117	67	100	1	158	55	22.0317	1	1	0	0	0	0	0	0	Never smoker	0.8	75.1529	2	1	1	0	0	0	1	1	0	1	25	Carvedilol	1	4	Perindopril	0			1	0	1	40	Atorvastatin	LCX	Stent	0	1	1	0
1373	Male	64	114	76	67	1	165	69	25.3444	1	0	0	0	0	0	0	0	Never smoker	1.1	71.6294	2	1	1	0	0	0	1	1	0	1	6.25	Carvedilol	0			0			0	0	1	40	Atorvastatin	LCX	Stent	0	0	1	0
1374	Female	64	186	86	73	1	155	65	27.0552	1	0	0	0	0	0	0	0	Never smoker	1	59.3284	3	1	1	0	0	0	1	1	0	1	2.5	Bisoprolol	0			1	8	Candesartan	1	0	1	40	Atorvastatin	LAD	Stent	0	1	0	0
1375	Male	60	120	70	80	1				1	1	0	0	0	0	0	0	Ex- smoker	1.2	65.6407	2	1	0	0	0	0	1	1	0	1	2.5	Bisoprolol	0			0			0	0	1	40	Atorvastatin	LCX	Stent	0	0	1	1
1376	Male	48	108	73	60	1	172	76	25.6896	1	0	0	0	0	0	0	0	Current smoker	0.9	95.7249	1	1	0	0	0	0	1	1	0	1	6.25	Carvedilol	0			0			0	0	1	40	Atorvastatin	RCA	Stent	0	0	1	1
1377	Female	78	155	91	85	1	158	75	30.0433	1	0	0	0	0	0	1	Infarction	Never smoker	0.7	86.0159	2	1	0	0	0	0	1	1	0	1	2.5	Bisoprolol	0			1	80	Valsartan	1	0	1	40	Atorvastatin	LAD	Stent	0	1	0	0
1378	Male	43	173	119	85	1	170	79	27.3356	1	1	0	1	0	0	0	0	Current smoker	0.9	97.8865	1	1	0	0	0	0	1	1	0	1	3.125	Carvedilol	0			0			0	0	1	40	Atorvastatin	RCA	Stent	0	1	0	1
1379	Male	53	195	102	92	1	170	60	20.7612	1	0	0	0	0	0	0	0	Current smoker	1.9	39.6099	3	1	1	0	0	0	1	1	1	0			0			1	160	Valsartan	1	0	1	40	Atorvastatin	LAD	Stent	0	1	0	0
1380	Female	73	147	79	118	2	158	60	24.0346	1	1	0	0	0	0	1	Infarction	Never smoker	1.5	36.1787	3	1	0	0	0	0	1	1	0	0			1	8	Perindopril	0			1	0	1	40	Atorvastatin	RCA	Stent	0	1	1	1
1381	Male	76	151	91	100	2				1	0	0	0	0	1	0	0	Ex- smoker	1.2	62.5652	2	1	1	0	0	0	0	1	0	1	12.5	Carvedilol	0			1	80	Valsartan	1	0	0			LAD	Stent	0	1	0	0
1382	Male	80	149	89	88	1	155	57	23.7253	1	0	0	1	0	0	0	0	Ex- smoker	1.5	47.8604	3	1	1	0	0	0	0	1	0	1	1.25	Bisoprolol	0			0			0	0	1	10	Atorvastatin
1383	Male	69	155	89	60	1	160	73	28.5156	1	0	0	0	0	0	0	0	Never smoker	1.2	63.8045	2	1	0	0	0	0	1	1	0	1	3.125	Carvedilol	1	4	Perindopril	0			1	0	1	40	Atorvastatin	RCA	Stent	0	0	0	1
1384	Male	39	140	113	84	1	171	98	33.5146	1	0	0	0	0	0	0	0	Ex- smoker	1	88.4152	2	1	0	0	0	0	1	1	0	1	6.25	Carvedilol	1	4	Perindopril	0			1	0	1	20	Simvastatin	LAD	Stent	0	1	0	0
1385	Female	81	138	91	89	1	160	75	29.2969	1	1	0	0	0	0	0	0	Never smoker	0.7	85.3594	2	1	0	0	0	0	1	1	0	1	3.125	Carvedilol	0			0			0	0	1	40	Atorvastatin	LAD	Stent	0	1	0	0
1386	Male	72	105	66	101	1				1	1	0	0	0	0	1	Infarction	Unknown	1.7	42.3191	3	1	1	0	0	0	0	0	0	1	12.5	Carvedilol	0			0			0	0	1	40	Atorvastatin
1387	Female	89	171	107	78	3				1	1	0	0	0	0	0	0	Ex- smoker	0.9	62.6606	2	1	1	0	0	0	0	1	1	1	2.5	Bisoprolol	0			1	10	Olmesartan	1	0	0			LCX	Stent	0	0	1	1
1388	Female	61	149	92	102	1	153	53	22.6409	1	1	0	0	0	0	0	0	Current smoker	2.4	21.8138	4	1	0	1	0	0	1	1	0	0			0			1	100	Losartan	1	0	0			LAD	Stent	0	1	1	1
1389	Male	71	217	137	102	3	165	48	17.6309	1	0	0	0	0	1	0	0	Current smoker	2	35.1819	3	1	0	0	0	0	1	1	1	0			0			1	16	Candesartan	1	0	1	20	Rosuvastatin	Left main	Stent	1	1	0	0
1390	Female	70	182	92	118	3	153	48	20.5049	1	1	0	0	0	0	0	0	Never smoker	4.5	10.2696	5	1	0	0	0	0	0	0	1	0			0			1	10	Olmesartan	1	0	1	20	Atorvastatin
1391	Male	61	204	131	96	1				1	0	0	0	0	0	0	0	Current smoker	1	80.7404	2	1	0	1	0	0	1	1	0	1	6.25	Carvedilol	0			1	80	Valsartan	1	0	1	40	Atorvastatin	LAD	Stent	0	1	0	0
1392	Male	64	127	65	76	1	165	80	29.3848	1	0	0	0	0	0	0	0	Never smoker	0.9	90.2948	1	1	1	0	0	0	0	0	0	1	5	Bisoprolol	0			1	25	Losartan	1	0	1	20	Atorvastatin	LAD	Stent	0	1	1	1
1393	Female	59	155	78	78	1	153	63	26.9127	1	1	1	0	0	0	0	0	Never smoker	0.6	108.755	1	1	0	1	0	0	1	1	0	1	2.5	Bisoprolol	0			1	20	Olmesartan	1	0	1	20	Atorvastatin	LAD	Stent	0	1	0	0
1394	Male	86	190	109	79	1	176	65	20.984	1	1	0	0	0	0	0	0	Ex- smoker	1.4	51.0714	3	1	1	0	0	0	0	1	0	1		Unknown	0			0			0	0	1	20	Atorvastatin
1395	Male	47	133	70	64	1	168	72	25.5102	1	0	0	0	0	0	0	0	Ex- smoker	0.9	96.1349	1	1	0	1	0	0	1	1	0	1		Unknown	0			0			0	0	1	20	Atorvastatin	LAD	Stent	0	1	1	0
1396	Male	67	146	71	45	2				1	0	0	0	0	0	0	0	Ex- smoker	3.2	20.6955	4	1	0	0	0	0	1	1	0	1	6.25	Carvedilol	1	8	Perindopril	0			1	0	1	20	Atorvastatin	RCA	Stent	0	1	1	1
1397	Male	59	222	108	38	3	173	72	24.0569	1	1	0	0	0	0	0	0	Ex- smoker	1.5	50.9121	3	1	1	0	0	0	0	1	1	0			0			1	100	Losartan	1	0	1	20	Atorvastatin	LAD	Stent	0	1	1	1
1398	Female	80	122	78	84	1	153	36	15.3787	1	0	1	0	0	0	0	0	Never smoker	0.8	73.354	2	1	1	0	0	0	1	1	0	1	2.5	Bisoprolol	0			1	80	Valsartan	1	0	1	40	Atorvastatin	LAD	Stent	0	1	0	0
1399	Male	63	127	73	82	1	170	70	24.2215	1	1	0	0	0	0	0	0	Current smoker	1.3	59.2593	3	1	1	0	0	0	1	1	1	0			0			1	160	Valsartan	1	0	1	20	Rosuvastatin	RCA	Stent	0	1	0	1
1400	Male	41	128	74	74	1				1	1	0	0	0	0	0	0	Current smoker	1	87.5221	2	1	1	0	0	0	0	1	0	1	2.5	Bisoprolol	0			1	50	Losartan	1	0	1	20	Rosuvastatin	RCA	Stent	0	0	0	1
1401	Male	55	212	100	88	1				1	0	0	0	0	0	0	0	Current smoker	0.8	106.673	1	1	0	0	0	0	1	0	0	1	1.25	Bisoprolol	0			1	80	Valsartan	1	0	1	20	Simvastatin	LAD	Stent	0	1	0	0
1402	Female	64	187	97	68	1				1	1	0	0	0	0	0	0	Never smoker	0.8	76.7532	2	1	0	0	0	0	1	1	0	1	1.25	Bisoprolol	0			1	80	Valsartan	1	0	1	40	Atorvastatin	LAD	Stent	0	1	1	0
1403	Male	82	141	74	58	1	173	72	24.0569	1	0	0	0	0	0	0	0	Never smoker	1.2	61.6075	2	1	1	0	0	0	0	1	0	1	2.5	Bisoprolol	0			0			0	0	1	40	Atorvastatin	RCA	Stent	0	0	0	1
1404	Female	78	171	102	88	1	155	60	24.974	1	0	0	0	0	0	0	0	Never smoker	0.5	126.827	1	1	0	0	0	0	1	1	0	1	2.5	Bisoprolol	0			0			0	0	1	20	Atorvastatin	RCA	Stent	1	0	1	1
1405	Female	72	140	89	98	1				1	0	0	0	0	0	1	Bleeding	Never smoker	0.6	104.446	1	1	1	0	0	0	0	1	0	0			0			1	50	Losartan	1	0	1	20	Atorvastatin	LAD	Stent	0	1	1	1
1406	Male	53	121	75	72	3	155	53	22.0604	1	0	0	0	0	0	0	0	Ex- smoker	1	83.0778	2	1	1	1	0	0	0	1	0	1	2.5	Bisoprolol	0			0			0	0	1	40	Atorvastatin	RCA	Stent	0	1	0	1
1407	Female	73	181	89	79	1				1	0	0	0	0	0	0	0	Never smoker	0.8	74.7303	2	1	1	0	0	0	0	1	0	1	1.25	Bisoprolol	0			0			0	0	1	40	Atorvastatin	RCA	Stent	1	1	1	1
1408	Male	61	167	92	77	1				1	0	0	0	0	0	0	0	Never smoker	2.4	29.3986	4	1	1	0	0	0	0	1	0	1	5	Bisoprolol	0			0			0	0	1	40	Atorvastatin
1409	Male	60	126	80	90	1	175	62	20.2449	1	0	0	0	0	0	0	0	Current smoker	0.8	104.805	1	1	1	1	0	0	0	1	0	1	5	Bisoprolol	0			1	80	Valsartan	1	0	1	10	Rosuvastatin	LAD	Stent	0	1	1	1
1410	Male	80	167	97	95	1				1	1	0	0	0	0	0	0	Ex- smoker	4.5	13.4703	5	1	1	0	0	0	1	1	0	1	2.5	Bisoprolol	0			0			0	0	1	40	Atorvastatin	LAD	Stent	0	1	1	1
1411	Male	70	119	74	59	1				1	0	0	0	0	0	0	0	Ex- smoker	1	78.516	2	1	0	0	0	0	1	1	0	0			0			1	50	Losartan	1	0	1	40	Atorvastatin	RCA	Stent	0	0	0	1
1412	Male	66	143	82	76	1	161	53	20.4467	1	0	0	0	0	0	0	0	Never smoker	1.1	71.1833	2	1	0	0	0	0	1	1	0	0			0			1	50	Losartan	1	0	1	40	Atorvastatin	LAD	Stent	0	1	1	0
1413	Female	86	138	76	78	1				1	0	0	0	0	0	0	0	Current smoker	0.9	63.0983	2	1	1	0	0	0	1	1	0	0			0			1	50	Losartan	1	0	1	20	Atorvastatin	RCA	Stent	0	1	1	1
1414	Female	72	170	89	80	1	160	56	21.875	1	1	0	0	0	0	0	0	Ex- smoker	1.4	39.2868	3	1	1	0	1	0	0	1	1	0			0			1	40	Telmisartan	1	0	1	40	Atorvastatin	LAD	Balloon	1	1	1	1
1415	Female	74	87	54	68	4	152	52	22.5069	1	0	0	0	0	0	0	0	Never smoker	0.6	103.867	1	1	0	0	0	0	1	1	0	1	12.5	Carvedilol	0			1	80	Valsartan	1	0	1	20	Atorvastatin	LCX	Stent	0	1	1	1
1416	Male	81	179	102	75	1				1	0	0	0	0	0	0	0	Current smoker	1	76.2238	2	1	1	0	0	0	1	1	1	1	2.5	Bisoprolol	0			1	50	Losartan	1	0	1	40	Atorvastatin	LAD	Stent	0	1	0	0
1417	Male	48	121	74	36	1				1	0	0	0	0	0	0	0	Ex- smoker	1.5	53.0899	3	1	0	0	0	0	1	1	1	0			0			1	50	Losartan	1	0	1	40	Atorvastatin	RCA	Stent	0	0	0	1
1418	Male	47	198	103	70	1	160	62	24.2188	1	1	0	0	0	0	0	0	Current smoker	0.8	110.131	1	1	1	0	0	0	0	1	0	1	2.5	Bisoprolol	0			1	50	Losartan	1	0	1	20	Atorvastatin	LAD	Stent	0	1	0	0
1419	Female	66	110	70	75	1	154	51	21.5045	1	0	0	0	0	0	0	0	Never smoker	0.4	169.735	1	1	0	0	0	0	1	1	0	1	6.25	Carvedilol	0			1	40	Valsartan	1	0	1	10	Rosuvastatin	LAD	Stent	0	1	0	0
1420	Male	45	186	133	77	1				1	0	0	0	0	0	0	0	Ex- smoker	1	85.8837	2	1	0	0	0	0	1	1	1	1	2.5	Bisoprolol	0			1	40	Telmisartan	1	0	1	10	Rosuvastatin	LAD	Stent	0	1	1	0
1421	Female	74	125	56	91	1	155	65	27.0552	1	0	0	0	0	0	0	0	Never smoker	0.8	74.5241	2	1	0	0	0	0	1	1	1	0			0			0			0	0	1	20	Rosuvastatin	LAD	Balloon	0	1	0	0
1422	Male	60	114	76	50	1	172	68	22.9854	1	0	0	0	0	0	0	0	Never smoker	1.2	65.6407	2	1	0	0	0	0	1	1	0	1	1.25	Bisoprolol	0			0			0	0	1	20	Rosuvastatin	RCA	Stent	0	0	0	1
1423	Male	69	77	46	87	4				1	0	0	0	0	0	0	0	Current smoker	1.1	70.5439	2	1	1	0	0	0	0	1	0	1	2.5	Bisoprolol	0			0			0	0	1	20	Rosuvastatin	LCX	Stent	0	0	1	0
1424	Female	75	200	145	96	3	155	45	18.7305	1	0	0	0	0	0	0	0	Never smoker	1.3	42.4413	3	1	1	0	0	0	0	0	0	1	1.25	Bisoprolol	0			1	50	Losartan	1	0	1	20	Atorvastatin
1425	Male	74	100	60	94	3	165	65	23.8751	1	0	0	0	0	0	0	0	Current smoker	0.6	139.982	1	1	1	0	0	0	0	1	0	1	1.25	Bisoprolol	0			0			0	0	1	20	Atorvastatin	LAD	Stent	0	1	1	0
1426	Male	79	130	80	64	2	170	70	24.2215	1	0	0	0	0	0	0	0	Current smoker	1.7	41.5295	3	1	1	0	0	0	0	1	0	1	1.25	Bisoprolol	0			1	8	Candesartan	1	0	1	20	Atorvastatin	RCA	Stent	0	1	1	1
1427	Male	61	180	100	111	1	175	82	26.7755	1	1	0	0	0	0	0	0	Never smoker	1	80.7404	2	1	1	0	0	0	0	1	0	1	1.25	Bisoprolol	0			1	4	Candesartan	1	0	1	40	Atorvastatin	LCX	Stent	0	0	1	1
1428	Male	50	130	70	60	1	163	73	27.4756	1	0	0	0	0	0	0	0	Current smoker	1.2	68.1156	2	1	1	0	0	0	0	1	0	1	2.5	Bisoprolol	1	1.25	Ramipril	0			1	0	1	20	Rosuvastatin	LCX	Stent	0	0	1	0
1429	Male	58	110	70	94	4	160	80	31.25	1	0	0	0	0	0	0	0	Current smoker	1.4	55.3229	3	1	1	0	0	0	0	1	0	1	1.25	Bisoprolol	1	2.5	Ramipril	0			1	0	0			LCX	Stent	0	0	1	1
1430	Male	71	160	100	71	4	174	84	27.7447	1	0	0	0	0	0	0	0	Never smoker	1.3	57.8385	3	1	1	0	0	0	0	1	1	1	0.625	Bisoprolol	0			1	4	Candesartan	1	0	1	20	Atorvastatin	LAD	Stent	0	1	0	0
1431	Female	72	170	110	86	1	160	60	23.4375	1	1	0	0	0	0	0	0	Never smoker	1.1	51.8933	3	1	1	0	0	0	0	1	1	1	12.5	Carvedilol	0			1	16	Candesartan	1	0	1	20	Atorvastatin
1432	Male	54	200	110	115	3	173	65	21.7181	1	1	0	0	0	0	0	0	Current smoker	1.2	67.0597	2	1	1	0	0	0	0	1	1	0			0			1	8	Candesartan	1	0	1	10	Atorvastatin	LAD	Stent	0	1	0	0
1433	Female	86	120	80	80	3	150	45	20	1	0	0	0	0	0	0	0	Never smoker	0.7	84.3278	2	1	1	0	0	0	0	1	1	1	1.25	Bisoprolol	0			1	8	Candesartan	1	0	1	20	Rosuvastatin	LAD	Stent	0	1	1	1
1434	Female	66	90	60	58	1	155	48	19.9792	1	0	0	1	0	0	0	0	Current smoker	1.4	39.9869	3	1	1	0	0	0	0	0	0	1	5	Propranolol	0			0			0	0	1	10	Rosuvastatin
1435	Female	83	130	80	96	2	155	35	14.5682	1	1	0	0	1	0	0	0	Never smoker	1.3	41.577	3	1	1	0	0	0	0	1	0	0			0			0			0	0	1	20	Atorvastatin
1436	Male	72	100	60	66	3				1	1	0	0	1	0	0	0	Ex- smoker	2.4	28.4257	4	1	1	0	0	0	0	1	0	1	1.25	Bisoprolol	0			1	4	Candesartan	1	0	1	10	Atorvastatin	RCA	Stent	0	1	1	1
1437	Male	72	120	80	96	3	172	78	26.3656	1	1	0	0	0	0	0	0	Current smoker	1.3	57.6745	3	1	1	0	0	0	0	1	0	1	1.25	Bisoprolol	0			1	4	Candesartan	1	0	1	20	Atorvastatin	RCA	Balloon	0	1	1	1
1438	Female	66	123	80	87	2				1	0	0	0	0	0	0	0	Never smoker	0.9	66.5815	2	1	1	0	1	0	0	1	0	1	1.25	Bisoprolol	0			1	4	Candesartan	1	0	1	20	Atorvastatin	RCA	Stent	0	1	1	1
1439	Female	67	80	50	82	4	150	58	25.7778	1	1	0	0	0	0	1	Infarction	Never smoker	0.8	76.0428	2	1	1	0	0	0	0	1	0	1	1.25	Bisoprolol	0			1	8	Candesartan	1	0	1	20	Atorvastatin	LCX	Stent	0	1	1	1
1440	Male	59	90	50	64	2	167	69	24.7409	1	1	0	0	0	0	0	0	Current smoker	0.9	91.7982	1	1	1	0	1	0	0	1	0	1	1.25	Bisoprolol	0			1	8	Candesartan	1	0	1	20	Atorvastatin
1441	Female	80	130	90	71	1	147	50	23.1385	1	0	0	0	0	0	0	0	Never smoker	1	56.7009	3	1	1	0	0	0	0	1	0	1	1.25	Bisoprolol	0			0			0	0	1	20	Atorvastatin	LAD	Balloon	0	1	0	0
1442	Female	77	110	60	108	2	160	59	23.0469	1	0	0	0	0	1	0	0	Never smoker	0.7	86.2415	2	1	1	0	0	0	0	1	0	1	2.5	Nebivolol	0			0			0	0	1	10	Rosuvastatin
1443	Female	88	200	150	70	3	150	50	22.2222	1	1	0	1	0	1	0	0	Current smoker	1.3	41.0862	3	1	1	0	0	0	0	1	0	1	5	Bisoprolol	0			1	16	Candesartan	1	0	1	10	Atorvastatin
1444	Male	72	90	60	119	3	174	78	25.763	1	0	0	0	0	0	1	TIA	Never smoker	0.9	88.1614	2	1	1	0	0	0	0	1	0	1	5	Bisoprolol	1	2.5	Ramipril	0			1	0	1	20	Atorvastatin	Left main	Stent	1	1	0	1
1445	Male	70	140	100	67	1	170	64	22.1453	1	0	0	0	0	0	1	Infarction	Never smoker	1.2	63.6184	2	1	1	0	0	0	0	1	0	1	1.25	Bisoprolol	0			1	8	Candesartan	1	0	1	20	Rosuvastatin	LCX	Stent	0	1	1	0
1446	Male	59	120	80	62	3	175	60	19.5918	1	1	0	0	0	0	0	0	Never smoker	1.5	50.9121	3	1	1	0	0	0	0	1	0	1	1.25	Bisoprolol	0			1	8	Candesartan	1	0	1	10	Atorvastatin	LAD	Stent	0	1	1	1
1447	Female	69	140	90	57	2	159	53	20.9644	1	0	0	1	0	0	0	0	Never smoker	0.8	75.5901	2	1	1	0	0	0	0	1	0	1	1.25	Bisoprolol	1	2.5	Ramipril	0			1	0	1	10	Rosuvastatin	LAD	Balloon	0	1	1	0
1448	Male	57	120	80	64	3	170	75	25.9516	1	1	0	0	0	0	0	0	Current smoker	0.9	92.4431	1	1	1	0	0	0	0	1	0	1	1.25	Bisoprolol	1	1.25	Ramipril	0			1	0	1	10	Rosuvastatin	RCA	Stent	0	1	0	1
1449	Male	60	160	100	119	3				1	1	0	0	0	0	0	0	Current smoker	0.8	104.805	1	1	1	0	1	0	0	1	0	1	1.25	Bisoprolol	0			1	4	Candesartan	1	0	1	20	Atorvastatin	RCA	Stent	1	1	1	1
1450	Female	64	130	80	70	1	159	63	24.9199	1	0	0	0	0	0	0	0	Never smoker	0.6	106.973	1	1	1	0	0	0	0	1	1	1	1.25	Bisoprolol	0			1	8	Candesartan	1	0	1	20	Atorvastatin	LAD	Stent	0	1	1	1
1451	Male	45	160	100	97	1	174	90	29.7265	1	0	0	0	0	0	0	0	Current smoker	1	85.8837	2	1	1	0	1	0	0	1	0	1	25	Carvedilol	0			0			0	0	1	20	Atorvastatin	LAD	Stent	0	1	0	0
1452	Male	58	100	70	90	3	168	52	18.424	1	0	0	0	0	0	0	0	Current smoker	0.7	123.11	1	1	1	0	0	0	0	1	0	1	2.5	Bisoprolol	0			1	4	Candesartan	1	0	1	20	Atorvastatin	Left main	Stent	1	0	0	0
1453	Male	54	140	90	68	1	171	68	23.255	1	0	0	0	0	0	0	0	Never smoker	1.3	61.1429	2	1	1	0	1	0	0	1	0	1	1.25	Bisoprolol	0			1	75	Irbesartan	1	0	1	20	Atorvastatin	RCA	Stent	0	1	0	1
1454	Male	56	160	100	62	1	168	57	20.1956	1	1	0	0	0	0	0	0	Current smoker	0.7	123.99	1	1	1	0	0	0	0	1	1	1	2.5	Bisoprolol	0			1	8	Candesartan	1	0	1	10	Atorvastatin	LAD	Stent	1	1	1	1
1455	Female	66	110	70	102	1	145	52	24.7325	1	1	1	0	0	0	0	0	Never smoker	0.7	88.9828	2	1	1	0	0	0	0	1	1	1	1.25	Bisoprolol	1	1.25	Ramipril	0			1	0	0			LAD	Stent	0	1	0	0
1456	Male	67	150	100	65	1	167	75	26.8923	1	0	0	0	0	0	0	0	Never smoker	1.1	70.9664	2	1	1	0	0	0	0	1	0	1	5	Bisoprolol	0			1	8	Candesartan	1	0	1	10	Atorvastatin	RCA	Stent	0	1	0	1
1457	Male	64	120	60	70	3	165	59	21.6713	1	1	0	0	0	0	0	0	Never smoker	1.2	64.7863	2	1	1	0	0	0	0	1	0	1	2.5	Bisoprolol	0			1	8	Candesartan	1	0	1	10	Atorvastatin	LAD	Stent	1	1	0	1
1458	Male	65	100	60	57	1	162	58	22.1003	1	0	0	0	0	0	0	0	Current smoker	1	79.7061	2	1	1	0	0	0	0	1	0	1	0.625	Bisoprolol	0			1	150	Irbesartan	1	0	1	10	Rosuvastatin	LCX	Stent	0	0	1	1
1459	Female	78	100	60	88	4	155	63	26.2227	1	1	0	0	0	0	1	Infarction	Ex- smoker	0.9	64.3614	2	1	1	0	1	0	0	1	0	1	1.25	Bisoprolol	1	2.5	Ramipril	0			1	0	1	10	Atorvastatin	LAD	Stent	0	1	1	1
1460	Male	57	80	50	35	4	172	68	22.9854	1	0	0	0	0	0	0	0	Never smoker	1	81.8597	2	1	1	0	1	0	0	1	0	1	1.25	Bisoprolol	1	2.5	Ramipril	0			1	0	1	20	Atorvastatin	RCA	Stent	1	1	1	1
1461	Male	72	120	80	78	1	170	62	21.4533	1	0	0	1	0	0	0	0	Current smoker	0.9	88.1614	2	1	1	0	1	0	0	1	0	1	1.25	Bisoprolol	1	2.5	Ramipril	0			1	0	1	10	Atorvastatin
1462	Male	80	100	60	86	3	168	70	24.8016	1	1	0	0	0	0	0	0	Never smoker	0.9	86.2958	2	1	1	0	0	0	0	1	0	1	1.25	Bisoprolol	1	2.5	Ramipril	0			1	0	1	10	Atorvastatin	RCA	Stent	0	1	1	1
1463	Male	84	100	60	92	4				1	0	0	0	0	0	0	0	Ex- smoker	1.1	67.7824	2	1	1	0	0	0	0	1	1	0			1	1.25	Ramipril	0			1	0	1	10	Atorvastatin	LAD	Stent	0	1	1	1
1464	Male	80	90	60	46	1	170	70	24.2215	1	0	0	0	1	0	0	0	Ex- smoker	1	76.4162	2	1	1	0	0	0	0	1	0	1	0.625	Bisoprolol	1	1.25	Ramipril	0			1	0	1	20	Rosuvastatin	LAD	Stent	0	1	0	1
1465	Female	80	140	80	90	3	155	64	26.6389	1	1	0	0	0	0	0	0	Unknown	2.4	20.6455	4	1	1	0	0	0	0	1	0	1	2.5	Bisoprolol	1	2.5	Ramipril	0			1	0	1	20	Rosuvastatin	LCX	Stent	1	1	1	1
1466	Female	79	130	80	88	2	155	45	18.7305	1	1	0	0	0	0	0	0	Never smoker	0.7	85.7937	2	1	1	0	1	0	0	0	0	1	1.25	Bisoprolol	1	1.25	Ramipril	0			1	0	1	20	Atorvastatin	Left main	Balloon	1	1	0	0
1467	Male	70	160	100	82	2				1	0	0	0	1	0	0	0	Unknown	1.2	63.6184	2	1	1	0	0	0	0	1	1	0			0			0			0	0	1	10	Atorvastatin
1468	Male	69	170	110	109	3				1	1	0	0	0	0	0	0	Unknown	8.3	6.84874	5	1	1	0	0	0	0	1	1	1	25	Carvedilol	0			1	300	Irbesartan	1	0	1	10	Rosuvastatin	LAD	Balloon	0	1	0	0
1469	Male	62	100	60	61	1	172	75	25.3515	1	0	0	0	0	0	0	0	Unknown	0.9	90.8786	1	1	1	0	0	0	0	1	0	1	5	Nebivolol	0			1	150	Irbesartan	1	0	1	10	Vytorin	RCA	Stent	0	0	0	1
1470	Male	60	130	90	79	1	170	73	25.2595	1	0	0	0	0	0	0	0	Unknown	0.8	104.805	1	1	1	0	0	0	0	1	0	1	0.625	Bisoprolol	1	0.625	Ramipril	0			1	0	1	10	Rosuvastatin	RCA	Stent	0	0	0	1
1471	Male	59	100	60	66	3	175	83	27.102	1	1	0	0	0	0	0	0	Unknown	0.8	105.163	1	1	1	0	0	0	0	1	0	1	1.25	Bisoprolol	1	1.25	Ramipril	0			1	0	1	10	Rosuvastatin	LAD	Stent	0	1	0	0
1472	Male	58	130	90	65	1	168	58	20.5499	1	0	1	0	0	0	0	0	Never smoker	1	81.5712	2	1	1	0	0	0	0	1	1	1	1.25	Bisoprolol	1	1.25	Ramipril	0			1	0	1	20	Rosuvastatin	RCA	Stent	0	1	1	1
1473	Male	62	100	80	119	3	161	62	23.9188	1	1	0	0	0	0	0	0	Current smoker	1.8	40.8388	3	1	1	0	0	0	0	1	0	1	1.25	Bisoprolol	0			1	4	Candesartan	1	0	1	10	Atorvastatin	LAD	Stent	0	1	1	1
1474	Male	53	120	80	76	1	162	67	25.5296	1	0	0	0	0	0	0	0	Never smoker	0.8	107.478	1	1	1	0	0	0	0	0	0	1	1.25	Bisoprolol	1	1.25	Ramipril	0			1	0	1	20	Atorvastatin	RCA	Stent	0	0	0	1
1475	Male	82	110	70	75	3	165	55	20.202	1	0	0	0	0	0	1	Infarction	Ex- smoker	2.4	27.685	4	1	1	0	0	0	0	1	0	1	1.25	Bisoprolol	1	2.5	Ramipril	0			1	0	1	10	Atorvastatin	RCA	Stent	0	1	0	1
1476	Male	57	160	100	59	1	171	79	27.0169	1	0	0	0	0	0	0	0	Current smoker	0.9	92.4431	1	1	1	0	0	0	0	1	0	1	1.25	Bisoprolol	1	1.25	Ramipril	0			1	0	1	40	Atorvastatin	LCX	Stent	0	0	1	0
1477	Male	59	100	60	92	1	168	70	24.8016	1	0	0	0	0	0	0	0	Current smoker	5.4	11.6104	5	1	1	0	1	0	0	1	0	1	1.25	Bisoprolol	1	2.5	Ramipril	0			1	0	1	10	Atorvastatin	LAD	Stent	0	1	0	0
1478	Male	50	60	0	46	4	168	53	18.7783	1	0	0	0	0	0	0	0	Current smoker	1.2	68.1156	2	1	1	0	0	0	0	1	0	1	1.25	Bisoprolol	1	1.25	Ramipril	0			1	0	1	40	Atorvastatin	RCA	Stent	0	1	0	1
1479	Female	78	170	100	76	1	160	67	26.1719	1	1	0	0	0	0	0	0	Ex- smoker	0.8	73.732	2	1	1	0	0	0	0	1	0	1	1.25	Bisoprolol	0			1	150	Irbesartan	1	0	1	20	Rosuvastatin	RCA	Balloon	0	1	1	1
1480	Male	72	110	60	67	1	165	69	25.3444	1	1	0	0	0	0	0	0	Ex- smoker	0.9	88.1614	2	1	1	0	0	0	0	1	0	1	1.25	Bisoprolol	1	1.25	Ramipril	0			1	0	1	20	Atorvastatin	LCX	Stent	0	1	1	0
1481	Male	70	140	100	90	1	173	78	26.0617	1	0	0	0	0	0	0	0	Current smoker	1.7	42.5618	3	1	1	0	0	0	0	1	1	1	1.25	Bisoprolol	0			1	8	Candesartan	1	0	1	10	Atorvastatin	RCA	Stent	1	1	1	1
1482	Male	60	80	40	69	4	174	72	23.7812	1	0	0	1	1	0	0	0	Current smoker	1.2	65.6407	2	1	1	0	1	0	0	1	0	1	1.25	Bisoprolol	1	1.25	Ramipril	0			1	0	1	10	Rosuvastatin	RCA	Stent	0	1	0	1
1483	Male	50	150	90	90	1	170	73	25.2595	1	0	0	0	1	0	0	0	Current smoker	0.8	108.757	1	1	1	0	0	0	0	1	0	1	1.25	Bisoprolol	1	2.5	Ramipril	0			1	0	1	80	Fluvastatin	LAD	Balloon	0	1	0	0
1484	Male	76	110	70	75	1	170	65	22.4913	1	0	0	0	0	0	0	0	Current smoker	2	34.6992	3	1	1	0	0	0	0	1	0	1	1.25	Bisoprolol	1	1.25	Ramipril	0			1	0	1	20	Atorvastatin	LAD	Stent	0	1	1	1
1485	Male	33	150	100	54	1	170	64	22.1453	1	0	0	0	0	0	0	0	Current smoker	0.8	118.328	1	1	1	0	0	0	0	1	1	1	10	Propranolol	1	1.25	Ramipril	0			1	0	1	10	Atorvastatin
1486	Male	66	130	80	105	1	165	60	22.0386	1	1	0	0	0	0	0	0	Current smoker	0.7	119.923	1	1	1	0	0	0	0	1	0	1	0.625	Bisoprolol	1	0.625	Ramipril	0			1	0	1	10	Atorvastatin	LAD	Stent	0	1	1	1
1487	Male	75	110	70	75	1	163	52	19.5717	1	0	0	0	0	0	1	Infarction	Unknown	0.8	100.164	1	1	1	0	0	0	0	1	0	1	1.25	Bisoprolol	1	1.25	Ramipril	0			1	0	1	10	Atorvastatin	Left main	Stent	1	0	1	0
1488	Male	72	110	70	68	1	150	67	29.7778	1	0	0	0	0	0	0	0	Current smoker	1.2	63.2556	2	1	1	0	0	0	0	0	0	1	1.25	Bisoprolol	1	2.5	Ramipril	0			1	0	1	20	Atorvastatin
1489	Male	54	140	100	66	1	160	60	23.4375	1	0	0	0	0	0	0	0	Current smoker	0.8	107.071	1	1	1	0	0	0	0	1	0	1	1.25	Bisoprolol	1	2.5	Ramipril	0			1	0	1	20	Atorvastatin	LAD	Stent	0	1	1	1
1490	Female	64	160	70	68	1	150	49	21.7778	1	0	0	0	0	0	0	0	Never smoker	1.3	43.83	3	1	1	0	0	0	0	1	0	1	2.5	Bisoprolol	1	2.5	Ramipril	0			1	0	1	80	Fluvastatin	LAD	Stent	0	1	1	1
1491	Male	51	130	90	54	1	170	82	28.3737	1	0	0	0	0	0	0	0	Ex- smoker	0.9	94.5541	1	1	1	0	0	0	0	1	0	1	1.25	Bisoprolol	1	1.25	Ramipril	0			1	0	1	20	Atorvastatin	RCA	Balloon	0	1	0	1
1492	Male	58	150	90	90	1	173	68	22.7204	1	0	0	0	0	0	1	Infarction	Ex- smoker	1	81.5712	2	1	1	0	1	0	0	1	1	1	0.625	Bisoprolol	1	2.5	Ramipril	0			1	0	1	20	Atorvastatin	Left main	Stent	1	1	0	0
1493	Male	70	95	50	50	1	167	65	23.3067	1	1	0	0	0	0	1	Infarction	Never smoker	1	78.516	2	1	1	0	1	0	0	1	0	1	1.25	Bisoprolol	1	2.5	Ramipril	0			1	0	1	20	Atorvastatin	LAD	Stent	0	1	1	1
1494	Female	52	150	100	63	1	160	80	31.25	1	0	0	0	1	0	0	0	Never smoker	0.9	69.8831	2	1	1	0	0	0	0	1	1	0			1	1.25	Ramipril	0			1	0	1	10	Atorvastatin
1495	Male	74	150	80	82	1	157	61	24.7475	1	1	0	0	0	0	0	0	Unknown	1.4	52.6535	3	1	1	0	0	0	0	1	1	1	2.5	Bisoprolol	0			1	100	Losartan	1	0	1	80	Fluvastatin
1496	Male	66	130	80	76	1				1	1	0	1	0	0	0	0	Unknown	1	79.4594	2	1	1	0	1	0	0	1	0	1	3.75	Bisoprolol	1	1.25	Ramipril	0			1	0	1	80	Fluvastatin	LAD	Stent	0	1	0	1
1497	Male	66	120	80	66	1	165	55	20.202	1	1	0	1	0	0	0	0	Never smoker	7.1	8.27548	5	1	1	0	1	0	0	1	0	1	5	Nebivolol	1	1.25	Ramipril	0			1	0	1	10	Atorvastatin	RCA	Stent	0	1	1	1
1498	Male	68	160	100	65	1	160	67	26.1719	1	1	0	0	1	0	0	0	Current smoker	0.6	142.406	1	1	1	0	0	0	0	1	0	1	1.25	Bisoprolol	1	2.5	Ramipril	0			1	0	1	20	Atorvastatin	LAD	Stent	0	1	1	0
1499	Male	75	160	100	73	4	166	70	25.4028	1	1	0	0	0	0	0	0	Never smoker	0.8	100.164	1	1	1	0	0	0	0	1	0	0			1	2.5	Ramipril	0			1	0	1	20	Atorvastatin	LAD	Stent	0	1	1	1
1500	Male	69	140	90	100	1	172	76	25.6896	1	1	0	1	0	0	0	0	Never smoker	0.8	101.873	1	1	1	0	0	0	0	1	0	1	5	Bisoprolol	0			1	300	Irbesartan	1	0	1	20	Atorvastatin	RCA	Stent	0	1	0	1
1501	Female	72	140	80	105	3	160	58	22.6562	1	1	0	0	0	0	0	0	Never smoker	2.8	17.6546	4	1	1	0	0	0	0	1	0	1	1.25	Bisoprolol	0			1	80	Telmisartan	1	0	1	20	Atorvastatin	LAD	Stent	0	1	1	0
1502	Female	85	130	90	90	1	153	45	19.2234	1	1	0	1	0	0	0	0	Never smoker	0.9	63.2483	2	1	1	0	0	0	0	1	0	1	1.25	Bisoprolol	1	1.25	Ramipril	1	4	Candesartan	1	1	1	10	Rosuvastatin	LAD	Stent	0	1	1	0
1503	Female	74	140	90	81	1	155	55	22.8928	1	1	0	0	0	0	0	0	Never smoker	1.1	51.6055	3	1	1	0	0	0	0	1	0	1	1.25	Bisoprolol	1	1.25	Ramipril	0			1	0	1	10	Rosuvastatin	LAD	Stent	0	1	0	0
1504	Male	60	130	80	88	1	165	70	25.7117	1	0	0	0	0	0	0	0	Current smoker	1.1	72.574	2	1	1	0	0	0	0	1	0	1	1.25	Bisoprolol	1	2.5	Ramipril	0			1	0	1	20	Rosuvastatin	LCX	Stent	0	0	1	1
1505	Female	78	110	70	57	2				1	0	0	0	0	0	1	Bleeding	Never smoker	0.6	102.763	1	1	1	0	0	0	0	1	0	1	0.625	Bisoprolol	1	0.625	Ramipril	0			1	0	1	10	Rosuvastatin	RCA	Stent	0	1	0	1
1506	Male	51	150	90	68	1	170	71	24.5675	1	0	0	0	0	0	0	0	Current smoker	0.7	126.367	1	1	1	0	0	0	0	1	1	1	2.5	Bisoprolol	1	1.25	Ramipril	0			1	0	1	10	Rosuvastatin	LAD	Stent	0	1	0	1
1507	Female	81	140	100	62	1	150	48	21.3333	1	0	0	0	0	0	0	0	Unknown	0.7	85.3594	2	1	1	0	0	0	0	1	0	1	25	Carvedilol	1	2.5	Ramipril	0			1	0	1	10	Atorvastatin	LCX	Stent	0	0	1	0
1508	Male	73	180	100	72	1	165	60	22.0386	1	1	0	0	0	0	0	0	Never smoker	1.3	57.5132	3	1	1	0	0	0	0	1	0	1	1.25	Bisoprolol	1	1.25	Ramipril	0			1	0	1	20	Rosuvastatin	LAD	Stent	0	1	1	1
1509	Male	80	90	60	60	3	168	60	21.2585	1	1	0	1	0	0	0	0	Never smoker	1.5	47.8604	3	1	1	0	0	0	0	1	0	1	1.25	Bisoprolol	1	2.5	Ramipril	0			1	0	1	10	Atorvastatin	RCA	Stent	0	0	0	1
1510	Female	64	140	100	92	1	155	57	23.7253	1	1	0	0	0	0	1	Infarction	Never smoker	1.1	53.149	3	1	1	0	0	0	0	1	0	1	1.25	Bisoprolol	1	1.25	Ramipril	1	40	Telmisartan	1	1	1	20	Atorvastatin	LAD	Stent	0	1	1	1
1511	Male	68	140	100	81	1	170	60	20.7612	1	0	0	0	1	0	0	0	Unknown	0.9	89.1903	2	1	1	0	0	0	0	1	1	1	1.25	Bisoprolol	0			1	75	Irbesartan	1	0	1	20	Simvastatin	LAD	Stent	0	1	0	1
1512	Male	62	90	60	86	4	173	70	23.3887	1	0	0	0	0	0	0	0	Current smoker	1.3	59.452	3	1	1	0	1	0	0	1	0	1	1.25	Bisoprolol	1	1.25	Ramipril	0			1	0	1	40	Atorvastatin	LAD	Stent	0	1	1	1
1513	Male	62	90	60	76	1	172	65	21.9713	1	1	0	0	1	0	0	0	Current smoker	0.8	104.11	1	1	1	0	1	0	0	1	0	1	5	Bisoprolol	0			1	8	Candesartan	1	0	1	10	Rosuvastatin	RCA	Stent	0	0	0	1
1514	Male	61	90	60	67	2	172	77	26.0276	1	0	0	0	0	0	1	Infarction	Ex- smoker	0.9	91.1791	1	1	1	0	0	0	0	1	0	1	0.625	Bisoprolol	1	0.625	Ramipril	0			1	0	1	10	Rosuvastatin	LAD	Stent	0	1	0	0
1515	Male	41	120	80	75	1	174	80	26.4236	1	0	0	0	0	0	0	0	Current smoker	0.8	113.228	1	1	1	0	0	0	0	1	1	1	0.625	Bisoprolol	1	0.625	Ramipril	0			1	0	1	20	Atorvastatin	RCA	Stent	0	0	0	1
1516	Male	68	100	60	69	1	170	75	25.9516	1	0	0	0	0	0	0	0	Ex- smoker	1.8	40.0801	3	1	1	0	0	0	0	1	0	1	0.625	Bisoprolol	1	0.625	Ramipril	0			1	0	1	20	Atorvastatin	RCA	Stent	0	1	1	0
1517	Male	68	110	60	57	1	172	63	21.2953	1	0	0	0	0	0	0	0	Ex- smoker	1	78.9794	2	1	1	0	0	0	0	1	0	1	1.25	Bisoprolol	1	1.25	Ramipril	0			1	0	1	10	Rosuvastatin	LCX	Stent	0	0	1	1
1518	Male	40	150	100	96	1	179	60	18.726	1	0	0	0	0	0	0	0	Current smoker	0.7	132.755	1	1	1	0	1	0	0	1	0	1	1.25	Bisoprolol	1	1.25	Ramipril	0			1	0	1	10	Rosuvastatin	RCA	Stent	0	0	1	1
1519	Male	66	90	60	59	1	178	78	24.6181	1	0	0	1	0	0	0	0	Never smoker	1.2	64.3829	2	1	1	1	1	0	0	1	0	1	1.25	Bisoprolol	1	1.25	Ramipril	0			1	0	1	20	Atorvastatin	RCA	Stent	0	1	0	1
1520	Female	73	140	100	110	1	155	63	26.2227	1	1	0	0	0	0	1	Infarction	Never smoker	0.8	74.7303	2	1	1	0	0	0	0	1	0	1	0.625	Bisoprolol	1	2.5	Ramipril	0			1	0	1	10	Rosuvastatin	RCA	Stent	0	1	1	1
1521	Female	56	100	60	51	1	158	80	32.0461	1	0	0	0	0	0	0	0	Never smoker	0.7	92.0008	1	1	1	0	0	0	0	1	1	0			0			1	80	Valsartan	1	0	1	20	Atorvastatin
1522	Male	66	120	80	79	1	165	67	24.6097	1	1	0	0	0	0	0	0	Never smoker	0.8	102.797	1	1	1	0	0	0	0	1	0	1	1.25	Bisoprolol	1	2.5	Ramipril	0			1	0	1	10	Rosuvastatin	LAD	Stent	0	1	1	1
1523	Female	70	100	60	130	3	155	47	19.563	1	0	0	0	0	0	0	0	Current smoker	0.6	105.045	1	1	1	0	0	0	1	1	0	1	1.25	Bisoprolol	1	2.5	Ramipril	0			1	0	1	20	Atorvastatin	LCX	Stent	0	1	1	1
1524	Male	75	120	80	46	1	172	82	27.7177	1	0	0	0	0	0	0	0	Current smoker	1	77.424	2	1	1	0	1	0	0	1	0	1	2.5	Bisoprolol	1	2.5	Ramipril	0			1	0	1	20	Atorvastatin	Left main	Stent	1	1	0	0
1525	Male	71	140	90	88	1	154	52	21.9261	1	0	0	0	0	0	1	Infarction	Ex- smoker	8.4	6.71567	5	1	1	0	1	0	0	1	1	1	16	Carvedilol	1	1.25	Ramipril	0			1	0	1	10	Atorvastatin	LAD	Stent	0	1	1	1
1526	Male	80	140	80	80	3	175	74	24.1633	1	0	0	0	0	0	0	0	Never smoker	5.6	10.4659	5	1	1	0	0	0	0	1	0	0			0			1	50	Losartan	1	0	0			LAD	Stent	0	1	0	1
1527	Male	65	160	100	109	1	170	65	22.4913	1	1	0	0	0	0	0	0	Unknown	1	79.7061	2	1	1	0	1	0	0	1	0	1	1.25	Bisoprolol	1	1.25	Ramipril	0			1	0	1	10	Rosuvastatin	LAD	Stent	0	1	1	1
1528	Male	72	140	90	120	3	166	52	18.8707	1	1	0	1	0	0	1	TIA	Current smoker	1.1	69.937	2	1	0	0	0	0	1	0	1	1	1.25	Bisoprolol	1	1.25	Ramipril	0			1	0	1	10	Rosuvastatin	LCX	Balloon	1	0	1	0
1529	Male	54	120	80	69	1	150	50	22.2222	1	1	0	0	1	0	0	0	Ex- smoker	1.4	56.1313	3	1	0	0	0	0	1	1	0	1	1.25	Bisoprolol	1	1.25	Ramipril	0			1	0	1	10	Rosuvastatin	LAD	Stent	0	1	1	1
1530	Male	64	150	80	85	1	168	74	26.2188	1	0	0	0	1	0	1	Infarction	Current smoker	1.2	64.7863	2	1	1	0	0	0	1	1	0	1	12.5	Carvedilol	0			1	150	Irbesartan	1	0	1	20	Rosuvastatin	LAD	Balloon	0	1	0	0
1531	Female	73	100	60	67	1	142	47	23.3089	1	0	0	0	0	0	0	0	Current smoker	0.6	104.154	1	1	1	0	0	0	0	1	0	1	1.25	Bisoprolol	1	0.625	Ramipril	0			1	0	1	10	Rosuvastatin	RCA	Stent	0	1	1	1
1532	Male	64	160	100	76	1	176	70	22.5981	1	0	0	0	0	0	0	0	Current smoker	0.9	90.2948	1	1	1	0	0	0	1	1	0	1	1.25	Bisoprolol	1	1.25	Ramipril	0			1	0	1	10	Rosuvastatin	LAD	Stent	0	1	1	0
1533	Female	73	100	60	116	4	150	52	23.1111	1	0	0	0	0	0	0	0	Never smoker	1.3	42.6748	3	1	1	0	0	0	1	1	0	1	0.625	Bisoprolol	1	0.625	Ramipril	0			1	0	1	10	Rosuvastatin	Left main	Stent	1	0	1	0
1534	Male	50	130	90	79	1	175	75	24.4898	1	1	0	0	1	0	0	0	Unknown	0.8	108.757	1	1	0	0	0	0	1	1	1	1	1.25	Bisoprolol	1	4	Perindopril	0			1	0	1	20	Rosuvastatin	LAD	Balloon	0	1	0	1
1535	Male	66	120	80	92	1	173	74	24.7252	1	1	0	0	0	0	0	0	Ex- smoker	0.9	89.7325	2	1	1	0	0	0	0	1	1	1	0.625	Bisoprolol	1	1.25	Ramipril	0			1	0	1	20	Rosuvastatin	RCA	Stent	0	1	1	1
1536	Male	66	110	70	96	1	165	62	22.7732	1	0	0	0	0	0	0	0	Unknown	0.8	102.797	1	1	1	0	1	0	0	1	0	1	1.25	Bisoprolol	1	1.25	Ramipril	1	150	Irbesartan	1	1	1	20	Rosuvastatin	LAD	Stent	0	1	0	0
1537	Male	61	170	100	88	1	163	79	29.7339	1	0	0	0	0	0	0	0	Current smoker	1	80.7404	2	1	1	0	0	0	0	1	0	1	20	Propranolol	1	5	Ramipril	0			1	0	1	10	Rosuvastatin	LCX	Stent	0	0	1	0
1538	Male	82	170	110	104	3	167	65	23.3067	1	0	0	0	0	0	1	Bleeding	Unknown	2.7	24.1666	4	1	1	0	1	0	0	1	0	1	3.125	Carvedilol	0			0			0	0	1	10	Atorvastatin	LAD	Stent	1	1	1	0
1539	Female	76	150	90	114	1	157	59	23.9361	1	1	0	1	0	0	1	Infarction	Never smoker	0.5	127.497	1	1	1	0	0	0	1	1	0	1	3.125	Carvedilol	1	2	Perindopril	0			1	0	1	10	Rosuvastatin	LAD	Balloon	0	1	0	0
1540	Female	78	130	90	111	1	161	55	21.2183	1	0	0	0	0	0	0	0	Current smoker	0.7	86.0159	2	1	1	0	0	0	0	1	0	1	0.625	Bisoprolol	1	0.625	Ramipril	0			1	0	1	10	Atorvastatin	LAD	Stent	0	1	0	0
1541	Female	65	160	100	105	1	158	45	18.026	1	1	0	0	0	0	1	Infarction	Ex- smoker	0.6	106.637	1	1	1	0	0	0	0	1	0	1	2.5	Bisoprolol	0			1	40	Telmisartan	1	0	1	10	Rosuvastatin	LCX	Stent	0	1	1	1
1542	Male	71	90	60	71	1	175	74	24.1633	1	0	0	0	0	0	0	0	Never smoker	2.1	33.2557	3	1	1	0	0	0	0	1	0	1	0.625	Bisoprolol	1	0.625	Ramipril	0			1	0	1	10	Rosuvastatin	LAD	Stent	0	1	0	1
1543	Male	77	100	60	81	1	170	60	20.7612	1	0	0	0	0	0	0	0	Current smoker	0.8	99.6299	1	1	1	0	0	0	0	1	0	0			1	0.625	Ramipril	0			1	0	1	10	Rosuvastatin	LCX	Stent	0	1	1	1
1544	Male	59	90	60	40	1	165	61	22.4059	1	0	0	0	0	0	0	0	Current smoker	0.8	105.163	1	1	1	0	0	0	0	1	0	1	2.5	Bisoprolol	1	2.5	Ramipril	0			1	0	1	10	Rosuvastatin	RCA	Stent	0	1	0	1
1545	Male	54	150	90	78	1	172	78	26.3656	1	1	1	0	0	0	0	0	Current smoker	0.9	93.4633	1	1	1	0	0	0	0	1	0	1	1.25	Bisoprolol	1	1.25	Ramipril	0			1	0	1	10	Rosuvastatin	LCX	Stent	0	1	1	0
1546	Female	76	120	80	49	1	157	57	23.1247	1	0	0	0	0	0	0	0	Never smoker	0.7	86.4706	2	1	1	0	0	0	1	1	0	1	1.25	Bisoprolol	1	1.25	Ramipril	0			1	0	1	20	Atorvastatin	RCA	Stent	0	1	1	1
1547	Male	60	60	1	55	4	172	57	19.2672	1	0	0	0	0	0	0	0	Current smoker	1	81.0118	2	1	1	0	0	0	1	1	0	1	0.625	Bisoprolol	1	0.625	Ramipril	0			1	0	1	20	Rosuvastatin	LAD	Stent	0	1	1	1
1548	Male	53	100	60	65	1	170	70	24.2215	1	0	0	0	0	0	0	0	Current smoker	1.4	56.3447	3	1	1	0	1	0	0	1	0	1	2.5	Bisoprolol	1	2.5	Ramipril	0			1	0	1	20	Atorvastatin	LAD	Stent	0	1	1	0
1549	Female	77	110	70	99	1	160	50	19.5312	1	0	0	0	0	0	0	0	Never smoker	0.6	103.032	1	1	1	0	1	0	0	1	0	1	1.25	Bisoprolol	1	1.25	Ramipril	0			1	0	1	20	Atorvastatin	RCA	Stent	0	1	0	1
1550	Female	74	130	80	109	1	153	55	23.4952	1	0	0	0	0	0	0	0	Never smoker	0.5	128.189	1	1	1	0	0	0	0	1	0	1	1.25	Bisoprolol	1	1.25	Ramipril	0			1	0	1	10	Atorvastatin	LAD	Stent	0	1	0	0
1551	Female	75	110	60	74	3	163	69	25.9701	1	0	0	0	0	1	0	0	Never smoker	1.6	33.3983	3	1	1	0	0	0	0	1	1	1	1.25	Bisoprolol	0			1	160	Valsartan	1	0	1	10	Rosuvastatin	RCA	Stent	0	1	0	1
1552	Male	52	170	90	71	1	170	72	24.9135	1	1	0	0	0	0	0	0	Current smoker	0.9	94.1821	1	1	1	0	0	0	0	1	1	1	2.5	Bisoprolol	1	2.5	Ramipril	0			1	0	1	20	Atorvastatin	LCX	Stent	0	0	1	0
1553	Female	66	140	80	74	1	153	71	30.3302	1	0	0	0	0	0	0	0	Current smoker	0.7	88.9828	2	1	1	0	1	0	0	1	0	1	1.25	Bisoprolol	0			1	8	Candesartan	1	0	1	10	Atorvastatin	LAD	Stent	0	1	0	0
1554	Female	67	180	130	103	1				1	1	0	0	0	0	0	0	Never smoker	0.8	76.0428	2	1	1	0	1	0	0	1	0	1	2.5	Bisoprolol	1	2.5	Ramipril	0			1	0	1	10	Atorvastatin	LAD	Stent	0	1	1	1
1555	Male	53	140	100	78	1	174	70	23.1206	1	1	0	0	0	0	0	0	Ex- smoker	0.7	125.384	1	1	1	0	0	0	0	1	0	1	1.25	Bisoprolol	1	2.5	Ramipril	0			1	0	1	10	Rosuvastatin	RCA	Stent	0	0	1	1
1556	Male	80	100	60	52	1	162	62	23.6244	1	0	0	0	0	0	0	0	Never smoker	0.6	137.784	1	1	1	0	0	0	0	1	0	1	1.25	Bisoprolol	1	1.25	Ramipril	0			1	0	1	10	Rosuvastatin	LCX	Stent	0	1	1	1
1557	Female	70	150	100	152	3	157	67	27.1816	1	1	0	1	0	0	0	0	Unknown	1.2	47.2049	3	1	1	0	0	0	1	1	1	0			1	10	Ramipril	0			1	0	1	40	Atorvastatin	LAD	Stent	0	1	0	1
1558	Female	76	140	100	62	1	150	63	28	1	1	0	1	0	0	0	0	Never smoker	0.8	74.1218	2	1	1	0	0	0	0	1	0	1	1.25	Bisoprolol	0			1	8	Candesartan	1	0	1	10	Atorvastatin	LCX	Stent	0	0	1	0
1559	Male	50	140	80	81	1	171	58	19.8352	1	0	0	0	0	0	0	0	Never smoker	0.9	94.935	1	1	1	0	0	0	0	1	0	1	1.25	Bisoprolol	1	1.25	Ramipril	0			1	0	1	10	Atorvastatin	RCA	Stent	0	1	0	1
1560	Male	71	140	90	57	1	160	60	23.4375	1	1	0	0	0	0	0	0	Never smoker	0.8	101.284	1	1	1	0	0	0	0	1	0	1	0.625	Bisoprolol	1	0.625	Ramipril	0			1	0	1	10	Rosuvastatin	LAD	Stent	0	1	1	1
1561	Female	65	110	70	76	1	145	43	20.4518	1	0	0	0	0	0	0	0	Never smoker	1.1	52.982	3	1	1	0	0	0	0	1	0	1	1.25	Bisoprolol	0			1	8	Candesartan	1	0	1	10	Rosuvastatin	LCX	Stent	0	0	1	0
1562	Female	67	150	100	91	1				1	0	1	0	0	0	0	0	Never smoker	0.5	130.801	1	1	1	0	0	0	0	1	0	1	0.625	Bisoprolol	1	0.625	Ramipril	0			1	0	1	20	Atorvastatin	RCA	Stent	0	1	0	1
1563	Female	77	110	70	80	1	162	70	26.6728	1	0	0	0	0	0	0	0	Never smoker	0.8	73.9253	2	1	1	0	0	0	0	1	1	1	1.25	Bisoprolol	0			1	8	Candesartan	1	0	1	20	Rosuvastatin	RCA	Stent	0	1	1	1
1564	Female	63	130	90	84	1	162	59	22.4813	1	1	0	0	0	1	0	0	Never smoker	4.6	10.2289	5	1	1	0	0	0	0	0	1	1	25	Carvedilol	0			1	80	Telmisartan	1	0	1	5	Rosuvastatin
1565	Female	83	150	100	98	3	150	70	31.1111	1	0	0	0	0	0	0	0	Never smoker	0.7	84.9378	2	1	1	0	0	0	0	1	0	1	0.625	Bisoprolol	1	1.25	Ramipril	0			1	0	1	10	Rosuvastatin	LAD	Stent	0	1	0	1
1566	Male	56	140	80	76	1	176	85	27.4406	1	1	0	0	0	0	0	0	Current smoker	0.7	123.99	1	1	1	0	0	0	0	1	0	1	0.625	Bisoprolol	1	5	Ramipril	0			1	0	1	10	Atorvastatin	LAD	Stent	0	1	0	0
1567	Male	62	160	100	74	1	175	95	31.0204	1	0	0	0	0	0	0	0	Current smoker	0.9	90.8786	1	1	1	0	0	0	0	1	0	1	0.625	Bisoprolol	1	0.625	Ramipril	0			1	0	1	10	Atorvastatin	LAD	Stent	0	1	1	0
1568	Female	82	110	60	72	1	152	59	25.5367	1	0	0	0	0	0	0	0	Never smoker	1.1	50.5412	3	1	1	0	0	0	0	1	0	1	1.25	Bisoprolol	1	1.25	Ramipril	0			1	0	1	10	Rosuvastatin	LCX	Stent	0	0	1	0
1569	Female	60	150	100	160	1	153	43	18.369	1	0	0	0	1	0	0	0	Never smoker	0.5	133.764	1	1	1	0	0	0	1	1	0	1	1.25	Bisoprolol	1	1.25	Ramipril	0			1	0	1	20	Rosuvastatin
1570	Female	68	50	1	110	4				1	0	0	0	0	0	1	Infarction	Never smoker	1.2	47.4835	3	1	1	0	0	0	0	1	0	1	1.25	Bisoprolol	1	1.25	Ramipril	0			1	0	1	20	Atorvastatin	LCX	Stent	0	0	1	0
1571	Female	81	130	80	123	1	157	65	26.3702	1	0	0	0	0	0	0	0	Ex- smoker	1	56.558	3	1	1	0	0	0	0	1	0	1	0.625	Bisoprolol	1	1.25	Ramipril	0			1	0	1	10	Rosuvastatin	RCA	Stent	0	1	1	1
1572	Female	79	110	60	75	1	145	45	21.4031	1	0	0	1	0	0	0	0	Never smoker	0.8	73.5415	2	1	1	0	0	0	0	1	0	1	1.25	Bisoprolol	1	4	Perindopril	0			1	0	1	10	Atorvastatin	LAD	Stent	0	1	1	1
1573	Male	60	93	40	112	4	165	65	23.8751	1	0	0	0	0	0	0	0	Ex- smoker	1.7	43.9147	3	1	1	0	0	0	0	1	0	1	0.625	Bisoprolol	1	1.25	Ramipril	0			1	0	1	20	Rosuvastatin	LAD	Stent	0	1	0	1
1574	Female	78	170	110	73	1	160	43	16.7969	1	0	0	0	0	1	0	0	Never smoker	0.6	102.763	1	1	1	0	0	0	0	0	0	1	1.25	Bisoprolol	1	1.25	Ramipril	0			1	0	1	20	Rosuvastatin
1575	Male	62	190	100	118	1	174	65	21.4692	1	1	0	0	0	0	0	0	Ex- smoker	9.1	6.29396	5	1	1	0	0	0	0	1	1	1	50	Carvedilol	0			1	80	Telmisartan	1	0	1	20	Rosuvastatin	LAD	Balloon	0	1	1	1
1576	Male	71	140	90	81	1	161	60	23.1473	1	1	0	0	0	0	1	Infarction	Never smoker	1.1	70.1359	2	1	1	0	0	0	0	1	0	1	1.25	Bisoprolol	1	1.25	Ramipril	0			1	0	1	10	Rosuvastatin	LAD	Stent	0	1	0	1
1577	Female	65	140	90	79	1	150	54	24	1	1	1	1	0	0	0	0	Never smoker	0.6	106.637	1	1	1	0	0	0	0	1	0	1	1.25	Bisoprolol	1	2.5	Ramipril	0			1	0	1	10	Rosuvastatin	LAD	Stent	0	1	1	1
1578	Male	57	130	90	69	1	162	61	23.2434	1	0	0	0	0	0	0	0	Current smoker	0.7	123.546	1	1	1	0	0	0	0	1	0	1	0.625	Bisoprolol	1	0.625	Ramipril	0			1	0	1	10	Rosuvastatin	LAD	Stent	0	1	1	1
1579	Male	86	90	60	73	1	160	58	22.6562	1	1	0	0	0	0	1	Infarction	Never smoker	1.1	67.4594	2	1	1	0	0	0	0	1	0	1	1.25	Bisoprolol	1	2.5	Ramipril	0			1	0	1	10	Rosuvastatin	RCA	Stent	0	1	1	1
1580	Male	86	130	80	88	1	160	45	17.5781	1	0	0	0	0	0	0	0	Never smoker	0.8	97.4191	1	1	1	0	0	0	0	1	0	1	1.25	Bisoprolol	1	1.25	Ramipril	0			1	0	1	10	Rosuvastatin	LAD	Stent	0	1	0	0
1581	Male	70	150	100	96	1	168	60	21.2585	1	1	0	0	0	0	0	0	Never smoker	0.8	101.576	1	1	1	0	0	0	0	1	0	1	0.625	Bisoprolol	1	1.25	Ramipril	0			1	0	1	10	Rosuvastatin	LAD	Stent	0	1	1	0
1582	Male	78	160	100	68	1	170	60	20.7612	1	1	0	0	0	0	0	0	Never smoker	0.9	86.7405	2	1	1	0	0	0	0	1	0	1	1.25	Bisoprolol	1	5	Ramipril	0			1	0	1	10	Rosuvastatin	LAD	Stent	0	1	1	1
1583	Male	59	130	80	77	1	163	63	23.7118	1	1	0	0	0	0	0	0	Unknown	0.9	91.7982	1	1	1	0	0	0	0	1	0	1	5	Bisoprolol	1	1.25	Ramipril	0			1	0	1	10	Atorvastatin	LAD	Stent	0	1	0	0
1584	Male	70	160	100	126	1	162	78	29.7211	1	1	1	1	0	0	0	0	Current smoker	4.5	13.8405	5	1	1	0	0	0	0	1	1	1	25	Carvedilol	0			0			0	0	1	10	Rosuvastatin	LAD	Stent	0	1	0	0
1585	Female	72	180	100	93	1	159	50	19.7777	1	1	0	0	0	0	0	0	Never smoker	1.5	36.2801	3	1	1	0	0	0	0	1	0	1	1.25	Bisoprolol	1	2.5	Ramipril	0			1	0	1	10	Atorvastatin	LAD	Stent	0	1	1	0
1586	Female	78	120	80	59	1	148	58	26.4792	1	1	0	0	0	0	0	0	Never smoker	0.6	102.763	1	1	1	0	0	0	0	1	0	1	1.25	Bisoprolol	1	0.625	Ramipril	0			1	0	1	10	Rosuvastatin	LCX	Stent	0	0	1	1
1587	Female	72	100	50	72	1	150	54	24	1	1	0	1	0	0	0	0	Never smoker	1.2	46.9357	3	1	1	0	0	0	0	1	0	1	1.25	Bisoprolol	0			0			0	0	1	20	Rosuvastatin	RCA	Stent	0	1	1	1
1588	Male	65	160	100	110	3	172	74	25.0135	1	1	0	0	0	0	1	Infarction	Unknown	5.1	12.1606	5	1	1	0	0	0	0	1	0	1	0.625	Bisoprolol	0			0			0	0	1	2	Pitavastatin	LAD	Stent	0	1	0	1
1589	Female	73	140	90	66	1	150	49	21.7778	1	0	0	0	0	0	1	Infarction	Never smoker	0.5	128.544	1	1	1	0	1	0	0	1	0	1	6.25	Carvedilol	1	1.25	Ramipril	0			1	0	1	20	Atorvastatin	LAD	Balloon	0	1	0	0
1590	Female	82	150	90	42	2				1	1	0	0	0	0	0	0	Never smoker	1	56.4173	3	1	1	0	0	0	0	1	0	1	0.625	Bisoprolol	1	1.25	Ramipril	0			1	0	1	20	Atorvastatin	RCA	Stent	0	0	1	1
1591	Female	63	150	100	58	1	159	64	25.3155	1	0	0	0	0	0	0	0	Never smoker	0.8	76.999	2	1	1	0	1	0	0	1	0	1	2.5	Bisoprolol	1	5	Ramipril	0			1	0	1	20	Atorvastatin	RCA	Stent	0	0	0	1
1592	Male	80	140	100	92	1	160	58	22.6562	1	0	0	0	0	0	0	0	Current smoker	0.9	86.2958	2	1	1	0	0	0	0	1	1	0			0			0			0	0	1	5	Rosuvastatin	LAD	Balloon	0	1	0	0
1593	Female	82	140	90	76	1				1	1	0	0	0	0	0	0	Never smoker	1.2	45.7128	3	1	1	0	0	0	0	1	0	1	1.25	Bisoprolol	1	1.25	Ramipril	1	10	Olmesartan	1	1	1	20	Atorvastatin	LCX	Stent	0	1	1	0
1594	Male	52	80	40	53	4	173	78	26.0617	1	0	0	0	0	0	0	0	Current smoker	0.7	125.87	1	1	1	0	0	0	1	1	0	1	0.625	Bisoprolol	1	1.25	Ramipril	0			1	0	1	10	Atorvastatin	RCA	Balloon	0	0	0	1
1595	Female	82	130	90	74	2	155	58	24.1415	1	1	0	0	0	0	1	Bleeding	Never smoker	1.8	28.6304	4	1	1	0	0	0	0	1	0	1	0.625	Bisoprolol	0			0			0	0	1	10	Atorvastatin	Left main	Stent	1	1	0	0
1596	Male	63	50	1	89	4	169	65	22.7583	1	0	0	0	0	0	0	0	Current smoker	1.5	50.2386	3	1	1	0	0	0	0	1	0	1	0.625	Bisoprolol	1	0.625	Ramipril	0			1	0	1	10	Rosuvastatin	Left main	Stent	1	1	1	0
1597	Male	76	100	60	140	1	170	64	22.1453	1	0	0	0	0	0	1	Infarction	Never smoker	1.2	62.5652	2	1	1	0	0	0	0	1	0	1	5	Bisoprolol	1	1.25	Ramipril	0			1	0	1	80	Fluvastatin
1598	Male	68	70	40	32	4	168	74	26.2188	1	0	0	0	0	0	0	0	Current smoker	0.9	89.1903	2	1	1	0	0	0	1	1	0	1	1.25	Nebivolol	0			0			0	0	1	20	Atorvastatin	LCX	Stent	0	0	1	0
1599	Male	56	170	100	124	1	175	71	23.1837	1	0	0	0	0	0	0	0	Never smoker	0.7	123.99	1	1	1	0	0	0	1	1	0	1	1.25	Bisoprolol	1	2.5	Ramipril	0			1	0	1	10	Rosuvastatin	LAD	Stent	0	1	0	0
1600	Male	69	180	110	84	2	170	73	25.2595	1	0	0	0	0	0	0	0	Current smoker	1.1	70.5439	2	1	1	0	1	0	0	1	0	1	1.25	Bisoprolol	1	1.25	Ramipril	0			1	0	1	10	Rosuvastatin	LAD	Stent	1	1	0	0
1601	Female	80	150	70	112	1				1	1	0	0	0	0	0	0	Never smoker	0.6	102.236	1	1	1	0	0	0	0	1	0	1	1.25	Bisoprolol	1	1.25	Ramipril	0			1	0	1	10	Rosuvastatin	RCA	Stent	0	0	1	1
1602	Male	53	140	90	90	1	178	113	35.6647	1	1	0	0	0	0	0	0	Unknown	0.9	93.8186	1	1	1	0	0	0	1	1	0	1	1.25	Bisoprolol	0			1	8	Candesartan	1	0	1	40	Atorvastatin	LAD	Balloon	0	1	0	1
1603	Male	45	170	100	131	3	167	90	32.2708	1	0	0	0	0	0	0	0	Unknown	0.8	111.108	1	1	1	0	0	0	0	1	0	1	12.5	Carvedilol	0			1	8	Candesartan	1	0	1	20	Rosuvastatin	LAD	Stent	0	1	0	0
1604	Female	64	160	100	94	1	155	56	23.3091	1	0	0	0	0	0	0	0	Never smoker	0.6	106.973	1	1	1	0	0	0	0	1	0	1	25	Carvedilol	1	2.5	Ramipril	0			1	0	1	20	Atorvastatin	RCA	Balloon	0	1	0	1
1605	Male	45	200	120	67	1	179	94	29.3374	1	0	0	0	0	0	0	0	Current smoker	0.9	96.9873	1	1	1	0	0	0	1	1	0	1	12.5	Carvedilol	0			1	8	Candesartan	1	0	1	20	Atorvastatin	LAD	Stent	1	1	0	1
1606	Female	83	110	70	129	2				1	1	0	0	0	0	0	0	Never smoker	1	56.2787	3	1	1	0	0	0	0	1	0	0			0			1	25	Losartan	1	0	1	10	Rosuvastatin	RCA	Stent	0	1	1	1
1607	Female	66	130	80	91	1	165	70	25.7117	1	1	0	0	0	0	0	0	Never smoker	8.1	5.27421	5	1	1	0	0	0	0	1	0	1	1.25	Bisoprolol	1	1.25	Ramipril	0			1	0	1	20	Atorvastatin	LAD	Stent	0	1	0	0
1608	Male	52	150	90	87	1	170	58	20.0692	1	0	0	0	0	0	0	0	Current smoker	0.9	94.1821	1	1	1	0	0	0	1	1	0	1	0.625	Bisoprolol	1	1.25	Ramipril	0			1	0	1	20	Atorvastatin	LCX	Stent	0	0	1	1
1609	Male	76	160	90	102	2	168	80	28.3447	1	1	0	0	0	0	0	0	Ex- smoker	1.2	62.5652	2	1	1	0	0	0	0	1	0	1	3.75	Nebivolol	1	2.5	Ramipril	0			1	0	1	40	Atorvastatin	RCA	Stent	0	0	0	1
1610	Male	76	170	100	98	1	175	74	24.1633	1	0	0	0	1	0	0	0	Never smoker	1	77.2161	2	1	1	0	0	0	0	1	0	1	1.25	Bisoprolol	0			1	8	Candesartan	1	0	1	10	Rosuvastatin	LCX	Stent	0	0	1	0
1611	Male	43	110	70	78	1	159	75	29.6665	1	0	0	0	0	0	0	0	Current smoker	0.8	112.138	1	1	1	0	0	0	0	1	0	1	0.625	Bisoprolol	1	2.5	Ramipril	0			1	0	1	10	Atorvastatin	LCX	Stent	0	0	1	1
1612	Female	71	120	60	66	1	146	45	21.1109	1	1	0	0	0	0	0	0	Never smoker	1.4	39.3985	3	1	1	0	0	0	0	1	1	1	50	Carvedilol	0			1	40	Telmisartan	1	0	1	20	Pravastatin	LAD	Stent	0	1	1	0
1613	Male	53	140	70	65	1	163	65	24.4646	1	1	0	0	1	0	0	0	Never smoker	0.9	93.8186	1	1	1	0	0	0	1	1	0	1	1.25	Bisoprolol	1	10	Ramipril	0			1	0	1	10	Rosuvastatin	RCA	Stent	0	0	0	1
1614	Female	55	130	90	119	1	156	60	24.6548	1	0	1	1	0	0	0	0	Unknown	0.7	92.3379	1	1	1	0	1	0	1	1	0	1	12.5	Carvedilol	1	2.5	Ramipril	0			1	0	1	40	Atorvastatin	LAD	Stent	0	1	0	0
1615	Male	59	130	80	68	1	165	65	23.8751	1	0	0	0	0	0	0	0	Never smoker	0.8	105.163	1	1	1	0	0	0	1	1	0	1	1.25	Bisoprolol	0			1	40	Telmisartan	1	0	1	40	Atorvastatin	LAD	Stent	0	1	1	0
1616	Female	76	120	80	91	1	150	55	24.4444	1	0	0	0	0	0	0	0	Never smoker	0.5	127.497	1	1	1	0	0	0	0	1	0	1	1.25	Bisoprolol	0			1	32	Candesartan	1	0	1	20	Atorvastatin	LAD	Stent	0	1	1	0
1617	Female	74	140	100	79	1	153	58	24.7768	1	0	0	0	0	0	0	0	Never smoker	1.1	51.6055	3	1	1	0	0	0	0	1	0	1	0.625	Bisoprolol	1	0.625	Ramipril	0			1	0	1	20	Rosuvastatin	LCX	Stent	0	1	1	1
1618	Male	53	130	80	95	1				1	0	0	1	0	0	0	0	Unknown	1.5	52.0326	3	1	0	0	0	0	1	1	1	1	50	Carvedilol	0			1	32	Candesartan	1	0	1	10	Rosuvastatin
1619	Male	73	90	60	67	1	171	75	25.6489	1	0	0	0	0	0	0	0	Ex- smoker	1	77.85	2	1	1	0	0	0	0	1	0	1	1.25	Bisoprolol	1	1.25	Ramipril	0			1	0	1	20	Atorvastatin	LCX	Stent	0	1	1	0
1620	Male	67	120	80	61	1	158	55	22.0317	1	0	0	0	0	1	1	Infarction	Current smoker	1.1	70.9664	2	1	1	0	1	0	0	1	0	1	6.25	Carvedilol	1	4	Perindopril	0			1	0	1	10	Rosuvastatin	LAD	Stent	0	1	1	1
1621	Male	51	140	80	85	1				1	1	0	0	0	0	0	0	Current smoker	0.7	126.367	1	1	1	0	0	0	1	1	0	1	2.5	Bisoprolol	1	2.5	Ramipril	0			1	0	1	20	Rosuvastatin	LCX	Stent	0	1	1	0
1622	Female	85	110	70	118	2	150	35	15.5556	1	0	0	0	0	0	0	0	Never smoker	2	25.1684	4	1	1	0	1	0	0	1	0	0			0			0			0	0	1	20	Atorvastatin	RCA	Stent	0	1	1	1
1623	Female	77	180	100	102	3	155	46	19.1467	1	1	0	0	0	1	0	0	Never smoker	0.7	86.2415	2	1	1	0	0	0	0	1	0	1	2.5	Bisoprolol	1	2.5	Ramipril	0			1	0	1	10	Rosuvastatin	LCX	Stent	0	1	1	0
1624	Male	65	130	80	67	1				1	0	0	0	0	0	0	0	Unknown	1	79.7061	2	1	1	0	0	0	0	1	1	0			0			0			0	0	1	10	Atorvastatin
1625	Male	83	120	80	35	2	161	68	26.2336	1	0	0	0	0	0	0	0	Current smoker	1	75.8473	2	1	1	0	1	0	0	1	0	1	0.625	Bisoprolol	1	1.25	Ramipril	0			1	0	1	10	Rosuvastatin	RCA	Stent	0	0	0	1
1626	Female	70	160	100	112	2				1	1	0	0	0	0	1	Infarction	Never smoker	1.5	36.4882	3	1	1	0	0	0	0	1	0	1	0.625	Bisoprolol	1	1.25	Ramipril	0			1	0	1	5	Rosuvastatin	LAD	Stent	0	1	1	1
1627	Female	73	160	100	94	2				1	0	0	0	0	0	0	0	Never smoker	0.9	65.2329	2	1	1	0	0	0	0	1	0	1	1.25	Bisoprolol	1	1.25	Ramipril	0			1	0	1	20	Atorvastatin	LCX	Stent	0	0	1	0
1628	Male	78	120	80	92	1	170	62	21.4533	1	1	0	0	0	0	0	0	Current smoker	1	76.81	2	1	1	0	0	0	0	0	1	1	0.625	Bisoprolol	0			1	30	Fimasartan	1	0	1	10	Atorvastatin
1629	Female	73	140	90	75	1				1	1	0	0	0	0	0	0	Never smoker	0.7	87.1805	2	1	1	0	0	0	0	1	0	1	1.25	Bisoprolol	1	1.25	Ramipril	0			1	0	1	10	Rosuvastatin	LAD	Stent	0	1	0	0
1630	Male	46	110	70	64	1	167	71	25.4581	1	1	0	0	0	0	0	0	Unknown	1.7	46.3484	3	1	1	0	0	0	1	1	1	1	2.5	Bisoprolol	0			0			0	0	1	20	Rosuvastatin	RCA	Stent	0	1	1	1
1631	Female	68	190	150	98	2	162	70	26.6728	1	0	0	0	0	0	0	0	Never smoker	3.6	13.3642	5	1	1	0	1	0	0	1	0	1	12.5	Carvedilol	0			0			0	0	1	20	Atorvastatin	LAD	Stent	0	1	0	0
1632	Female	71	60	1	34	4	151	53	23.2446	1	0	0	0	0	0	0	0	Never smoker	0.8	75.1529	2	1	0	0	0	0	1	1	0	1	2.5	Bisoprolol	1	2.5	Ramipril	0			1	0	1	10	Rosuvastatin	RCA	Stent	0	1	1	1
1633	Male	47	180	110	84	1	170	75	25.9516	1	0	0	0	0	0	0	0	Ex- smoker	0.8	110.131	1	1	1	0	0	0	0	1	1	1	0.625	Bisoprolol	1	2.5	Ramipril	0			1	0	1	20	Rosuvastatin	LAD	Balloon	0	1	1	0
1634	Male	64	110	70	115	1	176	84	27.1178	1	0	0	0	0	0	0	0	Unknown	1.4	54.2284	3	1	1	0	0	0	0	1	0	1	2.5	Bisoprolol	0			0			0	0	1	20	Rosuvastatin	LCX	Stent	0	1	1	1
1635	Female	84	130	90	61	1	150	45	20	1	0	0	0	0	0	0	0	Never smoker	1.4	38.0764	3	1	1	0	0	0	0	1	1	1	1.25	Bisoprolol	1	2	Perindopril	0			1	0	1	20	Rosuvastatin	LCX	Stent	0	0	1	1
1636	Male	65	160	100	77	1	167	65	23.3067	1	1	0	0	0	0	0	0	Never smoker	1.1	71.4043	2	1	1	0	0	0	0	1	0	1	2.5	Bisoprolol	1	2.5	Ramipril	0			1	0	1	10	Rosuvastatin	LAD	Stent	0	1	0	0
1637	Male	52	120	70	105	1	183	80	23.8884	1	1	0	0	0	0	0	0	Ex- smoker	0.9	94.1821	1	1	1	0	0	0	0	0	0	1	5	Nebivolol	1	2.5	Ramipril	0			1	0	1	20	Rosuvastatin
1638	Male	77	180	110	57	1	163	63	23.7118	1	1	0	0	1	0	0	0	Never smoker	0.9	86.968	2	1	1	0	0	0	0	1	1	1	5	Nebivolol	0			1	30	Fimasartan	1	0	1	40	Atorvastatin
1639	Female	70	130	70	84	2	160	60	23.4375	1	0	0	0	0	0	0	0	Never smoker	1.3	43.0399	3	1	1	0	0	0	1	1	0	0			0			0			0	0	0			LAD	Stent	0	1	0	0
1640	Female	83	130	80	104	1				1	1	0	0	0	0	0	0	Never smoker	0.6	101.475	1	1	1	0	0	0	0	1	0	1	2.5	Bisoprolol	1	5	Ramipril	0			1	0	1	10	Rosuvastatin
1641	Male	58	170	100	61	1	164	55	20.4491	1	0	0	1	0	0	0	0	Current smoker	0.8	105.529	1	1	1	0	0	0	1	1	0	1	50	Carvedilol	1	2.5	Ramipril	0			1	0	1	10	Rosuvastatin	LCX	Stent	0	1	1	0
1642	Female	73	190	90	86	2	154	65	27.4077	1	1	0	0	0	0	0	0	Unknown	0.8	74.7303	2	1	1	0	0	0	0	1	0	1	0.625	Bisoprolol	1	0.625	Ramipril	0			1	0	1	10	Rosuvastatin	LAD	No	0	0	0	0
1643	Male	76	120	80	82	1				1	1	0	0	0	0	0	0	Never smoker	0.6	139.226	1	1	1	0	0	0	1	1	0	1	0.625	Bisoprolol	1	2	Perindopril	0			1	0	1	20	Rosuvastatin	LAD	Stent	0	1	1	0
1644	Female	65	130	80	60	1	148	53	24.1965	1	0	0	1	0	0	0	0	Unknown	0.5	131.609	1	1	1	0	0	0	1	1	0	1	1.25	Bisoprolol	1	2	Perindopril	0			1	0	1	10	Atorvastatin	RCA	Stent	0	0	1	1
1645	Male	67	110	70	117	3	165	64	23.5078	1	1	0	0	0	0	0	0	Current smoker	1.1	70.9664	2	1	0	0	0	0	1	1	0	1	2.5	Bisoprolol	1	2.5	Ramipril	0			1	0	1	10	Rosuvastatin	LCX	Stent	0	1	1	1
1646	Male	41	150	90	86	2	185	112	32.7246	1	0	0	0	0	0	0	0	Current smoker	1	87.5221	2	1	1	1	0	0	1	1	0	1	2.5	Bisoprolol	1	2.5	Ramipril	0			1	0	1	20	Rosuvastatin	LAD	Stent	0	1	0	0
1647	Female	64	150	100	93	1	163	100	37.6378	1	0	0	0	0	0	0	0	Never smoker	0.8	76.7532	2	1	1	0	0	0	1	1	0	1	5	Bisoprolol	0			1	20	Olmesartan	1	0	1	20	Rosuvastatin	LAD	Stent	0	1	0	0
1648	Male	40	140	80	81	1				1	0	0	0	0	0	0	0	Current smoker	0.7	132.755	1	1	1	0	0	0	0	1	1	0			0			0			0	0	1	10	Atorvastatin
1649	Male	74	141	78	105	1	178	70	22.0932	1	0	0	0	0	0	0	0	Unknown	1.2	62.9048	2	1	1	0	0	0	0	1	0	1	2.5	Bisoprolol	0			1	4	Candesartan	1	0	1	10	Rosuvastatin	LAD	Stent	0	1	0	0
1650	Male	58	100	60	60	4	167	60	21.5139	1	0	0	0	0	0	0	0	Ex- smoker	1.7	44.218	3	1	1	0	0	0	0	1	0	1	2.5	Bisoprolol	1	2.5	Ramipril	0			1	0	1	20	Rosuvastatin	LCX	Stent	0	0	1	1
1651	Male	88	130	80	72	1	170	78	26.9896	1	1	1	1	1	0	0	0	Never smoker	1.1	67.1453	2	1	1	0	0	0	0	1	1	1	30	Propranolol	1	10	Ramipril	1	160	Valsartan	1	1	1	20	Atorvastatin
1652	Female	84	140	90	72	1				1	0	0	0	0	0	0	0	Never smoker	0.5	124.933	1	1	1	0	0	0	1	1	0	1	12.5	Carvedilol	0			1	40	Telmisartan	1	0	1	20	Atorvastatin	LAD	Stent	0	1	0	0
1653	Male	83	130	80	99	1	174	72	23.7812	1	0	0	0	0	0	0	0	Unknown	2	34.0841	3	1	1	0	0	0	1	1	0	1	1.25	Bisoprolol	0			0			0	0	1	20	Rosuvastatin	LCX	Stent	0	1	1	1
1654	Male	90	180	100	83	1	172	72	24.3375	1	1	0	1	0	0	1	Infarction	Never smoker	1.1	66.8397	2	1	1	0	0	0	0	1	0	1	1.25	Bisoprolol	1	1.25	Ramipril	0			1	0	1	10	Rosuvastatin	LAD	Stent	0	1	1	1
1655	Male	78	130	80	107	1	170	54	18.6851	1	0	0	0	1	0	0	0	Ex- smoker	1	76.81	2	1	1	0	1	0	0	1	0	1	2.5	Nebivolol	1	2.5	Ramipril	0			1	0	1	20	Atorvastatin	LAD	Stent	0	1	1	1
1656	Female	79	140	90	73	1	142	49	24.3007	1	1	0	0	0	0	0	0	Unknown	0.8	73.5415	2	1	1	0	0	0	1	1	0	1	1.25	Bisoprolol	0			1	8	Candesartan	1	0	1	10	Atorvastatin	LAD	Stent	0	1	0	0
1657	Male	46	150	100	82	1	176	85	27.4406	1	0	0	0	0	0	0	0	Unknown	0.8	110.613	1	1	1	0	0	0	1	1	0	1	2.5	Nebivolol	1	8	Perindopril	0			1	0	1	10	Rosuvastatin	LAD	Stent	0	1	1	0
1658	Male	84	180	100	110	1	175	85	27.7551	1	1	0	0	1	0	0	0	Never smoker	3.1	20.5047	4	1	1	0	0	0	1	1	1	1	5	Nebivolol	0			1	80	Telmisartan	1	0	1	10	Atorvastatin	LAD	Stent	0	1	1	0
1659	Female	78	110	60	122	1	160	60	23.4375	1	1	0	0	0	0	1	Infarction	Never smoker	1.1	51.0569	3	1	1	0	0	0	0	0	0	1	2.5	Bisoprolol	1	0.625	Ramipril	0			1	0	0
1660	Male	56	120	80	74	1	164	73	27.1416	1	1	0	0	0	0	0	0	Ex- smoker	1	82.1544	2	1	0	0	0	0	1	1	0	1	1.25	Bisoprolol	1	2	Perindopril	0			1	0	1	10	Rosuvastatin	LAD	Stent	0	1	1	1
1661	Male	42	140	90	78	1	169	92	32.2118	1	1	0	0	0	0	0	0	Current smoker	0.9	98.3552	1	1	1	0	0	0	1	1	1	1	5	Nebivolol	0			1	80	Telmisartan	1	0	1	20	Rosuvastatin	RCA	Stent	0	0	0	1
1662	Female	81	110	60	41	1	150	51	22.6667	1	0	1	0	0	0	0	0	Never smoker	1.6	32.8806	3	1	0	0	0	0	1	1	1	1	3.125	Carvedilol	0			1	50	Losartan	1	0	1	20	Atorvastatin	RCA	Stent	0	0	0	1
1663	Male	79	160	100	86	1	170	60	20.7612	1	0	0	0	0	0	0	0	Never smoker	1.2	62.0754	2	1	1	0	0	0	0	1	1	1	1.25	Nebivolol	0			1	40	Telmisartan	1	0	1	10	Rosuvastatin	RCA	Stent	0	0	0	1
1664	Male	74	140	90	86	1	173	75	25.0593	1	0	0	1	0	0	0	0	Never smoker	0.9	87.6724	2	1	1	0	0	0	0	1	1	1	1.25	Bisoprolol	0			1	40	Telmisartan	1	0	1	20	Atorvastatin	LAD	Stent	0	1	1	0
1665	Male	57	110	60	48	1	172	52	17.5771	1	0	0	0	0	0	0	0	Unknown	1	81.8597	2	1	1	0	0	0	1	1	0	1	1.25	Bisoprolol	1	10	Lisinopril	0			1	0	1	20	Atorvastatin	RCA	Stent	0	1	0	1
1666	Male	79	120	80	60	1	173	64	21.3839	1	1	0	0	0	0	1	Infarction	Ex- smoker	1	76.6116	2	1	0	0	0	0	1	1	0	0			0			1	150	Irbesartan	1	0	1	20	Atorvastatin	LAD	Stent	0	1	0	0
1667	Male	71	130	80	60	1	165	57	20.9366	1	1	0	1	0	0	0	0	Current smoker	5.4	11.1821	5	1	0	0	0	0	1	1	0	1	1.25	Bisoprolol	1	0.625	Ramipril	0			1	0	1	10	Atorvastatin	LCX	Stent	1	0	1	0
1668	Female	87	140	90	58	1				1	0	0	0	0	0	0	0	Current smoker	0.6	100.51	1	1	0	0	0	0	1	1	0	1	0.625	Nebivolol	0			1	80	Telmisartan	1	0	1	20	Atorvastatin	LAD	Stent	0	1	0	0
1669	Female	77	150	90	78	1	150	74	32.8889	1	0	0	0	0	0	0	0	Never smoker	0.9	64.5303	2	1	0	0	0	0	1	1	0	1	2.5	Bisoprolol	1	5	Ramipril	0			1	0	1	20	Atorvastatin	RCA	Stent	0	0	0	1
1670	Male	71	150	100	88	1	168	68	24.093	1	1	0	0	0	0	0	0	Ex- smoker	0.8	101.284	1	1	1	0	1	0	0	1	0	1	1.25	Bisoprolol	1	2.5	Ramipril	0			1	0	1	10	Rosuvastatin	RCA	Stent	0	0	1	1
1671	Male	70	100	60	46	1	165	68	24.977	1	0	0	0	0	0	0	0	Current smoker	1.1	70.3381	2	1	0	0	0	0	1	1	0	0			1	2.5	Ramipril	0			1	0	1	10	Rosuvastatin	LCX	Stent	0	0	1	0
1672	Female	80	130	80	103	1				1	1	1	0	0	0	1	Infarction	Never smoker	0.5	126.176	1	1	1	0	0	0	0	1	0	1	0.625	Nebivolol	0			0			0	0	1	10	Rosuvastatin	LAD	Stent	0	1	0	0
1673	Female	56	110	70	72	1	157	55	22.3133	1	1	0	0	0	0	1	Infarction	Never smoker	0.9	68.8397	2	1	1	0	0	0	0	1	0	1	1.25	Bisoprolol	1	2	Perindopril	0			1	0	1	20	Atorvastatin	LAD	Stent	0	1	0	1
1674	Female	70	120	70	92	1	145	50	23.7812	1	0	0	1	0	0	1	Infarction	Never smoker	0.6	105.045	1	1	1	0	0	0	0	0	0	1	5	Nebivolol	1	2.5	Ramipril	0			1	0	1	10	Atorvastatin	LAD	Stent	0	1	1	0
1675	Male	60	140	70	81	1	175	65	21.2245	1	1	0	0	0	0	0	0	Current smoker	1.7	43.9147	3	1	1	0	0	0	0	1	0	1	1.25	Bisoprolol	1	2	Perindopril	0			1	0	1	20	Atorvastatin	RCA	Stent	0	0	0	1
1676	Male	82	130	80	104	3	170	80	27.6817	1	0	0	0	0	0	0	0	Current smoker	1.8	38.5855	3	1	1	0	0	0	0	1	0	1	1.25	Bisoprolol	1	4	Perindopril	0			1	0	1	40	Atorvastatin	RCA	Stent	0	1	1	1
1677	Female	81	140	90	80	3	150	63	28	1	0	0	0	0	0	0	0	Never smoker	0.8	73.1692	2	1	1	0	0	0	0	1	0	1	1.25	Bisoprolol	1	2	Perindopril	0			1	0	1	40	Atorvastatin	LAD	Stent	0	1	0	0
1678	Male	71	110	70	71	1	166	64	23.2254	1	0	1	1	0	0	0	0	Never smoker	1.1	70.1359	2	1	1	0	0	0	0	1	0	1	1.25	Bisoprolol	1	2	Perindopril	0			1	0	0			RCA	Stent	0	1	0	1
1679	Female	74	120	80	80	2	155	55	22.8928	1	0	1	0	0	0	0	0	Current smoker	0.7	86.94	2	1	1	0	0	0	0	1	0	1	1.25	Bisoprolol	1	2	Perindopril	0			1	0	1	40	Atorvastatin	RCA	Stent	0	1	1	1
1680	Male	62	160	100	86	2	169	74	25.9095	1	0	0	0	0	0	0	0	Ex- smoker	1.1	72.0925	2	1	1	0	0	0	0	1	0	1	2.5	Bisoprolol	1	4	Perindopril	0			1	0	1	20	Atorvastatin	LAD	Stent	0	1	1	0
1681	Male	70	160	100	78	1	160	60	23.4375	1	0	1	1	0	0	0	0	Never smoker	0.8	101.576	1	1	1	0	0	0	0	1	0	1	1.25	Bisoprolol	1	2	Perindopril	1	50	Losartan	1	1	1	40	Atorvastatin	LAD	Stent	0	1	0	1
1682	Female	77	150	100	100	2	165	60	22.0386	1	0	0	0	0	0	0	0	Never smoker	0.7	86.2415	2	1	1	0	0	0	0	1	0	1	1.25	Bisoprolol	1	2	Perindopril	0			1	0	0			LAD	Stent	0	1	0	0
1683	Female	80	160	80	82	2	147	38	17.5853	1	0	0	0	0	0	0	0	Never smoker	2	25.4801	4	1	1	0	0	0	0	1	0	1	2.5	Bisoprolol	1	2	Perindopril	0			1	0	0			LAD	Stent	0	1	0	1
1684	Male	64	100	50	118	3	165	59	21.6713	1	0	0	0	0	0	0	0	Current smoker	1.1	71.6294	2	1	1	0	0	0	0	1	0	1	1.25	Bisoprolol	1	2	Perindopril	0			1	0	1	10	Atorvastatin	Left main	Stent	1	1	0	0
1685	Male	67	120	80	90	3	165	63	23.1405	1	0	0	0	0	0	0	0	Never smoker	0.8	102.483	1	1	1	0	0	0	0	1	0	1	1.25	Bisoprolol	1	2	Perindopril	0			1	0	1	20	Atorvastatin	RCA	Stent	0	1	1	1
1686	Male	61	120	70	82	2	170	68	23.5294	1	1	0	0	0	0	1	Infarction	Never smoker	0.9	91.1791	1	1	1	0	0	0	0	1	0	1	1.25	Bisoprolol	1	4	Perindopril	0			1	0	1	20	Atorvastatin	LCX	Stent	0	1	1	0
1687	Male	53	130	70	60	2	172	84	28.3937	1	0	0	0	0	0	0	0	Never smoker	1	83.0778	2	1	1	0	1	0	0	1	0	1	1.25	Bisoprolol	1	4	Perindopril	0			1	0	1	20	Atorvastatin	RCA	Stent	1	1	1	1
1688	Female	77	130	70	79	2	150	57	25.3333	1	0	0	0	1	0	1	Infarction	Never smoker	0.6	103.032	1	1	1	0	0	0	0	1	0	1	1.25	Bisoprolol	1	2	Perindopril	0			1	0	1	40	Atorvastatin
1689	Female	62	140	80	84	3	150	47	20.8889	1	1	1	1	0	0	0	0	Never smoker	3	16.806	4	1	1	0	0	0	0	1	1	1	50	Carvedilol	1	2	Perindopril	1	32	Candesartan	1	1	1	40	Atorvastatin
1690	Male	59	130	90	96	1	164	68	25.2826	1	0	0	0	0	0	0	0	Current smoker	0.8	105.163	1	1	1	0	0	0	0	1	0	1	2.5	Bisoprolol	1	2	Perindopril	0			1	0	1	20	Atorvastatin	LAD	Stent	0	1	1	0
1691	Male	72	120	60	96	2	168	70	24.8016	1	0	0	0	0	0	1	Infarction	Ex- smoker	2.6	25.9176	4	1	1	0	0	0	0	1	0	1	1.25	Bisoprolol	1	2	Perindopril	0			1	0	1	80	Fluvastatin	RCA	Stent	0	1	1	1
1692	Female	74	130	70	89	1	160	50	19.5312	1	1	1	0	0	0	0	0	Never smoker	0.9	65.0529	2	1	1	0	0	0	0	1	0	1	2.5	Bisoprolol	1	4	Perindopril	1	100	Valsartan	1	1	1	10	Rosuvastatin	LAD	Stent	0	1	0	0
1693	Female	56	130	80	70	2	154	62	26.1427	1	1	1	0	0	0	1	Infarction	Never smoker	0.8	78.8622	2	1	1	0	0	0	0	1	0	1	1.25	Bisoprolol	1	2	Perindopril	0			1	0	1	20	Atorvastatin	LAD	Stent	0	1	0	1
1694	Male	45	0	0	100	4	168	55	19.487	1	0	0	0	0	0	0	0	Current smoker	1.1	76.9385	2	1	1	0	0	0	0	1	0	1	1.25	Bisoprolol	1	4	Perindopril	0			1	0	0			LAD	Stent	0	1	0	0
1695	Male	77	120	70	88	2	160	69	26.9531	1	0	0	0	0	0	1	Infarction	Ex- smoker	1.2	62.3994	2	1	1	0	0	0	0	1	0	1	2.5	Bisoprolol	1	2	Perindopril	0			1	0	1	20	Atorvastatin
1696	Female	86	140	90	60	2	160	60	23.4375	1	1	0	0	0	0	0	0	Unknown	1.3	41.2784	3	1	1	0	0	0	0	1	0	1	1.25	Bisoprolol	1	2.5	Ramipril	1	40	Valsartan	1	1	1	20	Atorvastatin	LAD	Stent	0	1	1	1
1697	Female	65	130	90	92	1	150	53	23.5556	1	1	0	0	1	0	0	0	Current smoker	0.6	106.637	1	1	1	0	0	0	0	1	0	1	2.5	Bisoprolol	1	4	Perindopril	0			1	0	1	20	Atorvastatin	LAD	Stent	0	1	0	0
1698	Male	72	160	100	60	2	160	60	23.4375	1	0	0	0	1	0	0	0	Current smoker	1	78.0683	2	1	1	0	0	0	0	1	0	1	2.5	Bisoprolol	1	2	Perindopril	0			1	0	0			LCX	Stent	0	1	1	0
1699	Male	67	140	70	71	1	167	56	20.0796	1	1	0	0	0	0	0	0	Never smoker	1.2	64.1866	2	1	1	0	0	0	0	1	0	1	1.25	Bisoprolol	1	2	Perindopril	0			1	0	0			LAD	Stent	0	1	1	0
1700	Male	67	120	80	100	3	166	85	30.8463	1	1	0	0	0	0	1	Infarction	Current smoker	1	79.2172	2	1	1	0	0	0	0	1	0	1	2.5	Bisoprolol	1	2	Perindopril	0			1	0	1	20	Atorvastatin	LAD	Stent	0	1	0	0
1701	Female	80	200	100	75	3	155	46	19.1467	1	1	0	0	0	0	1	Infarction	Never smoker	0.9	64.0315	2	1	1	0	0	0	0	1	0	1	1.25	Bisoprolol	1	5	Ramipril	1	40	Valsartan	1	1	0
1702	Male	83	150	100	75	1	168	55	19.487	1	1	0	0	0	0	0	0	Never smoker	1.1	67.9474	2	1	1	0	0	0	0	1	0	1	1.25	Bisoprolol	1	5	Ramipril	1	40	Valsartan	1	1	1	20	Atorvastatin
1703	Male	54	150	70	82	1	158	65	26.0375	1	0	1	0	0	0	1	Infarction	Current smoker	1.2	67.0597	2	1	1	0	0	0	0	1	0	1	1.25	Bisoprolol	1	2	Perindopril	0			1	0	1	20	Vytorin	RCA	Stent	0	0	0	1
1704	Female	75	150	90	85	1	143	49	23.9621	1	0	0	0	0	0	0	0	Never smoker	19.7	1.84275	5	1	1	0	0	0	0	1	0	1	1.25	Bisoprolol	1	2	Perindopril	0			1	0	1	40	Atorvastatin	RCA	Stent	0	1	1	1
1705	Female	69	140	80	72	1	160	55	21.4844	1	1	0	0	0	0	0	0	Never smoker	1.1	52.3436	3	1	1	0	0	0	0	1	0	1	1.25	Bisoprolol	1	2	Perindopril	0			1	0	1	40	Atorvastatin	LAD	Stent	0	1	0	0
1706	Male	76	170	100	80	2	163	67	25.2174	1	1	1	0	1	0	0	0	Never smoker	1.5	48.3614	3	1	1	0	0	0	0	1	1	1	2.5	Bisoprolol	1	2	Perindopril	1	20	Valsartan	1	1	0			Left main	Balloon	1	1	1	0
1707	Male	67	130	90	80	3	173	73	24.3911	1	1	0	0	1	0	0	0	Never smoker	1.5	49.6147	3	1	1	0	0	0	0	1	0	0			1	2.5	Ramipril	0			1	0	1	40	Atorvastatin	LCX	Stent	0	0	1	0
1708	Male	63	170	90	60	2	160	65	25.3906	1	0	0	0	0	0	0	0	Never smoker	1.1	71.8587	2	1	1	0	0	0	0	1	0	1	1.25	Bisoprolol	1	2	Perindopril	0			1	0	0			LAD	Stent	0	1	0	0
1709	Male	74	90	60	102	3	170	69	23.8754	1	1	0	0	0	0	1	Infarction	Unknown	4.9	12.4043	5	1	1	0	0	0	0	1	0	1	1.25	Bisoprolol	1	2	Perindopril	1	4	Candesartan	1	1	1	80	Fluvastatin	LAD	Stent	0	1	1	1
1710	Female	64	120	80	84	2	162	60	22.8624	1	1	0	0	0	0	0	0	Current smoker	1.1	53.149	3	1	1	0	0	0	0	1	1	1	1.25	Bisoprolol	1	2.5	Ramipril	0			1	0	0			LAD	Stent	0	1	0	1
1711	Male	87	140	80	100	2	172	72	24.3375	1	1	0	0	1	0	0	0	Ex- smoker	1.8	38.1247	3	1	1	0	0	0	0	1	1	1	25	Carvedilol	1	2	Perindopril	0			1	0	1	10	Atorvastatin	Left main	Stent	1	1	0	1
1712	Male	48	150	80	76	1	170	74	25.6055	1	0	0	1	0	0	0	0	Never smoker	2.4	30.8644	3	1	1	0	0	0	0	1	0	1	2.5	Bisoprolol	0			1	160	Valsartan	1	0	1	80	Fluvastatin	RCA	Stent	0	0	0	1
1713	Male	61	140	70	73	1	168	70	24.8016	1	0	0	0	0	0	0	0	Never smoker	1.2	65.4208	2	1	1	0	0	0	0	1	0	1	2.5	Bisoprolol	1	4	Perindopril	0			1	0	1	40	Atorvastatin	RCA	Stent	0	0	0	1
1714	Female	78	130	70	82	2	160	60	23.4375	1	0	0	0	0	0	0	0	Current smoker	1.2	46.1792	3	1	1	0	0	0	0	1	0	1	1.25	Bisoprolol	1	4	Perindopril	0			1	0	1	40	Atorvastatin	LAD	Stent	0	1	0	0
1715	Female	79	130	70	72	1	150	63	28	1	0	1	0	1	0	1	Infarction	Never smoker	1.5	35.6032	3	1	1	0	0	0	0	1	0	1	2.5	Bisoprolol	0			1	50	Losartan	1	0	1	10	Rosuvastatin	LAD	Stent	0	1	0	0
1716	Female	55	150	90	68	1	156	58	23.833	1	0	0	0	0	0	0	0	Current smoker	0.9	69.0919	2	1	1	0	0	0	0	1	0	1	1.25	Bisoprolol	1	2	Perindopril	0			1	0	1	40	Atorvastatin	LAD	Balloon	0	1	0	0
1717	Female	73	170	100	72	1	153	50	21.3593	1	0	0	0	1	0	0	0	Never smoker	0.9	65.2329	2	1	1	0	0	0	0	1	0	1	1.25	Bisoprolol	1	2	Perindopril	0			1	0	1	40	Atorvastatin	RCA	Stent	0	0	1	1
1718	Female	59	150	100	77	2	155	53	22.0604	1	0	0	0	0	0	0	0	Never smoker	0.8	78.0312	2	1	1	0	0	0	0	1	0	1	1.25	Bisoprolol	1	2	Perindopril	0			1	0	1	40	Atorvastatin	LAD	Stent	0	1	0	1
1719	Male	52	120	80	60	1	175	75	24.4898	1	0	0	0	0	0	0	0	Unknown	1.2	67.5755	2	1	1	0	0	0	0	1	0	1	1.25	Bisoprolol	1	2	Perindopril	0			1	0	1	40	Atorvastatin	RCA	Stent	0	0	0	1
1720	Male	64	170	100	71	1	167	64	22.9481	1	0	0	0	0	0	0	0	Unknown	1.2	64.7863	2	1	1	0	0	0	0	1	0	1	1.25	Bisoprolol	1	2	Perindopril	0			1	0	1	20	Atorvastatin	LAD	Stent	0	1	1	0
1721	Male	81	140	80	89	3	170	69	23.8754	1	0	0	0	0	0	0	0	Unknown	1.4	51.6962	3	1	1	0	0	0	0	1	0	1	1.25	Bisoprolol	1	2	Perindopril	0			1	0	0			RCA	Stent	0	1	1	1
1722	Female	71	130	90	110	1	160	50	19.5312	1	1	0	1	0	0	0	0	Never smoker	1.2	47.0691	3	1	1	0	0	0	0	1	1	0			0			1	80	Valsartan	1	0	1	20	Atorvastatin	RCA	Stent	0	1	1	1
1723	Female	82	91	60	77	2	155	52	21.6441	1	0	0	0	0	0	0	0	Current smoker	1.1	50.5412	3	1	1	0	0	0	0	1	0	1	1.25	Bisoprolol	1	2	Perindopril	0			1	0	0			RCA	Stent	0	1	1	1
1724	Male	62	160	70	56	2	166	61	22.1367	1	0	0	0	1	0	1	Infarction	Current smoker	1	80.4743	2	1	1	0	1	0	0	1	1	0			1	4	Perindopril	1	80	Telmisartan	1	1	0			LCX	Balloon	0	0	1	1
1725	Male	75	180	100	121	3	166	75	27.2173	1	0	0	0	1	0	1	Infarction	Unknown	1.1	69.3599	2	1	1	0	0	0	0	1	0	1	6.25	Carvedilol	1	10	Enalapril	0			1	0	1	40	Atorvastatin
1726	Male	82	110	70	76	2	150	48	21.3333	1	0	0	0	0	0	1	Infarction	Never smoker				1	1	0	0	0	0	1	0	1	1.25	Bisoprolol	1	4	Perindopril	0			1	0	1	20	Atorvastatin	LCX	Stent	0	1	1	0
1727	Male	52	140	80	74	2	165	63	23.1405	1	1	0	0	1	0	0	0	Current smoker	0.9	94.1821	1	1	1	0	1	0	0	1	0	1	1.25	Bisoprolol	1	2	Perindopril	0			1	0	1	40	Atorvastatin	LAD	Stent	0	1	0	0
1728	Male	67	190	166	104	1	171	65	22.2291	1	0	0	0	0	0	0	0	Current smoker	1.7	42.9419	3	1	1	0	0	0	0	1	0	1	2.5	Bisoprolol	1	2	Perindopril	1	40	Valsartan	1	1	1	40	Atorvastatin	LCX	Stent	0	1	1	0
1729	Male	63	110	70	96	2	169	68	23.8087	1	1	0	0	1	0	0	0	Never smoker	1.1	71.8587	2	1	1	0	0	0	0	1	0	1	2.5	Bisoprolol	1	4	Perindopril	0			1	0	1	40	Atorvastatin	LAD	Stent	0	1	1	1
1730	Male	69	80	50	31	1	168	67	23.7387	1	1	0	0	0	0	0	0	Never smoker	1.8	39.9615	3	1	1	0	0	0	0	1	0	1	1.25	Bisoprolol	1	4	Perindopril	1	50	Losartan	1	1	0			RCA	Stent	0	1	0	1
1731	Male	64	150	100	78	3	172	67	22.6474	1	0	0	0	0	0	0	0	Never smoker	0.9	90.2948	1	1	1	0	0	0	0	1	0	1	1.25	Bisoprolol	1	2	Perindopril	0			1	0	0			RCA	Stent	0	1	0	1
1732	Male	64	120	80	96	2	165	69	25.3444	1	0	0	0	1	0	0	0	Never smoker	0.9	90.2948	1	1	1	0	0	0	0	1	1	0			0			1	16	Candesartan	1	0	1	20	Atorvastatin
1733	Female	72	150	91	99	1	150	55	24.4444	1	0	1	0	0	1	1	Infarction	Never smoker	1	57.9266	3	1	1	0	0	0	0	1	0	1	1.25	Bisoprolol	1	10	Ramipril	0			1	0	1	10	Atorvastatin	RCA	Balloon	0	1	1	1
1734	Male	63	130	80	86	1	163	58	21.83	1	0	0	0	0	0	0	0	Current smoker	1.1	71.8587	2	1	1	0	0	0	0	1	0	1	1.25	Bisoprolol	1	2	Perindopril	0			1	0	1	20	Atorvastatin	RCA	Stent	0	0	0	1
1735	Female	78	160	90	60	3	150	53	23.5556	1	1	0	0	0	0	0	0	Never smoker	1.1	51.0569	3	1	1	0	0	0	0	1	0	1	1.25	Bisoprolol	1	2	Perindopril	0			1	0	1	20	Atorvastatin	RCA	Stent	0	1	1	1
1736	Male	53	100	70	71	2	169	63	22.0581	1	0	0	0	0	0	0	0	Current smoker	1	83.0778	2	1	1	0	0	0	0	1	0	1	1.25	Bisoprolol	1	2	Perindopril	0			1	0	1	40	Atorvastatin	LAD	Stent	0	1	0	1
1737	Male	65	130	70	98	3	163	57	21.4536	1	1	1	0	1	0	0	0	Ex- smoker	1	79.7061	2	1	1	0	0	0	0	1	0	0			0			0			0	0	1	10	Atorvastatin
1738	Female	79	120	90	63	1	152	53	22.9398	1	0	0	0	0	0	0	0	Never smoker	1	56.8458	3	1	1	0	0	0	0	1	0	1	1.25	Bisoprolol	1	2	Perindopril	0			1	0	1	20	Atorvastatin	RCA	Stent	0	0	0	1
1739	Male	72	130	70	90	3	160	60	23.4375	1	0	0	0	0	0	0	0	Ex- smoker	2	35.0821	3	1	1	0	0	0	0	1	0	0			0			0			0	0	1	40	Atorvastatin	LAD	Stent	0	1	1	1
1740	Female	70	120	70	62	2	159	52	20.5688	1	0	0	0	1	0	0	0	Never smoker	2.4	21.2128	4	1	1	0	0	0	0	1	0	1	1.25	Bisoprolol	0			1	50	Losartan	1	0	1	20	Atorvastatin	LAD	Stent	0	1	1	1
1741	Male	70	120	80	60	2	160	70	27.3438	1	1	0	0	0	0	0	0	Current smoker	1.4	53.2508	3	1	1	0	0	0	0	1	0	1	1.25	Bisoprolol	1	2	Perindopril	0			1	0	1	40	Atorvastatin	LAD	Stent	0	1	1	1
1742	Female	69	160	80	99	1	140	35	17.8571	1	0	0	0	0	0	0	0	Never smoker	0.9	65.9834	2	1	1	0	0	0	0	1	0	1	2.5	Bisoprolol	1	2	Perindopril	0			1	0	1	40	Atorvastatin	LCX	Stent	0	1	1	0
1743	Male	80	170	130	79	3	159	58	22.9421	1	0	0	0	0	0	1	Infarction	Unknown	1.8	38.7794	3	1	1	0	0	0	0	1	0	1	2.5	Bisoprolol	0			0			0	0	1	40	Atorvastatin	LAD	Stent	0	1	1	1
1744	Male	72	120	80	80	1	165	57	20.9366	1	0	0	0	1	0	0	0	Never smoker	0.9	88.1614	2	1	1	0	0	0	0	0	0	1	5	Bisoprolol	1	2	Perindopril	1	40	Telmisartan	1	1	1	40	Atorvastatin
1745	Male	78	100	70	112	3	168	70	24.8016	1	0	0	0	0	0	0	0	Current smoker	1.8	38.9792	3	1	1	0	0	0	0	1	0	1	5	Bisoprolol	1	4	Perindopril	0			1	0	1	40	Atorvastatin	LAD	Stent	0	1	1	1
1746	Male	57	130	80	93	1	169	60	21.0077	1	1	0	1	0	0	0	0	Ex- smoker	1.2	66.3277	2	1	1	0	0	0	0	1	0	1	2.5	Bisoprolol	0			0			0	0	1	40	Atorvastatin
1747	Male	48	150	90	80	1	180	88	27.1605	1	0	0	0	0	0	0	0	Current smoker	1.1	75.9371	2	1	1	0	0	0	0	0	0	1	1.25	Bisoprolol	1	2	Perindopril	0			1	0	0
1748	Male	74	130	80	67	1	167	68	24.3824	1	0	0	0	0	0	0	0	Never smoker	1.5	48.6239	3	1	1	0	0	0	0	1	0	1	1.25	Bisoprolol	1	4	Perindopril	0			1	0	1	40	Atorvastatin	RCA	Stent	0	0	0	1
1749	Male	55	120	80	100	2	167	70	25.0995	1	0	1	0	0	0	0	0	Unknown	1.4	55.9226	3	1	1	0	0	0	0	1	0	1	2.5	Bisoprolol	1	2	Perindopril	1	40	Valsartan	1	1	1	20	Rosuvastatin	LAD	Stent	0	1	0	0
1750	Female	73	140	80	58	1	154	52	21.9261	1	1	0	0	0	0	0	0	Never smoker	0.8	74.7303	2	1	1	0	0	0	0	1	0	1	1.25	Bisoprolol	1	2	Perindopril	0			1	0	1	20	Atorvastatin	RCA	Stent	0	0	0	1
1751	Male	50	120	80	80	2	172	71	23.9995	1	0	1	0	0	0	0	0	Never smoker	1.5	52.6517	3	1	1	0	0	0	0	1	0	1	1.25	Bisoprolol	1	2	Perindopril	0			1	0	1	40	Atorvastatin	LAD	Stent	0	1	0	0
1752	Male	77	110	60	80	2	167	58	20.7967	1	1	0	0	1	0	1	Infarction	Unknown	1.3	56.8938	3	1	1	0	0	0	0	1	0	1	2.5	Bisoprolol	1	2	Perindopril	0			1	0	1	40	Atorvastatin	LCX	Stent	0	0	1	1
1753	Male	71	150	100	80	3	168	68	24.093	1	0	0	0	0	0	0	0	Current smoker	1.2	63.4355	2	1	1	0	0	0	0	1	0	1	5	Bisoprolol	1	2	Perindopril	0			1	0	1	20	Atorvastatin	LCX	Stent	0	1	1	0
1754	Male	51	160	90	78	2	168	75	26.5731	1	1	0	0	0	0	0	0	Never smoker	1	83.7291	2	1	1	0	0	0	0	1	0	1	2.5	Bisoprolol	1	4	Perindopril	0			1	0	1	40	Atorvastatin	RCA	Stent	0	0	1	1
1755	Female	80	150	90	79	1	155	48	19.9792	1	0	0	0	0	0	0	0	Never smoker	0.9	64.0315	2	1	1	0	0	0	0	1	0	1	2.5	Bisoprolol	1	2	Perindopril	0			1	0	1	40	Atorvastatin	LAD	Stent	0	1	1	1
1756	Female	60	90	50	60	1	150	45	20	1	1	0	0	0	0	0	0	Current smoker	0.9	67.8823	2	1	1	0	0	0	0	1	0	1	1.25	Bisoprolol	1	2	Perindopril	0			1	0	1	20	Atorvastatin
1757	Male	73	110	60	60	1	167	73	26.1752	1	0	0	0	0	0	0	0	Current smoker	1.3	57.5132	3	1	1	0	0	0	0	0	1	1	1.25	Bisoprolol	1	2	Perindopril	0			1	0	1	20	Atorvastatin
1758	Male	59	120	80	80	1	157	63	25.5588	1	0	0	0	0	0	0	0	Ex- smoker	0.9	91.7982	1	1	1	0	0	0	0	1	0	1	1.25	Bisoprolol	1	4	Perindopril	0			1	0	1	40	Atorvastatin	LAD	Stent	0	1	1	1
1759	Male	59	91	60	78	3	175	80	26.1224	1	1	0	0	0	0	0	0	Unknown	1.5	50.9121	3	1	1	0	1	0	0	1	0	1	2.5	Bisoprolol	0			0			0	0	1	40	Atorvastatin	LAD	Stent	0	1	1	1
1760	Male	72	150	90	70	1	159	60	23.7332	1	1	0	0	1	0	0	0	Never smoker	2.6	25.9176	4	1	1	0	0	0	0	1	0	1	5	Nebivolol	0			1	600	Eprosartan	1	0	1	20	Atorvastatin	RCA	Stent	0	1	0	1
1761	Female	73	160	100	60	3	150	48	21.3333	1	1	1	0	0	0	0	0	Never smoker	1.9	27.5411	4	1	1	0	0	0	0	1	0	1	1.25	Bisoprolol	1	2	Perindopril	0			1	0	0			LAD	Stent	0	1	0	1
1762	Male	73	130	80	90	2	156	56	23.0112	1	0	0	0	0	0	0	0	Unknown	1.6	45.2589	3	1	1	0	0	0	0	1	0	1	1.25	Bisoprolol	1	4	Perindopril	0			1	0	1	40	Atorvastatin	LCX	Stent	0	1	1	0
1763	Male	60	100	60	72	1	170	78	26.9896	1	0	0	0	0	0	0	0	Never smoker	1.2	65.6407	2	1	1	0	0	0	0	1	0	1	1.25	Bisoprolol	1	4	Perindopril	0			1	0	0
1764	Male	61	110	70	68	1	175	79	25.7959	1	0	0	0	0	0	0	0	Current smoker	1.1	72.3309	2	1	1	0	0	0	0	1	0	1	1.25	Bisoprolol	1	2	Perindopril	1	20	Valsartan	1	1	0			RCA	Stent	0	0	1	1
1765	Male	56	120	80	80	2	177	76	24.2587	1	0	0	0	0	0	0	0	Current smoker	1.7	44.5341	3	1	1	0	0	0	0	1	0	1	1.25	Bisoprolol	0			1	40	Telmisartan	1	0	0			RCA	Stent	0	0	0	1
1766	Male	63	130	80	73	2	172	80	27.0416	1	0	1	0	0	0	0	0	Never smoker	1.2	64.9938	2	1	1	0	0	0	0	1	0	1	1.25	Bisoprolol	1	2	Perindopril	1	20	Valsartan	1	1	1	20	Atorvastatin	LAD	Stent	0	1	0	0
1767	Female	70	130	90	72	1	150	60	26.6667	1	1	0	0	1	0	0	0	Current smoker	1.2	47.2049	3	1	1	0	1	0	0	0	1	1	2.5	Bisoprolol	1	8	Perindopril	0			1	0	1	20	Atorvastatin
1768	Male	67	180	110	77	3	168	70	24.8016	1	1	0	1	0	0	0	0	Ex- smoker	19.1	2.63334	5	1	1	0	0	0	0	0	0	1	1.25	Bisoprolol	0			0			0	0	0
1769	Female	77	120	80	88	1	160	55	21.4844	1	1	0	0	0	1	0	0	Never smoker	0.6	103.032	1	1	1	0	0	0	0	1	1	1	25	Carvedilol	1	2	Perindopril	0			1	0	1	40	Simvastatin	RCA	Stent	0	1	0	1
1770	Male	58	130	80	98	3	168	74	26.2188	1	1	0	0	0	0	0	0	Never smoker	6.6	9.24237	5	1	1	0	0	0	0	0	1	1	5	Bisoprolol	0			1	160	Valsartan	1	0	1	40	Atorvastatin
1771	Male	86	80	40	36	3	170	70	24.2215	1	1	0	0	0	0	1	Infarction	Never smoker	3.2	19.6728	4	1	1	0	0	0	0	1	0	0			0			0			0	0	1	40	Atorvastatin	RCA	Stent	0	1	0	1
1772	Male	65	120	90	76	1	165	67	24.6097	1	0	0	1	0	0	0	0	Ex- smoker	1.6	46.338	3	1	1	0	0	0	0	1	0	1	1.25	Bisoprolol	1	2	Perindopril	0			1	0	0			LAD	Stent	0	1	0	0
1773	Male	67	120	70	85	2	161	53	20.4467	1	0	1	1	1	0	0	0	Current smoker	1.2	64.1866	2	1	1	0	0	0	0	1	0	1	1.25	Bisoprolol	1	2	Perindopril	0			1	0	1	10	Atorvastatin	LAD	Balloon	0	1	1	0
1774	Male	56	140	90	67	3	168	52	18.424	1	1	0	0	1	0	0	0	Ex- smoker	1.5	51.4543	3	1	1	0	0	0	0	0	0	1	1.25	Bisoprolol	1	2	Perindopril	0			1	0	0
1775	Male	63	130	90	76	1	167	81	29.0437	1	0	0	0	0	0	0	0	Unknown	1.1	71.8587	2	1	1	0	0	0	0	1	0	0			0			1	80	Valsartan	1	0	0			LCX	Stent	0	0	1	0
1776	Female	79	140	80	100	2	150	38	16.8889	1	1	0	0	0	0	0	0	Never smoker	2.6	18.8721	4	1	1	0	0	0	0	1	1	1	5	Bisoprolol	0			1	16	Candesartan	1	0	1	40	Atorvastatin	LAD	Stent	0	1	0	0
1777	Female	86	120	60	55	1	160	53	20.7031	1	0	0	0	0	0	0	0	Never smoker	1.3	41.2784	3	1	1	0	0	0	0	1	0	0			0			0			0	0	1	40	Atorvastatin	LAD	Stent	0	1	1	1
1778	Male	68	110	70	62	3	164	70	26.0262	1	1	0	0	0	0	0	0	Ex- smoker	1.2	63.9939	2	1	1	0	0	0	0	1	0	1	1.25	Bisoprolol	1	2	Perindopril	0			1	0	0			RCA	Stent	0	0	0	1
1779	Female	70	180	100	87	2	162	55	20.9572	1	0	1	0	0	0	0	0	Never smoker	0.7	87.9263	2	1	1	0	0	0	0	0	1	1	1.25	Bisoprolol	1	2	Perindopril	0			1	0	1	20	Atorvastatin
1780	Male	75	130	80	76	2	170	60	20.7612	1	1	0	0	0	0	0	0	Unknown	1.3	57.1985	3	1	1	0	0	0	0	1	0	1	1.25	Bisoprolol	1	2	Perindopril	0			1	0	1	20	Atorvastatin	LAD	Stent	0	1	0	0
1781	Female	64	150	90	81	3	156	54	22.1893	1	0	1	1	1	0	0	0	Never smoker	0.8	76.7532	2	1	1	0	0	0	0	1	0	1	1.25	Bisoprolol	1	2	Perindopril	0			1	0	1	10	Atorvastatin	RCA	Stent	0	0	0	1
1782	Female	82	90	50	69	2	150	48	21.3333	1	1	0	0	0	0	1	Infarction	Never smoker	1.4	38.2632	3	1	1	0	0	0	0	1	0	0			1	2	Perindopril	0			1	0	1	20	Atorvastatin	RCA	Stent	0	1	1	1
1783	Male	64	100	60	67	2	173	70	23.3887	1	0	0	0	0	0	1	Infarction	Unknown	1.1	71.6294	2	1	1	0	0	0	0	1	0	1	1.25	Bisoprolol	1	2	Perindopril	0			1	0	0
1784	Female	70	140	100	68	2	155	45	18.7305	1	0	0	0	0	0	0	0	Unknown	0.9	65.7909	2	1	1	0	0	0	0	1	1	1	2.5	Bisoprolol	1	2	Perindopril	0			1	0	0			LAD	Stent	0	1	0	0
1785	Female	83	120	80	85	2	155	45	18.7305	1	1	0	1	0	0	1	Infarction	Never smoker	1.8	28.5601	4	1	1	0	0	0	0	1	0	1	2.5	Bisoprolol	1	2	Perindopril	0			1	0	1	40	Atorvastatin	RCA	Stent	0	0	0	1
1786	Male	64	140	80	93	2	159	67	26.5021	1	1	0	0	1	0	1	Infarction	Current smoker	1.1	71.6294	2	1	1	0	0	0	0	1	0	1	1.25	Bisoprolol	1	2	Perindopril	0			1	0	1	20	Atorvastatin	RCA	Stent	0	1	0	1
1787	Male	55	120	80	80	1	168	69	24.4473	1	0	0	1	0	0	0	0	Ex- smoker	1.1	73.8673	2	1	1	0	0	0	0	1	0	1	1.25	Bisoprolol	1	2	Perindopril	0			1	0	1	20	Atorvastatin	RCA	Stent	0	1	0	1
1788	Male	46	90	60	80	3	172	70	23.6614	1	0	0	0	0	0	0	0	Current smoker	1.2	69.2784	2	1	1	0	0	0	0	1	0	1	1.25	Bisoprolol	1	2	Perindopril	0			1	0	1	20	Atorvastatin	LAD	Stent	0	1	0	0
1789	Male	68	100	60	88	2	172	81	27.3797	1	1	0	0	0	0	0	0	Current smoker	2.6	26.2201	4	1	1	0	0	0	0	1	0	1	1.25	Bisoprolol	1	2	Perindopril	0			1	0	1	20	Atorvastatin	RCA	Stent	0	0	0	1
1790	Male	76	160	80	42	2	170	60	20.7612	1	0	0	0	0	0	1	Infarction	Current smoker	1.4	52.3692	3	1	1	0	0	0	0	1	0	1	3.125	Carvedilol	1	2	Perindopril	0			1	0	1	10	Atorvastatin	RCA	Stent	0	0	0	1
1791	Male	63	120	80	72	2	165	63	23.1405	1	0	0	0	0	0	0	0	Never smoker	1	80.2134	2	1	1	0	0	0	0	1	0	1	1.25	Bisoprolol	1	2	Perindopril	0			1	0	1	20	Atorvastatin	LAD	Stent	0	1	0	1
1792	Female	81	190	100	72	1	160	62	24.2188	1	0	0	0	0	0	1	Infarction	Never smoker	0.8	73.1692	2	1	1	0	0	0	0	1	0	1	1.25	Bisoprolol	1	4	Perindopril	0			1	0	1	20	Atorvastatin	LAD	Stent	0	1	0	0
1793	Female	77	130	60	80	3	140	48	24.4898	1	1	0	0	0	0	0	0	Never smoker	0.8	73.9253	2	1	1	0	0	0	0	1	0	1	1.25	Bisoprolol	1	2	Perindopril	0			1	0	1	40	Simvastatin
1794	Female	55	140	75	88	3	160	55	21.4844	1	1	0	0	0	0	0	0	Never smoker	8	5.5521	5	1	1	0	0	0	0	1	0	1	2.5	Bisoprolol	1	4	Perindopril	0			1	0	1	20	Atorvastatin	LAD	Stent	0	1	1	1
1795	Female	70	130	70	68	2	158	55	22.0317	1	0	0	0	0	0	0	0	Never smoker	1.1	52.1909	3	1	1	0	0	0	0	1	0	1	1.25	Bisoprolol	1	2	Perindopril	0			1	0	1	10	Atorvastatin	LCX	Stent	0	0	1	0
1796	Male	45	140	80	94	2	177	86	27.4506	1	1	1	0	0	0	0	0	Current smoker	1.3	63.4483	2	1	1	0	0	0	0	1	0	1	1.25	Bisoprolol	1	2	Perindopril	0			1	0	1	40	Atorvastatin	LCX	Stent	0	1	1	1
1797	Male	89	110	80	88	2	160	65	25.3906	1	0	0	0	0	0	0	0	Never smoker	1.5	46.8357	3	1	1	0	0	0	0	1	0	1	1.25	Bisoprolol	0			0			0	0	0			Left main	Stent	1	0	1	0
1798	Male	59	120	60	51	4	167	67	24.0238	1	1	0	0	1	0	0	0	Never smoker	2.9	23.7915	4	1	1	0	0	0	0	1	1	1	5	Bisoprolol	0			0			0	0	1	20	Atorvastatin
1799	Male	78	136	73	57	2	160	70	27.3438	1	1	0	0	0	0	0	0	Never smoker	2.2	30.9216	3	1	1	0	0	0	0	1	0	1	5	Bisoprolol	0			0			0	0	0			LCX	Stent	0	0	1	0
1800	Female	57	100	60	62	1	156	61	25.0657	1	1	0	0	0	0	0	0	Never smoker	4.2	11.5943	5	1	1	0	0	0	0	1	0	1	1.25	Bisoprolol	1	4	Perindopril	0			1	0	1	20	Atorvastatin	RCA	Stent	0	1	1	1
1801	Female	75	120	70	16	2	157	63	25.5588	1	1	0	0	0	0	0	0	Never smoker	2	25.8161	4	1	1	0	0	0	0	1	0	1	1.25	Bisoprolol	1	2.5	Ramipril	0			1	0	1	20	Atorvastatin	LAD	Stent	0	1	1	0
1802	Male	57	120	80	109	3	168	53	18.7783	1	1	0	0	0	0	1	Infarction	Ex- smoker	1	81.8597	2	1	1	0	0	0	0	1	0	1	6.25	Carvedilol	0			1	150	Irbesartan	1	0	1	20	Atorvastatin	LCX	Stent	0	1	1	1
1803	Male	75	120	90	100	3	175	70	22.8571	1	1	0	0	1	0	0	0	Never smoker	7.1	8.0635	5	1	1	0	0	0	0	1	0	1	2.5	Bisoprolol	1	2.5	Ramipril	0			1	0	1	80	Fluvastatin	LAD	Stent	0	1	1	0
1804	Male	57	120	80	80	2	159	59	23.3377	1	1	0	0	0	0	0	0	Never smoker	1.1	73.3336	2	1	1	0	0	0	0	1	0	0			0			1	80	Valsartan	1	0	1	20	Atorvastatin	LAD	Stent	0	1	0	0
1805	Male	50	120	90	64	4	181	80	24.4193	1	0	0	0	0	0	0	0	Current smoker	1.1	75.3104	2	1	1	0	1	0	0	1	0	1	1.25	Bisoprolol	1	2	Perindopril	0			1	0	1	20	Atorvastatin	RCA	Stent	0	1	0	1
1806	Male	72	140	100	71	2	162	52	19.8141	1	1	1	0	0	0	0	0	Current smoker	0.9	88.1614	2	1	1	0	0	0	0	1	0	1	1.25	Bisoprolol	1	5	Ramipril	0			1	0	1	20	Atorvastatin
1807	Male	38	160	110	101	1	175	75	24.4898	1	0	0	0	0	0	0	0	Current smoker	0.9	100.374	1	1	1	0	0	0	0	1	0	1	2.5	Bisoprolol	1	2	Perindopril	0			1	0	1	20	Atorvastatin	LCX	Stent	0	1	1	1
1808	Male	64	140	90	64	2	167	65	23.3067	1	0	0	0	1	0	0	0	Never smoker	0.9	90.2948	1	1	1	0	0	0	0	1	0	1	1.25	Bisoprolol	1	2	Perindopril	0			1	0	1	10	Atorvastatin	RCA	Stent	0	0	0	1
1809	Female	78	91	49	50	4	162	78	29.7211	1	1	0	0	0	0	1	Infarction	Unknown	1.5	35.6954	3	1	1	0	0	0	0	1	0	1	2.5	Bisoprolol	0			0			0	0	0			LCX	Stent	0	0	1	0
1810	Female	71	120	72	72	2	154	52	21.9261	1	0	0	0	0	0	0	0	Never smoker	0.7	87.6735	2	1	1	0	0	0	0	1	0	1	1.25	Bisoprolol	1	2	Perindopril	0			1	0	0			LAD	Stent	0	1	0	1
1811	Male	53	120	80	60	3	178	75	23.6713	1	0	0	0	0	0	0	0	Current smoker	1.5	52.0326	3	1	1	0	0	0	0	1	0	1	1.25	Bisoprolol	1	2	Perindopril	0			1	0	1	20	Unknown	LAD	Stent	0	1	0	1
1812	Male	67	120	60	80	3	167	60	21.5139	1	1	0	0	0	0	1	Infarction	Current smoker	1.4	53.7264	3	1	1	0	0	0	0	1	0	1	1.25	Bisoprolol	1	2	Perindopril	0			1	0	0			LAD	Stent	0	1	1	1
1813	Male	70	190	100	53	2	170	70	24.2215	1	0	0	0	0	0	0	0	Ex- smoker	1.2	63.6184	2	1	1	0	0	0	0	1	0	0			0			1	100	Losartan	1	0	0			LAD	Stent	0	1	0	0
1814	Female	89	160	100	115	3	156	45	18.4911	1	1	0	0	0	0	0	0	Never smoker	1.2	44.9589	3	1	1	0	0	0	0	1	0	1	1.25	Bisoprolol	1	2	Perindopril	0			1	0	0
1815	Male	42	150	90	83	2	173	67	22.3863	1	0	0	0	0	0	0	0	Never smoker	1.2	70.5697	2	1	1	0	0	0	0	1	0	1	1.25	Bisoprolol	1	2	Perindopril	0			1	0	1	20	Atorvastatin	LAD	Stent	0	1	0	0
1816	Female	81	140	100	63	2	165	53	19.4674	1	0	0	0	0	0	0	0	Never smoker	0.9	63.8702	2	1	1	0	0	0	0	1	0	1	1.25	Bisoprolol	1	2	Perindopril	0			1	0	1	10	Atorvastatin	LAD	Stent	0	1	0	0
1817	Female	74	150	97	72	2	165	70	25.7117	1	0	0	0	0	0	0	0	Never smoker	1.1	51.6055	3	1	1	0	0	0	0	1	0	1	1.25	Bisoprolol	1	2	Perindopril	0			1	0	1	20	Atorvastatin	RCA	Balloon	0	0	0	1
1818	Female	84	150	98	108	3	153	50	21.3593	1	0	0	0	0	0	0	0	Never smoker	2.7	17.8441	4	1	1	0	0	0	0	0	0	0			0			0			0	0	0
1819	Male	39	160	80	76	2	172	90	30.4218	1	0	0	0	0	0	0	0	Unknown	0.9	99.8461	1	1	1	0	0	0	0	1	0	1	1.25	Bisoprolol	1	2	Perindopril	0			1	0	1	20	Atorvastatin	RCA	Stent	0	0	0	1
1820	Male	47	200	150	93	2	175	78	25.4694	1	0	0	0	0	0	0	0	Current smoker	1.1	76.2623	2	1	1	0	0	0	0	1	0	1	1.25	Bisoprolol	1	8	Perindopril	0			1	0	1	40	Atorvastatin	RCA	Stent	0	0	0	1
1821	Male	72	150	80	73	1	167	60	21.5139	1	1	0	0	0	0	0	0	Never smoker	1.1	69.937	2	1	1	0	0	0	0	1	0	1	1.25	Bisoprolol	1	4	Perindopril	0			1	0	1	40	Atorvastatin	RCA	Stent	0	0	0	1
1822	Male	74	115	89	121	3	160	60	23.4375	1	0	0	0	0	0	0	0	Never smoker	1.3	57.3546	3	1	1	0	0	0	0	0	0	0			0			0			0	0	0			RCA	Stent	0	1	0	1
1823	Female	83	170	102	110	2	150	46	20.4444	1	0	0	0	0	0	0	0	Current smoker	1	56.2787	3	1	1	0	0	0	0	1	0	1	1.25	Bisoprolol	1	2.5	Ramipril	0			1	0	1	10	Rosuvastatin	LAD	Stent	0	1	0	0
1824	Male	81	110	70	89	3	167	60	21.5139	1	1	0	0	0	0	1	Infarction	Never smoker	1.7	41.3193	3	1	1	0	0	0	0	1	0	1	1.25	Bisoprolol	1	2.5	Ramipril	0			1	0	0			RCA	Stent	0	1	1	1
1825	Male	82	210	110	119	3	165	60	22.0386	1	0	0	0	0	0	0	0	Current smoker	1.6	44.2033	3	1	1	0	0	0	0	0	0	0			1	5	Ramipril	0			1	0	0
1826	Female	76	80	60	84	4	140	43	21.9388	1	0	0	0	0	0	0	0	Never smoker	1.3	42.3273	3	1	1	0	0	0	0	1	0	1	1.25	Bisoprolol	1	2	Perindopril	0			1	0	0			RCA	Stent	0	0	0	1
1827	Female	83	140	70	61	2	154	62	26.1427	1	1	0	0	0	0	0	0	Never smoker	0.9	63.5548	2	1	1	0	0	0	0	1	0	1	1.25	Bisoprolol	1	2	Perindopril	0			1	0	1	20	Atorvastatin	RCA	Stent	0	0	1	1
1828	Male	49	91	50	70	2	165	56	20.5693	1	1	0	0	0	0	0	0	Current smoker	1.4	57.2495	3	1	1	0	0	0	0	1	0	1	1.25	Bisoprolol	1	2	Perindopril	0			1	0	1	20	Atorvastatin	LCX	Stent	0	1	1	0
1829	Female	61	120	80	80	2	160	60	23.4375	1	0	0	0	0	0	0	0	Current smoker	0.8	77.5049	2	1	1	0	0	0	0	1	0	1	1.25	Bisoprolol	1	4	Perindopril	0			1	0	1	20	Atorvastatin	LCX	Stent	0	0	1	0
1830	Male	56	180	120	80	3	170	72	24.9135	1	0	0	0	0	0	0	0	Current smoker	1.2	66.5665	2	1	1	0	0	0	0	1	0	1	1.25	Bisoprolol	1	2	Perindopril	0			1	0	1	20	Atorvastatin	LAD	Stent	0	1	0	0
1831	Female	83	80	50	79	2	150	50	22.2222	1	1	0	0	0	0	0	0	Never smoker	2.8	17.1523	4	1	1	0	0	0	0	1	0	1	1.25	Bisoprolol	1	2	Perindopril	0			1	0	1	10	Atorvastatin	RCA	Stent	0	0	0	1
1832	Female	74	110	70	80	3	147	65	30.0801	1	1	0	0	0	0	0	0	Never smoker	1.9	27.4651	4	1	1	0	0	0	0	1	0	1	3.125	Carvedilol	1	2	Perindopril	0			1	0	1	20	Atorvastatin	RCA	Stent	0	1	1	1
1833	Male	54	110	70	87	1	164	60	22.3081	1	1	0	0	0	0	0	0	Current smoker	0.9	93.4633	1	1	1	0	0	0	0	1	0	1	1.25	Bisoprolol	1	2	Perindopril	0			1	0	1	20	Atorvastatin	LCX	Stent	0	1	1	1
1834	Female	75	130	80	100	2	152	45	19.4771	1	0	0	0	1	0	0	0	Never smoker	1.3	42.4413	3	1	1	0	0	0	0	1	0	1	2.5	Bisoprolol	1	4	Perindopril	0			1	0	1	20	Atorvastatin	LCX	Stent	0	0	1	1
1835	Female	82	130	80	130	1	160	65	25.3906	1	1	0	0	1	1	1	Bleeding	Never smoker	2.3	21.5764	4	1	1	0	0	0	0	0	0	1	2.5	Bisoprolol	1	2	Perindopril	0			1	0	1	10	Atorvastatin
1836	Female	73	100	60	91	3	153	53	22.6409	1	0	0	0	0	0	0	0	Never smoker	1.1	51.7482	3	1	1	0	0	0	0	1	0	0			0			0			0	0	1	20	Atorvastatin	LCX	Stent	0	1	1	0
1837	Female	84	130	70	71	1	155	50	20.8117	1	0	0	0	0	0	0	0	Never smoker	1.3	41.4761	3	1	1	0	0	0	0	0	0	1	2.5	Bisoprolol	1	2	Perindopril	0			1	0	1	10	Atorvastatin
1838	Male	70	120	70	90	3	160	60	23.4375	1	0	0	0	0	0	0	0	Never smoker	1.1	70.3381	2	1	1	0	0	0	0	1	0	1	2.5	Bisoprolol	1	2	Perindopril	0			1	0	1	20	Atorvastatin	LAD	Stent	0	1	1	1
1839	Male	62	200	110	109	3	167	58	20.7967	1	1	0	0	1	0	0	0	Current smoker	0.8	104.11	1	1	1	0	0	0	0	1	0	1	2.5	Bisoprolol	1	4	Perindopril	0			1	0	1	10	Rosuvastatin	LCX	Stent	0	0	1	1
1840	Female	82	140	80	67	1	147	58	26.8407	1	0	0	0	0	0	0	0	Never smoker	1.3	41.6795	3	1	1	0	0	0	0	1	1	1	5	Bisoprolol	0			1	160	Valsartan	1	0	1	20	Atorvastatin	RCA	Balloon	0	1	1	1
1841	Male	79	200	100	110	2	167	65	23.3067	1	0	1	1	1	0	0	0	Never smoker	1.2	62.0754	2	1	1	0	0	0	0	1	0	1	1.25	Bisoprolol	1	4	Perindopril	0			1	0	1	20	Atorvastatin	RCA	Stent	0	0	0	1
1842	Male	71	170	70	69	2	172	70	23.6614	1	0	0	0	0	0	0	0	Never smoker	1.2	63.4355	2	1	1	0	0	0	0	1	0	1	1.25	Bisoprolol	1	2	Perindopril	0			1	0	1	20	Atorvastatin	LAD	Stent	0	1	0	1
1843	Male	67	140	80	66	2	165	55	20.202	1	0	0	0	0	0	1	Infarction	Current smoker	1.3	58.5233	3	1	1	0	0	0	0	1	0	1	1.25	Bisoprolol	1	2	Perindopril	0			1	0	1	20	Atorvastatin	LAD	Stent	0	1	1	0
1844	Female	78	120	80	100	2	153	58	24.7768	1	1	0	0	0	0	0	0	Never smoker	1	56.993	3	1	1	0	0	0	0	1	0	1	2.5	Bisoprolol	1	4	Perindopril	0			1	0	1	20	Atorvastatin	LAD	Stent	0	1	0	0
1845	Male	52	148	90	83	3	178	78	24.6181	1	0	0	0	0	0	0	0	Unknown	0.9	94.1821	1	1	1	0	0	0	0	1	0	1	2.5	Bisoprolol	0			1	40	Valsartan	1	0	1	20	Atorvastatin	LAD	Stent	0	1	0	0
1846	Male	71	110	70	87	3	168	55	19.487	1	0	1	0	0	0	0	0	Current smoker	1	78.2902	2	1	1	0	0	0	0	1	0	1	1.25	Bisoprolol	1	2	Perindopril	0			1	0	1	10	Atorvastatin	RCA	Stent	0	1	0	1
1847	Male	81	120	70	56	3	168	58	20.5499	1	1	0	0	0	0	0	0	Never smoker	1.2	61.7611	2	1	1	0	0	0	0	1	0	1	1.25	Bisoprolol	1	2	Perindopril	0			1	0	1	20	Atorvastatin	RCA	Stent	0	0	0	1
1848	Female	85	140	90	99	3	146	57	26.7405	1	0	0	0	0	0	0	0	Never smoker	1.3	41.3765	3	1	1	0	0	0	0	0	1	1	2.5	Bisoprolol	0			1	32	Candesartan	1	0	1	20	Atorvastatin
1849	Male	65	150	90	107	2	161	60	23.1473	1	0	0	0	0	0	0	0	Never smoker	1.2	64.5827	2	1	1	0	0	0	0	1	0	1	1.25	Bisoprolol	0			0			0	0	1	20	Unknown	LCX	Stent	0	0	1	0
1850	Male	64	110	70	94	3	170	60	20.7612	1	1	0	0	1	1	0	0	Never smoker	1.7	43.3431	3	1	1	0	0	0	0	1	0	1	12.5	Carvedilol	0			0			0	0	0			RCA	Stent	0	1	1	1
1851	Male	72	150	70	102	1	165	59	21.6713	1	1	0	0	0	0	0	0	Never smoker	1.5	48.8951	3	1	1	0	0	0	0	1	1	1	2.5	Bisoprolol	0			1	80	Valsartan	1	0	1	20	Atorvastatin	LAD	Stent	0	1	0	0
1852	Male	57	100	60	94	2	168	67	23.7387	1	1	0	0	0	0	0	0	Current smoker	1.4	55.5186	3	1	1	0	0	0	0	1	0	1	1.25	Bisoprolol	1	2	Perindopril	0			1	0	1	20	Atorvastatin	LAD	Stent	0	1	1	0
1853	Male	90	160	90	92	3	163	50	18.8189	1	0	0	0	0	1	0	0	Ex- smoker	1.4	50.6023	3	1	1	0	0	0	0	0	0	1	1.25	Bisoprolol	0			1	40	Telmisartan	1	0	1	40	Atorvastatin
1854	Male	49	150	100	78	2	172	81	27.3797	1	0	0	0	1	0	0	0	Ex- smoker	1.6	49.0737	3	1	1	0	1	0	0	1	0	1	1.25	Bisoprolol	1	4	Perindopril	0			1	0	1	40	Atorvastatin	RCA	Stent	0	1	1	1
1855	Male	83	160	100	57	3	160	55	21.4844	1	1	0	1	0	0	1	Infarction	Never smoker	1.1	67.9474	2	1	0	0	0	0	0	0	0	0			0			0			0	0	1	10	Atorvastatin
1856	Male	57	170	100	80	2	178	83	26.1962	1	0	0	0	1	0	0	0	Current smoker	0.9	92.4431	1	1	1	0	0	0	0	1	0	1	2.5	Bisoprolol	1	2	Perindopril	0			1	0	1	20	Rosuvastatin	LAD	Stent	0	1	1	1
1857	Male	80	150	80	88	2	165	67	24.6097	1	0	1	1	1	0	0	0	Never smoker	2	34.3397	3	1	1	0	0	0	0	1	1	0			0			0			0	0	1	2	Pitavastatin	RCA	Balloon	0	1	0	1
1858	Male	72	150	80	67	1	162	60	22.8624	1	1	0	0	0	0	0	0	Ex- smoker	1.1	69.937	2	1	1	0	0	0	0	1	0	0			0			1	150	Irbesartan	1	0	1	20	Atorvastatin	RCA	Stent	0	1	0	1
1859	Female	72	150	60	96	3	154	50	21.0828	1	1	0	0	1	0	0	0	Never smoker	4.1	11.3691	5	1	1	0	0	0	0	1	1	1	5	Bisoprolol	1	8	Perindopril	0			1	0	0			RCA	Stent	0	0	1	1
1860	Female	79	150	100	78	2	156	54	22.1893	1	0	0	0	0	0	0	0	Never smoker	0.7	85.7937	2	1	1	0	0	0	0	1	0	1	1.25	Bisoprolol	1	2	Perindopril	0			1	0	1	20	Atorvastatin	LAD	Stent	0	1	0	0
1861	Male	70	160	90	56	2	173	62	20.7157	1	0	0	0	1	0	1	Bleeding	Current smoker	1.4	53.2508	3	1	1	0	0	0	0	1	0	1	1.25	Bisoprolol	0			0			0	0	1	20	Atorvastatin	RCA	Stent	0	1	1	1
1862	Female	80	130	70	58	3	155	50	20.8117	1	0	0	0	0	0	0	0	Never smoker	0.7	85.5749	2	1	0	0	0	0	0	0	0	1	1.25	Bisoprolol	1	2	Perindopril	0			1	0	1	10	Pravastatin	LAD	Stent	0	1	1	0
1863	Female	77	140	70	76	2	147	45	20.8247	1	1	0	0	0	0	0	0	Never smoker	1.2	46.3003	3	1	1	0	0	0	0	1	0	1	1.25	Bisoprolol	1	2	Perindopril	0			1	0	1	20	Atorvastatin	LAD	Stent	0	1	0	0
1864	Male	73	150	80	71	2	165	61	22.4059	1	0	0	0	0	0	0	0	Current smoker	1.1	69.7415	2	1	1	0	0	0	0	1	0	1	1.25	Bisoprolol	1	4	Perindopril	0			1	0	1	20	Atorvastatin	RCA	Stent	0	1	1	1
1865	Female	65	125	90	99	2	160	50	19.5312	1	0	0	0	0	0	0	0	Never smoker	0.9	66.7882	2	1	1	0	0	0	0	1	0	1	2.5	Bisoprolol	1	2	Perindopril	0			1	0	1	40	Atorvastatin	LAD	Stent	0	1	1	0
1866	Female	64	150	80	95	3	161	58	22.3757	1	1	0	0	0	0	0	0	Never smoker	2.5	20.6082	4	1	1	0	0	0	0	1	0	1	2.5	Bisoprolol	0			1	40	Valsartan	1	0	1	10	Atorvastatin	LAD	Stent	0	1	0	0
1867	Male	61	150	90	57	2	165	63	23.1405	1	0	0	0	0	0	0	0	Never smoker	1	80.7404	2	1	1	0	0	0	0	1	0	1	1.25	Bisoprolol	0			0			0	0	1	10	Rosuvastatin	LAD	Stent	0	1	1	1
1868	Male	69	140	80	71	3	158	55	22.0317	1	0	0	0	0	0	0	0	Current smoker	1.1	70.5439	2	1	1	0	0	0	0	1	0	1	1.25	Bisoprolol	1	4	Perindopril	0			1	0	1	40	Atorvastatin	LAD	Stent	0	1	0	0
1869	Male	71	110	70	66	2	170	90	31.1419	1	0	0	1	0	0	0	0	Never smoker	1	78.2902	2	1	1	0	0	0	0	1	0	0			1	2	Perindopril	0			1	0	1	20	Atorvastatin	LCX	Stent	0	0	1	0
1870	Female	77	110	60	60	2	158	60	24.0346	1	1	0	0	0	0	0	0	Never smoker	0.9	64.5303	2	1	1	0	0	0	0	1	0	1	1.25	Bisoprolol	1	2	Perindopril	0			1	0	1	40	Atorvastatin	LAD	Stent	0	1	1	0
1871	Female	71	170	70	61	1	156	54	22.1893	1	0	0	0	1	0	0	0	Never smoker	1	58.0913	3	1	1	0	0	0	0	1	0	1	1.25	Bisoprolol	0			1	40	Valsartan	1	0	1	10	Rosuvastatin	RCA	Stent	0	0	0	1
1872	Female	80	160	90	120	2	150	54	24	1	0	0	0	0	0	0	0	Never smoker	1.3	41.8889	3	1	1	0	0	0	0	1	1	0			0			0			0	0	1	10	Atorvastatin	LAD	Stent	0	1	0	0
1873	Female	78	150	90	115	1	155	65	27.0552	1	1	0	0	0	0	0	0	Never smoker	1.4	38.6536	3	1	1	0	0	0	0	1	0	1	1.25	Bisoprolol	1	2	Perindopril	0			1	0	1	40	Atorvastatin	LCX	Stent	0	0	1	1
1874	Male	69	120	70	70	2	153	55	23.4952	1	0	0	0	0	0	0	0	Never smoker	1.2	63.8045	2	1	1	0	0	0	0	1	0	1	1.25	Bisoprolol	1	2	Perindopril	0			1	0	1	20	Atorvastatin	RCA	Stent	0	0	0	1
1875	Male	48	170	100	100	1	169	71	24.8591	1	0	0	0	0	0	0	0	Current smoker	1.3	62.6225	2	1	1	0	0	0	0	1	0	1	1.25	Bisoprolol	0			1	80	Valsartan	1	0	1	20	Atorvastatin	LCX	Stent	0	0	1	0
1876	Male	79	150	100	113	2	157	51	20.6905	1	1	0	0	1	0	0	0	Never smoker	1.1	68.6321	2	1	1	0	0	0	0	1	0	1	1.25	Bisoprolol	1	2	Perindopril	0			1	0	1	10	Atorvastatin	LCX	Stent	0	0	1	0
1877	Male	52	110	70	78	2	162	65	24.7676	1	1	0	0	0	0	0	0	Never smoker	1.3	61.6132	2	1	1	0	0	0	0	1	0	1	2.5	Bisoprolol	1	2	Perindopril	0			1	0	1	40	Atorvastatin	RCA	Stent	0	0	0	1
1878	Male	81	130	90	68	3	165	50	18.3655	1	1	0	0	0	0	1	Infarction	Never smoker	1.2	61.7611	2	1	1	0	0	0	0	1	0	1	1.25	Bisoprolol	1	2	Perindopril	0			1	0	1	20	Atorvastatin	LAD	Stent	0	1	0	0
1879	Male	62	130	90	61	2	155	62	25.8065	1	0	0	0	0	0	0	0	Current smoker	0.8	104.11	1	1	1	0	0	0	0	1	0	1	2.5	Bisoprolol	1	4	Perindopril	0			1	0	1	20	Atorvastatin	LAD	Stent	0	1	0	0
1880	Male	73	110	70	71	2	174	76	25.1024	1	0	0	0	1	0	0	0	Ex- smoker	2.5	27.0418	4	1	1	0	0	0	0	1	1	1	2.5	Bisoprolol	0			1	80	Telmisartan	1	0	1	40	Atorvastatin	LAD	Stent	1	1	1	0
1881	Female	56	140	80	90	2	153	55	23.4952	1	1	0	0	0	0	1	TIA	Current smoker	0.7	92.0008	1	1	1	0	0	0	0	1	0	1	1.25	Bisoprolol	1	2	Perindopril	0			1	0	1	40	Atorvastatin	RCA	Stent	0	0	1	1
1882	Male	66	140	80	70	2	168	62	21.9671	1	1	0	0	0	0	0	0	Never smoker	1.2	64.3829	2	1	1	0	0	0	0	1	0	0			1	2	Perindopril	0			1	0	1	40	Atorvastatin	LCX	Stent	0	1	1	0
1883	Female	61	120	70	82	2	160	60	23.4375	1	0	0	0	0	0	0	0	Never smoker	0.9	67.6549	2	1	1	0	0	0	0	1	0	1	1.25	Bisoprolol	1	2	Perindopril	0			1	0	1	20	Atorvastatin	LAD	Stent	0	1	0	0
1884	Female	73	140	60	70	3	160	60	23.4375	1	1	0	0	0	0	0	0	Never smoker	1.5	36.1787	3	1	1	0	1	0	0	1	0	1	1.25	Bisoprolol	0			0			0	0	1	20	Atorvastatin	RCA	Stent	0	1	1	1
1885	Male	71	120	80	62	2	167	80	28.6851	1	1	0	0	0	0	0	0	Never smoker	1.5	49.0341	3	1	1	0	0	0	0	1	0	1	1.25	Bisoprolol	1	2	Perindopril	0			1	0	1	20	Atorvastatin	RCA	Stent	0	0	0	1
1886	Male	46	100	70	66	3	170	76	26.2976	1	0	0	0	0	0	0	0	Ex- smoker	1	85.5014	2	1	1	0	0	0	0	1	0	1	1.25	Bisoprolol	1	2	Perindopril	0			1	0	1	20	Atorvastatin	LAD	Stent	0	1	0	0
1887	Male	75	140	90	83	1	180	74	22.8395	1	1	0	0	0	0	0	0	Never smoker	1.3	57.1985	3	1	1	0	0	0	0	1	0	1	1.25	Bisoprolol	1	2	Perindopril	0			1	0	1	40	Atorvastatin	RCA	Stent	0	0	0	1
1888	Male	62	150	100	77	2	168	52	18.424	1	0	0	0	0	0	0	0	Never smoker	1.1	72.0925	2	1	0	0	0	0	1	1	0	1	1.25	Bisoprolol	1	2	Perindopril	0			1	0	1	40	Atorvastatin	RCA	Stent	0	0	0	1
1889	Female	74	160	120	80	2	153	40	17.0874	1	0	0	0	1	0	0	0	Never smoker	0.7	86.94	2	1	1	0	0	0	0	1	0	0			0			0			0	0	0			LAD	Balloon	0	1	0	0
1890	Female	78	150	90	117	2	160	85	33.2031	1	1	0	0	1	0	1	TIA	Current smoker	1.9	27.1732	4	1	1	0	0	0	0	1	0	1	2.5	Bisoprolol	0			0			0	0	1	20	Atorvastatin	RCA	Stent	0	1	0	1
1891	Female	79	100	60	80	4	157	50	20.2848	1	1	0	0	0	0	0	0	Never smoker	1.1	50.925	3	1	1	0	0	0	0	1	0	1	1.25	Bisoprolol	1	2	Perindopril	0			1	0	1	20	Atorvastatin	LCX	Stent	0	0	1	0
1892	Male	76	80	50	50	2	170	80	27.6817	1	0	0	0	0	0	0	0	Current smoker	1.1	69.1736	2	1	1	0	0	0	0	1	0	1	1.25	Bisoprolol	1	2	Perindopril	0			1	0	1	20	Atorvastatin	LCX	Stent	0	1	1	0
1893	Male	56	169	119	85	1	160	60	23.4375	1	0	0	0	0	0	0	0	Never smoker	1	82.1544	2	1	1	0	0	0	0	1	0	1	2.5	Bisoprolol	1	2	Perindopril	0			1	0	1	20	Atorvastatin
1894	Male	61	140	90	62	2	165	75	27.5482	1	0	0	0	0	0	0	0	Current smoker	1.1	72.3309	2	1	0	0	0	0	0	0	0	1	2.5	Bisoprolol	0			1	80	Valsartan	1	0	1	10	Rosuvastatin	RCA	Stent	0	0	1	1
1895	Female	58	130	80	78	1	159	50	19.7777	1	0	0	0	0	0	0	0	Never smoker	0.9	68.351	2	1	1	0	0	0	0	1	0	1	1.25	Bisoprolol	1	2	Perindopril	0			1	0	1	20	Atorvastatin	RCA	Stent	0	1	1	1
1896	Male	58	150	90	123	3	171	71	24.281	1	1	0	0	0	0	0	0	Never smoker	1.2	66.094	2	1	1	0	0	0	0	1	0	1	2.5	Bisoprolol	1	4	Perindopril	0			1	0	1	20	Atorvastatin
1897	Male	66	140	80	75	2	168	60	21.2585	1	1	0	0	0	0	0	0	Current smoker	1	79.4594	2	1	1	0	0	0	0	1	0	1	1.25	Bisoprolol	1	4	Perindopril	0			1	0	1	20	Atorvastatin	RCA	Stent	0	1	1	1
1898	Male	49	70	40	47	2	165	73	26.8136	1	0	0	0	0	0	0	0	Current smoker	1.5	52.8681	3	1	1	0	0	0	0	1	0	1	2.5	Bisoprolol	1	4	Perindopril	0			1	0	1	40	Atorvastatin	RCA	Stent	0	1	0	1
1899	Female	62	150	100	89	3	164	64	23.7954	1	0	1	0	0	0	0	0	Never smoker	1	59.712	3	1	0	0	0	0	1	1	0	1	1.25	Bisoprolol	1	2	Perindopril	0			1	0	1	20	Atorvastatin	LAD	Stent	0	1	0	0
1900	Female	70	160	80	56	2	150	56	24.8889	1	1	0	0	0	0	0	0	Never smoker	0.9	65.7909	2	1	0	0	0	0	1	1	0	1	1.25	Bisoprolol	1	2	Perindopril	0			1	0	1	20	Atorvastatin	RCA	Stent	0	0	0	1
1901	Male	49	140	80	60	1	164	80	29.7442	1	0	0	1	0	0	0	0	Current smoker	1.2	68.3956	2	1	1	0	0	0	0	1	0	1	1.25	Bisoprolol	1	8	Perindopril	0			1	0	1	40	Atorvastatin	LCX	Stent	0	0	1	0
1902	Male	72	140	80	120	2	165	60	22.0386	1	0	0	0	0	0	0	0	Never smoker	1.1	69.937	2	1	1	0	0	0	0	1	0	1	1.25	Bisoprolol	1	2	Perindopril	0			1	0	1	20	Atorvastatin	LCX	Stent	0	1	1	1
1903	Female	78	120	70	77	3	151	38	16.6659	1	1	0	0	0	0	0	0	Never smoker	1.1	51.0569	3	1	1	0	0	0	0	1	0	1	6.25	Carvedilol	1	2	Perindopril	0			1	0	1	2	Pitavastatin	LAD	Stent	0	1	0	0
1904	Female	60	140	90	71	2	143	55	26.8962	1	1	0	0	0	0	0	0	Never smoker	0.9	67.8823	2	1	1	0	0	0	0	1	0	1	1.25	Bisoprolol	1	2	Perindopril	0			1	0	0			RCA	Stent	0	0	0	1
1905	Male	58	150	100	74	2	170	71	24.5675	1	0	1	1	1	0	0	0	Never smoker	1.3	60.2624	2	1	0	1	0	0	0	1	0	1	1.25	Bisoprolol	1	2	Perindopril	0			1	0	1	80	Fluvastatin	LCX	Stent	0	0	1	0
1906	Male	58	120	60	100	1	163	63	23.7118	1	0	0	0	0	0	0	0	Current smoker	1.1	73.0752	2	1	1	0	0	0	0	1	0	1	6.25	Carvedilol	1	2	Perindopril	0			1	0	1	40	Atorvastatin	LAD	Stent	0	1	0	1
1907	Female	81	100	80	50	2	153	45	19.2234	1	0	0	0	1	0	0	0	Current smoker	1.3	41.7834	3	1	1	0	0	0	0	1	0	1	1.25	Bisoprolol	0			0			0	0	1	20	Atorvastatin	LAD	Stent	0	1	0	0
1908	Male	36	160	90	99	2	178	92	29.0367	1	0	0	0	0	0	0	0	Current smoker	1.4	60.9469	2	1	1	0	0	0	0	1	0	1	6.25	Carvedilol	1	2	Perindopril	0			1	0	1	40	Atorvastatin	RCA	Stent	0	1	1	1
1909	Male	50	130	80	77	1	170	66	22.8374	1	0	0	0	0	0	0	0	Current smoker	1.1	75.3104	2	1	1	0	0	0	0	1	0	1	6.25	Carvedilol	1	2	Perindopril	0			1	0	1	40	Atorvastatin	LAD	Stent	0	1	0	0
1910	Female	79	150	90	71	1	160	52	20.3125	1	0	0	0	0	0	0	0	Never smoker	0.8	73.5415	2	1	1	0	0	0	0	1	0	1	1.25	Bisoprolol	1	4	Perindopril	0			1	0	0			LCX	Stent	0	0	1	0
1911	Male	86	180	99	97	3	152	40	17.313	1	0	0	0	0	0	0	0	Ex- smoker	1.4	51.0714	3	1	1	0	0	0	0	1	1	0			0			0			0	0	1	20	Atorvastatin	LAD	Stent	0	1	1	1
1912	Male	49	196	120	76	2	164	74	27.5134	1	1	0	0	0	0	0	0	Current smoker	1.1	75.6199	2	1	1	0	0	0	0	1	1	1	2.5	Bisoprolol	0			1	80	Valsartan	1	0	1	40	Atorvastatin	LAD	Stent	0	1	0	0
1913	Male	77	100	60	89	2	165	50	18.3655	1	0	0	0	0	0	0	0	Never smoker	1	77.0115	2	1	1	0	0	0	0	1	0	1	1.25	Bisoprolol	1	2	Perindopril	0			1	0	1	20	Atorvastatin	RCA	Stent	0	1	0	1
1914	Male	68	140	80	69	1	167	60	21.5139	1	0	0	0	0	0	0	0	Current smoker	1.1	70.7533	2	1	0	0	0	0	1	1	0	1	1.25	Bisoprolol	1	2	Perindopril	0			1	0	1	5	Rosuvastatin	RCA	Stent	0	1	1	1
1915	Male	74	100	70	70	2	162	77	29.34	1	1	1	0	0	0	1	Infarction	Never smoker	1.2	62.9048	2	1	1	0	0	0	0	1	0	1	1.25	Bisoprolol	1	2	Perindopril	0			1	0	1	40	Atorvastatin	RCA	Stent	0	1	1	1
1916	Male	71	130	70	63	2	160	50	19.5312	1	1	0	0	0	1	0	0	Current smoker	2.4	28.5065	4	1	1	0	0	0	0	1	0	1	1.25	Bisoprolol	1	2	Perindopril	0			1	0	1	20	Atorvastatin	RCA	Stent	0	1	1	1
1917	Female	84	130	70	61	2	158	54	21.6311	1	0	0	0	0	0	0	0	Never smoker	1.7	30.4334	3	1	1	0	0	0	0	1	0	0			1	2	Perindopril	0			1	0	1	40	Atorvastatin	LCX	Stent	0	1	1	0
1918	Female	80	160	90	74	2	153	50	21.3593	1	1	1	0	0	0	1	Infarction	Never smoker	1	56.7009	3	1	1	0	1	0	0	1	0	1	1.25	Bisoprolol	0			1	16	Candesartan	1	0	1	40	Atorvastatin	RCA	Stent	0	0	0	1
1919	Female	59	150	90	158	1	157	56	22.719	1	0	0	0	0	0	0	0	Current smoker	1	60.3162	2	1	1	0	0	0	0	1	0	1	2.5	Bisoprolol	0			1	40	Telmisartan	1	0	1	40	Atorvastatin	RCA	Stent	0	0	1	1
1920	Male	76	150	80	89	1	174	74	24.4418	1	0	0	0	0	0	0	0	Never smoker	1.2	62.5652	2	1	1	0	0	0	0	1	0	1	1.25	Bisoprolol	1	2	Perindopril	0			1	0	1	40	Atorvastatin	LAD	Stent	0	1	0	0
1921	Male	46	130	90	94	1	172	70	23.6614	1	1	0	0	0	0	0	0	Current smoker	1	85.5014	2	1	1	0	0	0	0	1	0	1	25	Carvedilol	1	8	Perindopril	0			1	0	1	40	Atorvastatin	LAD	Stent	0	1	0	0
1922	Male	74	130	80	96	1	161	37	14.2741	1	0	0	0	0	0	0	0	Ex- smoker	1.4	52.6535	3	1	1	0	0	0	1	1	0	1	1.25	Bisoprolol	1	2	Perindopril	0			1	0	1	20	Atorvastatin	RCA	Stent	0	1	1	1
1923	Male	53	180	100	81	1	151	51	22.3674	1	0	0	0	0	0	1	Infarction	Ex- smoker	14.1	3.92	5	1	1	0	0	0	0	1	0	1	8	Carvedilol	1	2	Perindopril	0			1	0	1	40	Atorvastatin	LAD	Stent	0	1	0	0
1924	Male	70	130	80	74	1	171	73	24.9649	1	1	0	0	0	0	0	0	Never smoker	1.1	70.3381	2	1	1	0	0	0	0	1	0	1	6.25	Carvedilol	1	2	Perindopril	0			1	0	1	20	Atorvastatin	LCX	Stent	0	1	1	1
1925	Male	61	140	100	55	1	162	76	28.959	1	0	0	0	0	0	0	0	Current smoker	1	80.7404	2	1	1	0	0	0	0	1	0	1	2.5	Bisoprolol	0			1	100	Losartan	1	0	1	20	Atorvastatin	RCA	Stent	0	1	1	1
1926	Female	60	180	100	93	1	156	51	20.9566	1	0	1	0	0	0	0	0	Current smoker	1.3	44.408	3	1	1	0	0	0	0	1	1	1	1.25	Bisoprolol	0			1	160	Valsartan	1	0	0			LAD	Stent	0	1	0	1
1927	Male	52	150	80	80	2	178	100	31.5617	1	0	1	0	0	0	0	0	Ex- smoker	1.4	56.563	3	1	1	0	0	0	0	1	0	1	6.25	Carvedilol	1	2	Perindopril	0			1	0	1	20	Atorvastatin	LAD	Stent	0	1	0	0
1928	Male	79	140	80	73	3	162	65	24.7676	1	0	1	0	0	0	0	0	Ex- smoker	1.7	41.5295	3	1	1	0	0	0	0	1	0	1	1.25	Bisoprolol	1	2	Perindopril	0			1	0	1	20	Atorvastatin	LAD	Stent	0	1	0	0
1929	Male	72	80	60	200	4	167	65	23.3067	1	0	0	0	1	0	0	0	Current smoker	1.3	57.6745	3	1	1	0	0	0	0	1	0	1	1.25	Bisoprolol	1	2	Perindopril	0			1	0	1	10	Atorvastatin	LCX	Stent	0	0	1	1
1930	Male	78	120	70	78	3	170	48	16.609	1	0	0	0	0	0	0	0	Current smoker	5.4	10.9707	5	1	1	0	0	0	0	1	1	1	16	Carvedilol	0			1	320	Valsartan	1	0	1	40	Atorvastatin
1931	Male	74	100	60	97	4	175	75	24.4898	1	0	0	0	0	0	0	0	Never smoker	1.7	42.0844	3	1	1	0	0	0	0	1	0	0			0			0			0	0	1	40	Atorvastatin	LAD	Stent	0	1	0	0
1932	Female	87	110	60	62	4	155	58	24.1415	1	1	0	0	0	0	0	0	Never smoker	1.2	45.1668	3	1	1	0	0	0	0	1	0	0			1	2	Perindopril	0			1	0	1	40	Atorvastatin	RCA	Stent	0	0	0	1
1933	Female	83	100	50	105	3	155	45	18.7305	1	1	0	0	0	0	0	0	Never smoker	1.5	35.248	3	1	1	0	0	0	0	1	0	1	1.25	Bisoprolol	1	2	Perindopril	0			1	0	1	20	Atorvastatin	LAD	Stent	0	1	1	1
1934	Male	74	80	60	59	4	169	67	23.4586	1	0	1	0	1	0	0	0	Never smoker	1.5	48.6239	3	1	1	0	0	0	1	1	0	1	1.25	Bisoprolol	1	4	Perindopril	0			1	0	1	40	Atorvastatin	LCX	Balloon	0	0	1	0
1935	Male	65	120	70	62	2	176	88	28.4091	1	1	0	0	1	0	0	0	Never smoker	1.9	38.0023	3	1	1	0	0	0	1	1	0	1	2.5	Bisoprolol	1	4	Perindopril	0			1	0	1	40	Atorvastatin	RCA	Stent	0	0	0	1
1936	Male	66	100	50	67	1	165	60	22.0386	1	1	1	0	1	0	0	0	Never smoker	4.7	13.3212	5	1	1	0	0	0	0	1	1	1	25	Carvedilol	0			1	160	Valsartan	1	0	0
1937	Male	64	141	84	81	3	170	60	20.7612	1	0	1	0	0	0	0	0	Never smoker	1.1	71.6294	2	1	1	0	0	0	0	1	1	0			0			0			0	0	1	40	Atorvastatin
1938	Male	64	120	80	97	1	170	69	23.8754	1	0	0	0	0	0	0	0	Never smoker	1	79.9574	2	1	0	0	0	0	1	1	0	1	2.5	Bisoprolol	1	4	Perindopril	0			1	0	1	40	Atorvastatin	LAD	Stent	0	1	0	1
1939	Female	62	140	70	77	2	160	56	21.875	1	0	0	0	0	0	0	0	Never smoker	1.3	44.1134	3	1	1	0	0	0	0	1	0	1	2.5	Bisoprolol	0			0			0	0	1	40	Atorvastatin	LAD	Stent	0	1	0	0
1940	Male	58	160	80	175	3	174	60	19.8177	1	1	1	0	0	0	0	0	Current smoker	0.6	147.079	1	1	1	0	0	0	0	1	0	1	2.5	Bisoprolol	1	8	Perindopril	0			1	0	1	40	Atorvastatin	LCX	Stent	1	0	1	0
1941	Male	66	150	80	87	1	167	70	25.0995	1	0	0	0	0	0	1	Infarction	Ex- smoker	1.1	71.1833	2	1	1	0	0	0	0	1	0	1	1.25	Bisoprolol	1	2	Perindopril	0			1	0	1	40	Atorvastatin	LAD	Stent	0	1	0	0
1942	Male	49	120	60	89	3	168	82	29.0533	1	0	0	0	0	0	0	0	Ex- smoker	1.2	68.3956	2	1	0	0	0	0	1	1	0	1	1.25	Bisoprolol	1	2	Perindopril	0			1	0	1	40	Atorvastatin	RCA	Stent	0	0	1	1
1943	Male	84	120	100	84	3	158	60	24.0346	1	0	0	0	0	0	0	0	Ex- smoker	1.3	55.8977	3	1	1	0	0	0	0	1	0	1	1.25	Bisoprolol	0			1	40	Valsartan	1	0	1	40	Atorvastatin	RCA	Stent	0	1	1	1
1944	Female	78	200	110	125	2	150	39	17.3333	1	0	0	0	0	0	0	0	Never smoker	2.1	24.2092	4	1	1	0	0	0	0	1	0	1	1.25	Bisoprolol	1	2	Perindopril	0			1	0	0			LAD	Stent	0	1	1	1
1945	Male	47	120	56	84	2	170	85	29.4118	1	0	0	0	0	0	0	0	Ex- smoker	1.1	76.2623	2	1	0	0	1	0	1	1	0	1	1.25	Bisoprolol	1	2	Perindopril	0			1	0	0			LCX	Stent	0	0	1	1
1946	Male	54	180	135	87	1	173	97	32.41	1	0	0	0	0	0	0	0	Current smoker	1	82.7631	2	1	1	0	0	0	1	1	1	0			0			1	80	Valsartan	1	0	1	40	Atorvastatin	LAD	Stent	0	1	1	1
1947	Male	77	100	60	60	3	160	64	25	1	0	0	0	0	0	0	0	Current smoker	1.8	39.0815	3	1	1	0	0	0	0	1	0	0			1	2	Perindopril	0			1	0	1	20	Atorvastatin	RCA	Stent	0	1	0	1
1948	Female	74	110	70	70	3	156	40	16.4366	1	0	1	0	0	0	0	0	Never smoker	0.9	65.0529	2	1	1	0	0	0	1	1	0	1	1.25	Bisoprolol	1	2	Perindopril	0			1	0	1	40	Atorvastatin	LAD	Stent	0	1	0	0
1949	Male	45	133	90	94	1	172	76	25.6896	1	1	1	0	0	0	0	0	Ex- smoker	1.1	76.9385	2	1	0	1	0	0	0	1	0	1	2.5	Bisoprolol	1	2	Perindopril	0			1	0	1	40	Atorvastatin	LAD	Stent	0	1	0	0
1950	Male	70	140	80	82	2	172	72	24.3375	1	0	0	0	0	0	0	0	Ex- smoker	1.2	63.6184	2	1	1	0	0	0	1	1	0	1	1.25	Bisoprolol	1	2	Perindopril	0			1	0	1	40	Atorvastatin	LAD	Stent	0	1	1	1
1951	Female	70	150	110	101	2	165	62	22.7732	1	1	0	0	0	0	0	0	Never smoker	1.2	47.2049	3	1	1	0	0	0	0	1	0	1	1.25	Bisoprolol	1	2	Perindopril	0			1	0	1	40	Atorvastatin	RCA	Stent	0	0	0	1
1952	Male	51	160	110	68	1	170	72	24.9135	1	1	0	0	0	0	0	0	Current smoker	1.1	75.0083	2	1	1	0	0	0	1	1	0	1	1.25	Bisoprolol	1	2	Perindopril	0			1	0	1	40	Atorvastatin	LCX	Stent	0	0	1	0
1953	Female	75	180	110	92	2	160	60	23.4375	1	1	0	0	0	0	0	0	Never smoker	3.1	15.5685	4	1	1	0	0	0	1	1	0	1	1.25	Bisoprolol	1	2	Perindopril	0			1	0	1	40	Atorvastatin	LCX	Stent	0	0	1	0
1954	Male	54	120	80	70	1	170	64	22.1453	1	1	1	0	1	0	0	0	Never smoker	1.5	51.8355	3	1	1	0	0	0	0	1	0	1	1.25	Bisoprolol	1	2	Perindopril	0			1	0	1	40	Atorvastatin	LCX	Stent	0	0	1	1
1955	Male	75	110	60	73	2	159	60	23.7332	1	1	0	0	0	0	0	0	Ex- smoker	1.6	45.0112	3	1	0	0	0	0	1	1	0	1	2.5	Bisoprolol	1	2	Perindopril	0			1	0	1	40	Atorvastatin	LAD	Stent	0	1	0	0
1956	Male	63	120	70	60	1	158	63	25.2363	1	0	0	1	0	0	0	0	Never smoker	1	80.2134	2	1	1	0	0	0	0	1	0	0			1	2	Perindopril	0			1	0	1	20	Atorvastatin	LCX	Stent	0	0	1	0
1957	Male	74	100	70	89	3	170	58	20.0692	1	1	0	0	0	0	0	0	Current smoker	1.6	45.1341	3	1	1	1	0	0	0	1	0	1	2.5	Bisoprolol	0			0			0	0	1	40	Atorvastatin	LAD	Stent	0	1	1	1
1958	Male	53	108	63	87	4	170	90	31.1419	1	0	1	0	0	0	0	0	Never smoker	1.3	61.3754	2	1	1	0	0	0	0	1	0	1	2.5	Bisoprolol	1	2	Perindopril	0			1	0	1	40	Atorvastatin	RCA	Stent	0	1	0	1
1959	Male	61	170	90	137	2	164	69	25.6544	1	1	0	0	0	0	0	0	Never smoker	1	80.7404	2	1	0	0	0	0	1	1	0	1	1.25	Bisoprolol	1	2	Perindopril	0			1	0	1	40	Atorvastatin	LAD	Stent	0	1	1	0
1960	Male	72	160	100	55	2	173	76	25.3934	1	0	0	0	0	0	0	0	Current smoker	1.5	48.8951	3	1	1	0	0	0	1	1	0	1	2.5	Bisoprolol	0			1	40	Telmisartan	1	0	1	10	Rosuvastatin	RCA	Stent	0	1	0	1
1961	Female	71	120	70	83	2	157	62	25.1532	1	0	0	0	0	0	0	0	Never smoker	1	58.0913	3	1	1	0	0	0	0	1	0	1	1.25	Bisoprolol	0			0			0	0	1	40	Atorvastatin	LAD	Stent	0	1	0	0
1962	Male	58	160	86	60	2	177	88	28.089	1	0	0	0	0	0	0	0	Never smoker	1	81.5712	2	1	1	0	0	0	0	1	0	1	1.25	Bisoprolol	1	2	Perindopril	0			1	0	1	40	Atorvastatin	RCA	Stent	0	1	0	1
1963	Male	76	130	70	62	1	178	86	27.143	1	1	0	1	1	0	0	0	Never smoker	2.8	23.5335	4	0	0	0	0	0	0	0	0	0			0			0			0	0	0
1964	Male	44	150	100	56	2	175	84	27.4286	1	0	0	0	0	0	0	0	Current smoker	1	86.2764	2	1	1	0	0	0	0	1	0	1	2.5	Bisoprolol	1	4	Perindopril	0			1	0	1	40	Atorvastatin	RCA	Stent	0	0	0	1
1965	Male	75	130	80	73	2	160	63	24.6094	1	0	0	0	0	0	0	0	Ex- smoker	1.1	69.3599	2	1	1	0	0	0	0	1	0	1	6.25	Carvedilol	1	2	Perindopril	0			1	0	1	20	Atorvastatin	RCA	Stent	0	0	1	1
1966	Male	72	100	60	80	1	168	74	26.2188	1	0	1	1	1	0	1	TIA	Never smoker	1.1	69.937	2	1	1	0	0	0	0	1	1	1	5	Bisoprolol	0			1	80	Telmisartan	1	0	1	40	Atorvastatin	LCX	Stent	0	0	1	0
1967	Female	77	180	90	82	1	153	50	21.3593	1	0	0	1	0	0	0	0	Never smoker	0.9	64.5303	2	1	1	0	0	0	0	1	0	1	2.5	Bisoprolol	1	4	Perindopril	0			1	0	1	40	Atorvastatin	RCA	Stent	0	1	1	1
1968	Male	61	140	90	80	1	168	64	22.6757	1	0	0	0	1	0	0	0	Current smoker	1.3	59.6486	3	1	1	0	0	0	0	1	1	0			0			0			0	0	1	40	Atorvastatin	LCX	Stent	0	1	1	1
1969	Male	63	110	70	83	1	167	75	26.8923	1	0	0	0	0	0	0	0	Never smoker	1.2	64.9938	2	1	1	1	0	0	0	1	0	1	1.25	Bisoprolol	1	2	Perindopril	0			1	0	1	40	Atorvastatin	LAD	Stent	0	1	0	0
1970	Male	65	160	80	66	1	160	70	27.3438	1	0	1	0	0	0	1	TIA	Current smoker	1.1	71.4043	2	1	1	0	0	0	0	1	0	1	1.25	Bisoprolol	1	2	Perindopril	0			1	0	1	40	Atorvastatin	LAD	Stent	0	1	0	0
1971	Female	76	180	100	38	2	158	45	18.026	1	0	0	0	0	1	0	0	Never smoker	1	57.2943	3	1	1	0	0	0	0	1	0	0			1	4	Perindopril	0			1	0	1	20	Atorvastatin	LAD	Stent	0	1	1	1
1972	Male	61	150	100	79	2	174	75	24.7721	1	0	0	0	0	0	0	0	Current smoker	1.1	72.3309	2	1	0	0	0	0	1	1	0	1	1.25	Bisoprolol	1	2	Perindopril	0			1	0	1	20	Atorvastatin	LCX	Stent	0	1	1	0
1973	Male	68	160	110	93	3	165	67	24.6097	1	0	0	1	1	0	1	Infarction	Ex- smoker	2.1	33.5485	3	1	1	0	0	0	0	1	0	1	16	Carvedilol	0			1	16	Candesartan	1	0	1	40	Atorvastatin	RCA	Stent	0	1	1	1
1974	Male	56	150	80	95	1	171	86	29.4108	1	0	0	0	0	0	0	0	Never smoker	1.3	60.6932	2	1	1	0	0	0	0	1	1	0			1	4	Perindopril	0			1	0	1	40	Atorvastatin	LAD	Stent	0	1	0	0
1975	Male	77	190	90	80	2	169	75	26.2596	1	1	0	0	0	0	0	0	Ex- smoker	1.4	52.2304	3	1	1	0	0	0	0	1	0	1	1.25	Bisoprolol	1	2	Perindopril	0			1	0	1	20	Atorvastatin	LAD	Stent	0	1	0	0
1976	Female	78	140	87	70	1	155	47	19.563	1	1	0	0	0	0	0	0	Never smoker	0.8	73.732	2	1	1	0	0	0	0	0	0	0			0			1	80	Valsartan	1	0	1	20	Atorvastatin
1977	Female	73	160	60	73	2	150	58	25.7778	1	1	0	0	1	0	0	0	Never smoker	1.2	46.8045	3	1	1	0	0	0	0	1	0	1	6.25	Carvedilol	1	4	Perindopril	0			1	0	1	20	Atorvastatin	LAD	Stent	0	1	1	0
1978	Male	65	120	80	71	2	169	75	26.2596	1	0	0	0	0	0	0	0	Never smoker	1	79.7061	2	1	1	0	1	0	0	1	0	1	1.25	Bisoprolol	1	2	Perindopril	0			1	0	1	40	Atorvastatin	LCX	Stent	0	1	1	1
1979	Male	53	190	120	76	1	160	63	24.6094	1	1	0	0	0	0	1	TIA	Current smoker	1	83.0778	2	1	1	0	0	0	0	1	0	1	2.5	Bisoprolol	1	4	Perindopril	0			1	0	1	40	Atorvastatin	LAD	Stent	0	1	0	0
1980	Male	81	90	60	80	4	157	57	23.1247	1	0	0	0	0	0	0	0	Never smoker	1.4	51.6962	3	1	1	0	0	0	0	1	0	1	3.125	Carvedilol	1	2	Perindopril	0			1	0	1	40	Atorvastatin	LAD	Stent	0	1	1	0
1981	Male	82	110	70	66	1	160	59	23.0469	1	0	0	0	0	0	0	0	Never smoker	1.4	51.5676	3	1	0	0	0	0	1	1	0	1	6.25	Carvedilol	1	2.5	Ramipril	0			1	0	1	20	Atorvastatin	LAD	Stent	0	1	0	0
1982	Male	52	120	70	102	2	168	68	24.093	1	0	0	1	0	0	0	0	Never smoker	1.6	48.4853	3	1	1	0	0	0	0	1	0	1	2.5	Bisoprolol	0			1	8	Candesartan	1	0	1	40	Atorvastatin	RCA	Stent	0	0	0	1
1983	Male	73	130	70	83	2	167	57	20.4382	1	0	0	0	1	0	0	0	Never smoker	1.1	69.7415	2	1	1	1	0	0	0	1	0	1	5	Bisoprolol	1	2	Perindopril	0			1	0	1	20	Atorvastatin	LAD	Stent	0	1	0	0
1984	Female	73	114	76	100	3	158	61	24.4352	1	1	0	0	1	0	0	0	Never smoker	1.5	36.1787	3	1	1	1	0	0	0	1	0	0			0			1	40	Telmisartan	1	0	1	5	Rosuvastatin	LAD	Stent	0	1	1	0
1985	Male	53	160	100	71	1	178	73	23.04	1	0	0	0	0	0	0	0	Never smoker	1.2	67.3147	2	1	1	0	0	0	0	1	0	1	1.25	Bisoprolol	1	2	Perindopril	0			1	0	1	20	Atorvastatin	LCX	Stent	0	0	1	0
1986	Male	57	100	60	71	1	158	70	28.0404	1	0	1	0	0	0	0	0	Never smoker	1.1	73.3336	2	1	1	1	0	0	0	1	0	1	8	Carvedilol	1	4	Perindopril	0			1	0	1	40	Atorvastatin	Left main	Stent	1	0	1	0
1987	Male	62	120	70	76	1	172	69	23.3234	1	1	0	0	1	0	0	0	Never smoker	1.8	40.8388	3	1	1	0	0	0	0	1	0	1	5	Nebivolol	1	4	Perindopril	0			1	0	1	40	Atorvastatin	LAD	Stent	0	1	0	0
1988	Male	60	120	70	84	2	167	70	25.0995	1	0	0	0	0	0	0	0	Never smoker	1.3	59.8491	3	1	1	1	0	0	0	1	0	1	1.25	Bisoprolol	1	2	Perindopril	0			1	0	1	40	Atorvastatin	RCA	Stent	0	1	0	1
1989	Female	70	90	60	57	1	168	60	21.2585	1	0	0	0	0	0	1	Infarction	Never smoker	1.5	36.4882	3	1	1	0	0	0	0	1	0	1	1.25	Bisoprolol	1	4	Perindopril	1	20	Olmesartan	1	1	1	10	Rosuvastatin	LCX	Stent	0	0	1	0
1990	Male	58	120	80	76	1	174	74	24.4418	1	0	0	0	0	0	0	0	Ex- smoker	1.1	73.0752	2	1	0	0	0	0	1	1	0	1	8	Carvedilol	1	5	Ramipril	0			1	0	1	40	Atorvastatin	RCA	Stent	0	0	0	1
1991	Male	58	176	107	99	1	173	78	26.0617	1	0	0	0	0	0	0	0	Current smoker	0.9	92.1173	1	1	0	0	0	0	1	1	0	1	8	Carvedilol	1	5	Ramipril	0			1	0	1	20	Atorvastatin	LAD	Stent	0	1	0	1
1992	Male	54	150	90	86	2	168	73	25.8645	1	0	0	0	0	0	0	0	Current smoker	1.6	48.1152	3	1	0	0	0	0	1	1	0	1	2.5	Nebivolol	1	5	Ramipril	0			1	0	1	40	Atorvastatin	LAD	Stent	0	1	0	0
1993	Female	75	110	70	84	2	155	52	21.6441	1	1	0	1	0	0	0	0	Never smoker	1.7	31.1416	3	1	1	0	0	0	0	1	0	1	8	Carvedilol	1	5	Ramipril	0			1	0	1	40	Atorvastatin	LAD	Stent	0	1	0	1
1994	Female	75	140	90	85	2	150	55	24.4444	1	1	0	1	0	0	0	0	Never smoker	0.8	74.3213	2	1	1	1	0	0	0	1	0	1	1.25	Bisoprolol	1	2	Perindopril	0			1	0	1	40	Atorvastatin	LAD	Stent	0	1	0	0
1995	Male	56	140	70	63	2	163	61	22.9591	1	1	1	0	0	0	0	0	Current smoker	1	82.1544	2	1	1	1	0	0	0	1	0	1	8	Carvedilol	1	5	Ramipril	0			1	0	1	20	Atorvastatin	RCA	Stent	0	1	0	1
1996	Female	70	100	70	63	2	153	57	24.3496	1	1	1	0	0	0	0	0	Never smoker	0.8	75.3696	2	1	1	0	0	0	0	1	0	1	8	Carvedilol	0			0			0	0	1	40	Atorvastatin	LAD	Stent	0	1	0	0
1997	Male	66	114	74	77	1	164	71	26.398	1	1	0	0	0	0	0	0	Never smoker	1.5	49.7664	3	1	1	0	0	0	0	1	0	1	1.25	Bisoprolol	1	5	Ramipril	0			1	0	1	20	Atorvastatin	RCA	Stent	0	0	1	1
1998	Male	62	190	100	68	1	158	61	24.4352	1	0	0	0	0	0	0	0	Current smoker	0.9	90.8786	1	1	0	0	0	0	1	1	0	1	8	Carvedilol	1	4	Perindopril	0			1	0	1	40	Atorvastatin	LAD	Stent	0	1	0	0
1999	Male	83	133	76	85	3	162	50	19.052	1	1	0	0	0	0	0	0	Current smoker	2.5	26.3462	4	1	1	0	0	0	0	0	0	1	2.5	Bisoprolol	1	2	Perindopril	0			1	0	1	20	Atorvastatin
[truncated: 4,173 more rows]
[truncated: 113 more columns]
